# Supplementary material for: Differential effects of lithium on metabolic dysfunctions in astrocytes derived from bipolar disorder patients
Source: Mol Psychiatry. 2025 Aug 22;30(12):5833–48. doi: 10.1038/s41380-025-03176-w (PMC12602366; doi:10.1038/s41380-025-03176-w)
Supplement: Supplementary file 2 — Supplementary Table 3 [file 41380_2025_3176_MOESM2_ESM.xlsx]

## Sheet: Sup Table 3
Supplementary Table 3 DEG list_control and BD iAstrocytes
a. DEGs between BD iAstrocytes and control iAstrocytes
b. DEGs between Li-R iAstrocytes and control iAstrocytes
c. DEGs between Li-NR iAstrocytes and control iAstrocytes
d. DEGs between Li-R iAstrocytes and Li-NR iAstrocytes
a. DEGs between BD iAstrocytes and control iAstrocytes
	ensembl_gene_id	hgnc_symbol	baseMean	log2FoldChange	lfcSE	stat	pvalue	padj	1_C1	1_C2	1_C3	1_L1	1_L2	1_L3	1_N1	1_N2	1_N3	2_C1	2_C2	2_C3	2_L1	2_L2	2_L3	2_N1	2_N2	2_N3	chromosome_name
1	ENSG00000001626	CFTR	6.45611	1.36568	0.654217	2.0875	0.0368433	0.584932	0.0132009	0.953694	0.159548	0.640687	0.843124	1.50308	0.223448	0.385912	1.12561	0.27043	0.900261	0.0523022	1.95943	0.415509	0.597224	1.23577	0.538085	0.847457	7
2	ENSG00000007350	TKTL1	166.358	-4.00611	0.856113	-4.67941	2.87699e-06	0.00278094	12.7908	0.308586	83.4807	3.47197	0.353794	0.458401	3.39667	5.95142	0.964085	8.12569	0.854729	80.0808	2.78752	0.715131	0.178078	1.11975	1.36968	0.410172	X
3	ENSG00000008196	TFAP2B	31.2478	-5.21332	1.03463	-5.03883	4.68375e-07	0.000667761	0.399523	0	6.26764	0.066333	0.107994	0	0.0948873	0.0408607	0	0.44263	0.0187307	5.71488	0.0188931	0.148013	0	0.0454199	0.068419	0.0129739	6
4	ENSG00000009709	PAX7	27.679	-4.76361	0.883124	-5.39405	6.88873e-08	0.000157389	0.11598	0.163365	6.32097	0.177913	0	0	0.0857103	0.0369087	0.102993	0.150885	0.0492773	4.097	0.0677705	0.0436272	0.032581	0.051279	0.0617934	0.0342401	1
5	ENSG00000010310	GIPR	18.0226	1.65134	0.706708	2.33666	0.019457	0.482243	0.283559	0.80415	0.248884	0.399738	0.313067	4.54268	1.04114	0.66393	0.315832	0.201449	0.574585	0.436616	0.0843327	0.0842695	5.41934	0.859147	1.16028	0.422434	19
6	ENSG00000011465	DCN	13.6888	1.77462	0.804251	2.20655	0.0273456	0.539012	0.493916	0.69825	0.0894831	0.105879	1.02444	28.217	2.2249	0.284186	0.264799	0.656654	0.631489	0.186236	0.20546	1.25739	9.76009	1.09202	0.635319	0.164867	12
7	ENSG00000012223	LTF	12.6237	-1.30176	0.402782	-3.23192	0.0012296	0.13492	2.65654	0.851722	0.530454	0.554776	0.302882	0.48482	0.537201	0.818382	0.523533	2.15394	1.06229	1.37756	0.344054	0.242456	0.611043	0.44853	1.3267	0.552084	3
8	ENSG00000013297	CLDN11	34.5919	1.17773	0.40432	2.91287	0.00358118	0.232417	0.942628	1.58201	0.974948	2.59364	4.03661	0.894943	2.86024	1.67456	5.39814	1.01255	1.22644	0.513926	0.86522	2.9534	0.691398	2.45716	1.23433	1.61737	3
9	ENSG00000019186	CYP24A1	3.61388	1.76204	0.789087	2.23301	0.025548	0.532351	0.0641812	0	0.035925	0.0889531	0	0.577371	0.333029	0.0546638	0.0851013	0.308469	0	0	0.305641	0.281412	0.450186	0.639858	0.144929	0.314041	20
10	ENSG00000019991	HGF	11.1997	1.85876	0.55973	3.32081	0.000897555	0.119543	0.0563718	0.0877177	0	0.0494816	0.659599	0.351613	0.830139	0.439992	0.343766	0.109108	0.64603	0.0432092	0.289791	0.635036	0.365731	0.870834	0.253228	0.448957	7
11	ENSG00000028137	TNFRSF1B	165.098	-1.18345	0.517541	-2.28667	0.0222149	0.50663	17.7858	2.62953	27.9531	3.77463	6.0924	15.1392	3.27085	4.00795	0.838112	10.2067	3.6702	34.0745	8.51225	5.80712	17.6581	7.00472	4.76834	1.94289	1
12	ENSG00000047457	CP	88.5799	1.39819	0.386889	3.61394	0.000301584	0.0653398	4.12843	3.10084	3.03316	11.0699	5.58148	25.2304	5.7022	14.6845	3.48669	3.16385	2.97952	3.38815	13.5827	2.73934	9.04054	2.84672	5.63262	3.66422	3
13	ENSG00000055732	MCOLN3	2.53661	1.55983	0.764514	2.04029	0.0413219	0.602031	0	0	0	0.0356503	0.208016	0.247439	0.0814924	0.131601	0.0418146	0.123898	0.161839	0	0.0810546	0.159773	0.154153	0.121421	0.198107	0.0694255	1
14	ENSG00000055955	ITIH4	4.42087	-1.75344	0.849763	-2.06344	0.0390706	0.591601	0	1.15629	2.01153	0	1.07571	0.219364	0.340804	0.36708	0.187008	0.70275	0.993656	2.51147	0	0	0.879754	0.444628	0.0387463	0.744333	3
15	ENSG00000070182	SPTB	13.4766	1.00766	0.453251	2.22319	0.0262032	0.537683	0.270769	0.394184	0.205198	0.27363	0.190668	0.237189	0.510832	0.642956	0.577985	0.310535	0.190741	0.0719336	0.739573	0.279336	1.10397	0.37421	0.226091	0.295501	14
16	ENSG00000070731	ST6GALNAC2	8.24175	-1.13082	0.375187	-3.01402	0.00257809	0.198262	1.27973	1.40006	2.12963	0.640613	0.623357	0.926534	0.302799	0.194995	0.185777	1.40859	0.208619	0.937562	0.473583	0.454532	0.657405	0.398208	0.790873	0.713526	17
17	ENSG00000073861	TBX21	2.94523	-1.84809	0.800064	-2.30992	0.0208925	0.495153	0.0325499	0.137171	0.696288	0.0378057	0	0.0442119	0.129611	0.0930257	0	0.131363	0.0426177	0.612123	0.128901	0	0.0274241	0	0.280877	0.0295924	17
18	ENSG00000077327	SPAG6	3.38481	3.0205	1.1712	2.57897	0.00990949	0.372265	0	0	0.0508427	0.254551	0	1.52377	0.28462	0.358113	0.0411169	0	0.152133	0.0547217	0.486527	0.0401125	0.959724	0.121197	0	0	10
19	ENSG00000078401	EDN1	35.5149	1.1228	0.502578	2.23409	0.0254774	0.532252	2.41063	0.980153	0.422173	6.3835	0.382851	2.23756	0.728953	3.92401	1.95575	0.852218	0.884741	0.463386	2.06221	0.760664	2.45827	0.571461	1.33795	3.07571	6
20	ENSG00000079102	RUNX1T1	423.787	-1.44175	0.451102	-3.19607	0.00139312	0.141181	41.4478	6.92087	69.1086	8.8294	11.0151	16.2706	17.0619	40.9941	5.6912	44.8722	8.07425	100.194	12.0835	12.6745	16.7776	11.4671	28.0429	6.40405	8
21	ENSG00000080573	COL5A3	64.2346	1.19472	0.359106	3.32692	0.000878108	0.11929	0.503084	1.38643	0.563267	1.79288	1.94312	0.474255	1.07249	1.06227	1.77734	0.243622	0.609722	0.182379	1.1959	1.38992	0.739242	1.5707	0.754632	1.55998	19
22	ENSG00000090376	IRAK3	33.4063	-1.53964	0.386801	-3.98045	6.87847e-05	0.025422	1.62469	0.348674	1.14886	0.407988	0.330252	0.381234	0.190261	0.532103	0.38179	1.44083	0.326024	1.11763	0.196606	0.118373	0.184767	0.373626	0.729971	0.189866	12
23	ENSG00000092607	TBX15	12.2956	1.2496	0.527831	2.36742	0.0179126	0.463626	0.0938396	0.35468	0.0671739	0.355713	0.988537	0.0823439	0.77944	0.670777	0.289068	0.210569	0.286794	0.0981918	0.249083	0.35908	0.0510056	0.742778	0.316182	0.299778	1
24	ENSG00000092850	TEKT2	5.75832	1.00506	0.476062	2.11119	0.0347561	0.574644	0.180644	0.389622	0.257596	0.442685	1.11009	1.05954	0.77498	0.171572	0.270857	0.484126	0.235593	0.376183	0.18286	0.465754	1.18461	0.537523	0.675449	0.273663	1
25	ENSG00000099715	PCDH11Y	70.1876	1.07937	0.515307	2.09461	0.0362058	0.582176	0.481603	1.09612	2.21673	1.10359	6.38764	6.70003	2.67156	0.798789	0.742435	0.460136	1.4199	2.1477	1.41547	4.68009	2.57018	3.51879	0.455989	0.609021	Y
26	ENSG00000099866	MADCAM1	3.50434	1.32269	0.648031	2.0411	0.0412414	0.601581	0.0509784	0.268498	0.0726963	0.3306	0.384184	0	0.575595	0.402944	0.657751	0.0684001	0.182535	0.15942	0	0.114482	0.214698	0.364544	0.70398	0.139021	19
27	ENSG00000099984	GSTT2	2.01396	-3.45238	1.55249	-2.22378	0.0261634	0.537683	0	1.58911	0.901366	0	0	0	0	0	0	0	0.886647	0	0	0	0.355665	0	0	0.143626	22
28	ENSG00000100156	SLC16A8	2.5751	2.93991	0.96403	3.04961	0.00229142	0.187064	0	0.0432307	0	0.374676	0.974184	0.218734	0.637552	0.690034	0.657452	0	0.210429	0.252492	0.219919	0.362301	0	0.065239	0.314693	0.297387	22
29	ENSG00000100181	TPTEP1	1.67314	2.38621	1.06842	2.2334	0.0255224	0.532351	0	0	0	0.0805844	0.305788	0.0381915	0.0373097	0.27703	0.0383086	0.0189178	0.0184124	0	0.189693	0.0158254	0.0118201	0	0.0530931	0.0503496	22
30	ENSG00000100433	KCNK10	23.6658	-1.15924	0.469488	-2.46916	0.013543	0.422285	0.529306	0.681088	1.44529	0.284809	0.0803532	0.291718	0.28596	0.929804	0.418824	0.22822	0.138827	1.3987	0.252081	0.0479164	0.220723	0.36595	0.215732	0.355614	14
31	ENSG00000100918	REC8	70.6232	1.20939	0.413209	2.92682	0.00342446	0.230733	4.60568	2.20969	6.85569	10.8805	8.05582	3.58033	6.74616	7.039	24.527	4.32321	2.14688	4.74843	8.24873	2.20859	4.61941	7.22936	4.97714	18.5038	14
32	ENSG00000101188	NTSR1	13.7252	-1.7961	0.377377	-4.75943	1.9414e-06	0.00212136	0.930678	0.416257	1.16572	0.320622	0.170468	0.153395	0.187307	0.161262	0.153708	0.569058	0.1985	1.50329	0.0782178	0.158794	0.215907	0.339826	0.189273	0.340476	20
33	ENSG00000101204	CHRNA4	17.41	-1.26186	0.59186	-2.13202	0.033005	0.570075	0.258115	6.21647	2.50358	1.39316	0.411546	0.749317	0.423918	0.2759	0.279581	0.104705	0.26128	1.29926	1.38686	0.390462	0.634263	0.439738	0.318616	0.592908	20
34	ENSG00000101280	ANGPT4	4.32033	1.19772	0.570387	2.09984	0.0357425	0.577936	0.0172541	0.127261	0.0246069	0.140355	0.130544	0.0469627	0.0917616	0.0987872	0.0235521	0.0697842	0.0452799	0	0.182677	0.0972985	0.130861	0.151019	0.165462	0.0313762	20
35	ENSG00000102195	GPR50	36.0303	1.88096	0.621602	3.02598	0.00247828	0.196439	0.0852822	0.673804	1.33779	0.594106	2.12299	4.16481	2.88325	0.547792	4.34957	0.057281	0.557503	1.53506	0.786695	1.1983	5.24449	2.23691	0.122636	4.07021	X
36	ENSG00000102554	KLF5	326.852	-1.33863	0.256645	-5.21586	1.82962e-07	0.000306546	43.4144	14.826	38.4789	15.8452	9.84112	16.7408	22.8587	13.7431	11.6163	60.4324	20.1852	49.9404	12.8176	8.82432	11.2673	16.1851	19.3859	13.4387	13
37	ENSG00000102924	CBLN1	4.32074	-1.13933	0.561621	-2.02864	0.0424945	0.608185	0.899616	0.14581	0.14803	0.120554	0.104503	0.140956	0	0.197729	0.0942261	0.186132	0.135869	0.271052	0.390035	0.0778698	0.116604	0.0275111	0.0995218	0.251651	16
38	ENSG00000104321	TRPA1	6.96002	1.97413	0.94412	2.09098	0.0365302	0.583614	0.266498	0.225394	0.0886156	0.0180456	0.0761261	0.913551	0.976274	1.42176	0.0212008	0.020939	0.0388914	0.293424	0.817557	1.40514	0.192215	0.936272	0.0148909	0	8
39	ENSG00000104689	TNFRSF10A	11.8348	1.39394	0.589857	2.36318	0.0181189	0.465132	0.155745	1.12713	0.0444214	1.66429	0.771206	0.659274	0.165402	0.667765	0.636512	0.167646	0.244749	0	1.64509	0.3156	0.419908	0.808504	0.179195	0.481423	8
40	ENSG00000105143	SLC1A6	10.3663	-1.56517	0.616342	-2.53944	0.0111029	0.390263	1.09167	1.48246	1.4454	1.23807	0	1.8543	0.172723	0.0861112	0.0758473	0.536897	0.407916	1.59493	0.284772	0.096341	0.418498	0.354197	0.0776246	0.338533	19
41	ENSG00000105278	ZFR2	8.32047	1.52257	0.598166	2.5454	0.0109154	0.388518	1.7656	0.19526	1.04588	0.523349	1.14457	1.39208	3.03352	0.261829	0.526985	0.20035	0.0860259	0.714255	2.62596	1.10017	3.0152	1.75097	2.93539	1.05883	19
42	ENSG00000105409	ATP1A3	199.369	-1.09811	0.508625	-2.15898	0.0308516	0.561856	3.69182	5.22542	23.1547	6.78288	1.63462	5.87487	3.18215	1.39443	4.22637	1.81211	2.56953	20.3444	3.7023	0.839274	8.55578	3.45666	1.34508	6.80193	19
43	ENSG00000105889	STEAP1B	10.4604	-1.0543	0.386744	-2.72609	0.00640904	0.305639	3.38919	0.744944	2.15189	0.508221	0.511695	0.538828	1.02306	1.52331	0.627929	1.08141	0.431663	1.49233	0.673694	0.386514	0.604607	0.935306	0.733831	0.601976	7
44	ENSG00000105963	ADAP1	13.8979	1.08304	0.471351	2.29773	0.0215773	0.500588	0.41805	0.437026	1.19518	1.07288	1.14536	1.44767	0.992456	1.67189	0.147435	0.339781	0.0581037	0.751386	2.20795	0.549233	1.25674	1.01085	1.20762	0.183898	7
45	ENSG00000106366	SERPINE1	1646.19	1.01633	0.366767	2.77104	0.00558771	0.291955	60.5429	38.3058	16.6473	72.0408	87.195	74.9545	45.434	89.087	37.1912	34.8254	26.8134	7.19963	22.4274	79.9628	103.309	50.7633	35.6163	32.8645	7
46	ENSG00000106436	MYL10	4.87506	2.41063	0.85636	2.81498	0.00487805	0.271103	0	1.42466	0	3.66388	0.31542	0.897914	1.43281	0.31592	0.598367	0.129039	0.125589	0	2.30483	0.991267	0	1.42433	1.51146	1.84455	7
47	ENSG00000106526	ACTR3C	13.3125	-1.22321	0.537515	-2.27568	0.0228652	0.507787	0.337018	0.682426	0.791996	0.18843	0.284792	0.511662	0.683793	0.554632	0.0214107	1.35186	0.229145	1.94087	0.76457	0.280287	0.506757	0.322737	0.35188	0.0285172	7
48	ENSG00000106538	RARRES2	45.2255	-2.04756	0.823146	-2.48748	0.0128651	0.412404	21.6768	1.40229	41.3207	2.80933	1.91656	4.93719	1.11408	10.0558	0.28626	9.14618	0.142955	23.9063	0.832109	0.535695	11.1366	3.70366	5.50927	0.584894	7
49	ENSG00000106714	CNTNAP3	37.1292	1.44682	0.505161	2.86408	0.00418223	0.251636	0.549713	0.572958	0.371488	0.850333	0.441915	1.49019	0.74768	1.37182	2.72135	0.344746	0.743495	0.177997	1.66826	0	1.25836	0.396032	0.96149	2.60109	9
50	ENSG00000106852	LHX6	4.93888	1.49584	0.71905	2.0803	0.0374979	0.587957	0.028282	0.418613	0.0806665	0.33188	0.983857	0.334562	0.0751134	0.613112	0	0	0.140486	0.0443451	0.564764	0.0851439	0.289071	0.459796	0.136621	0.394183	9
51	ENSG00000107984	DKK1	221.021	1.0887	0.477749	2.27881	0.0226783	0.507597	7.45563	11.3527	6.83595	8.77589	29.4236	32.7848	30.4861	4.62276	5.60748	6.55488	10.378	7.05273	3.75698	28.0376	28.2138	23.887	3.34825	4.4847	10
52	ENSG00000108176	DNAJC12	31.4368	1.22732	0.508977	2.41134	0.0158939	0.442844	1.14213	2.58122	1.08572	3.12597	1.83085	15.6197	1.81597	1.51604	1.2722	1.32341	2.4691	2.03941	2.29493	2.33557	10.726	3.40923	1.2459	3.11933	10
53	ENSG00000108439	PNPO	82.7079	1.89943	0.387348	4.90367	9.4063e-07	0.00124421	1.1646	1.43472	0.594982	1.77735	1.51905	4.96592	10.4778	4.1466	4.39488	1.34176	2.05821	0.912596	2.30161	2.36742	4.1697	9.72486	3.63264	4.59908	17
54	ENSG00000108511	HOXB6	31.7663	-3.78785	1.68972	-2.2417	0.0249811	0.527839	0	27.8476	0	0.0610576	0.0792751	0.0712728	0.584565	0	1.46584	0.0705679	11.0073	0	0	0.0590563	0	0.870939	0	2.08921	17
55	ENSG00000109158	GABRA4	6.01334	2.01242	0.810159	2.48399	0.0129921	0.414361	0.0141526	0.0149136	0.0302766	0.0633115	0.0536032	0.231426	0.0715838	0.0304202	0.00967347	0	0.0711235	0.0222487	0.143309	0.0159832	0.401821	0.0168991	0.00678686	0.098307	4
56	ENSG00000109846	CRYAB	5411.22	1.28165	0.324902	3.94474	7.98858e-05	0.0275026	390.86	508.545	555.125	467.572	1280.47	1728.76	795.869	1465.93	343.12	305.36	424.64	353.388	332.038	1145.49	2034.13	761.268	791.378	643.793	11
57	ENSG00000109851	DBX1	1.1085	-3.56263	1.53982	-2.31366	0.0206865	NA	0	0	0.851011	0	0	0	0	0.106116	0	0.0997632	0	0.814174	0	0	0	0	0	0.0678024	11
58	ENSG00000110777	POU2AF1	76.2525	-1.67187	0.423679	-3.94609	7.94383e-05	0.0275026	12.661	6.7028	3.83139	1.52139	3.30929	2.2685	0.962393	1.42859	4.85183	14.0914	9.49091	5.36258	3.86032	1.67193	1.11167	0.963382	2.70017	7.44445	11
59	ENSG00000111057	KRT18	122.443	1.02518	0.507349	2.02067	0.0433143	0.610404	3.0878	11.7574	1.73848	26.3817	3.52082	5.31833	6.95248	6.05832	9.37926	5.68281	10.9647	0.799908	28.832	4.24579	7.13734	7.74864	12.8032	17.5359	12
60	ENSG00000111218	PRMT8	4.84651	-1.09619	0.470972	-2.32751	0.0199381	0.485996	0.0774362	0.161779	0.445964	0.0885501	0.106541	0.143741	0.0542573	0.101909	0.127982	0.207026	0.200228	0.331348	0.232352	0.0460284	0.208002	0.149178	0.0336927	0.0644425	12
61	ENSG00000111249	CUX2	86.3689	-1.67104	0.455824	-3.66597	0.000246399	0.0595433	1.90642	0.564984	5.40377	0.512413	0.505153	1.05472	1.09374	0.307166	0.406921	1.10923	0.485035	5.54113	0.647103	0.389983	1.59968	1.03364	0.321389	0.715051	12
62	ENSG00000111335	OAS2	2.61316	1.57701	0.766592	2.05717	0.0396703	0.595475	0.0227152	0.0482967	0.0323949	0.074525	0.351522	0.19266	0.0491021	0.0726786	0.0756142	0.0248937	0.08399	0	0.131654	0.122529	0.0504846	0.038633	0.0952322	0.0206528	12
63	ENSG00000112175	BMP5	14.2215	-1.17541	0.514025	-2.28667	0.0222148	0.50663	0.575734	0.08666	0.439862	0.11946	0.0933065	0.0559427	0.32794	0.0882627	0.448865	0.997487	0.323612	1.0004	0.380761	0.069541	0.207922	0.278098	0.138023	0.635639	6
64	ENSG00000112599	GUCA1B	8.27236	-1.41256	0.519714	-2.71795	0.00656887	0.308684	1.31184	0.908186	0.694863	0.0870516	0.282912	0.30527	0.0994435	0.267654	0.204057	0.655023	0.04904	0.234811	0.247178	0.295123	0.28419	0.0297979	0.574952	0.136298	6
65	ENSG00000113262	GRM6	9.49318	-2.53039	0.624314	-4.05308	5.05488e-05	0.0208261	0.276306	0.0894321	1.06336	0.238383	0.0448821	0.201832	0.0591524	0.0849081	0.0404897	0.593158	0.0389214	1.40346	0	0.0794023	0.197282	0.0471928	0.127963	0.0539225	5
66	ENSG00000113389	NPR3	89.0682	1.14105	0.412233	2.76796	0.00564078	0.292669	0.766795	1.81807	0.798051	2.22818	4.32087	0.598256	2.60143	1.66535	1.91234	0.453088	0.965556	0.295461	1.35167	2.15469	0.285302	1.66007	1.08826	1.80299	5
67	ENSG00000114812	VIPR1	8.85585	1.65492	0.602667	2.746	0.00603274	0.298455	0.174171	0.233995	0.0496764	1.25735	0.0526025	0.528863	0.461648	1.17618	0.128965	0.0586949	0.385044	0.382113	0.748349	0.182838	0.303409	0.62532	1.45418	0.387687	3
68	ENSG00000116574	RHOU	1088.88	-1.02831	0.285167	-3.606	0.000310949	0.0662269	19.5392	18.4397	69.5319	15.4308	15.1357	22.2947	26.9268	22.9198	11.6298	34.8196	25.5993	89.1857	33.4151	16.6423	17.9398	19.1651	21.264	12.8233	1
69	ENSG00000116852	KIF21B	431.477	-1.30771	0.427862	-3.05637	0.00224032	0.184602	3.44329	2.25082	19.0814	2.60227	1.82454	5.0924	2.5287	2.12427	2.71303	2.6152	1.87549	18.9889	2.6771	1.91044	5.9395	2.77409	1.71886	3.32435	1
70	ENSG00000117148	ACTL8	0.847358	2.74771	1.26432	2.17326	0.0297606	NA	0	0	0	0.061307	0.238793	0.143125	0	0.0753135	0	0	0	0	0.249153	0	0.0889816	0.041966	0	0.048015	1
71	ENSG00000117228	GBP1	13.5788	1.30397	0.472335	2.76068	0.00576808	0.295241	0.118782	0.448926	0.175504	1.64036	0.189084	0.578229	0.359652	0.463138	1.2477	0.107751	0.448095	0.29032	0.753238	0.542166	0.332021	0.484945	0.293695	0.689334	1
72	ENSG00000117650	NEK2	103.34	-1.01501	0.312469	-3.24836	0.00116073	0.132597	5.70464	3.67885	13.8667	4.10224	5.00119	3.30658	2.61012	3.96304	5.97276	4.45548	4.33415	18.546	5.26242	3.94241	2.62825	2.65358	1.95895	4.85873	1
73	ENSG00000118094	TREH	1.75966	-2.28453	1.13359	-2.01531	0.0438725	0.611664	0.117595	0.123864	0.584955	0	0.177082	0	0	0	0.0797831	0.611955	0	0.449611	0	0	0.394624	0	0.0563561	0	11
74	ENSG00000118322	ATP10B	43.1338	-3.48842	0.63076	-5.5305	3.19325e-08	8.91697e-05	1.69722	0.228917	8.22808	0.365031	0.31654	0.396696	0.202581	0.325504	0.0513694	1.02452	0.293159	7.92479	0.0995984	0.509544	0.138516	0.336809	0.392731	0	5
75	ENSG00000118513	MYB	8.66609	-1.02558	0.521547	-1.96642	0.0492501	0.636262	0.423498	1.00618	1.80261	0.0630234	0.16466	0.630215	0.950433	0.555594	0.522167	0.247106	0.309279	0.97532	0.248429	0.062536	0.433076	0.340537	0.0619949	0.466352	6
76	ENSG00000119283	TRIM67	83.9344	-1.56897	0.523959	-2.99446	0.00274934	0.202629	0.399243	0.355356	4.21607	0.392012	0.167272	0.763834	0.440898	0.365113	0.323033	0.591776	0.234361	4.51167	0.424615	0.25897	1.07045	0.70753	0.875656	0.393927	1
77	ENSG00000119938	PPP1R3C	510.954	1.83299	0.364061	5.03483	4.78263e-07	0.000667761	9.3109	4.01451	3.92203	26.4003	27.8258	14.581	32.0594	37.5925	10.6048	17.0261	5.46588	4.88079	49.8578	30.6546	12.2275	22.3426	38.3772	11.8086	10
78	ENSG00000120075	HOXB5	22.8987	-3.45497	1.75811	-1.96516	0.0493962	0.636628	0.0935785	10.8435	0	0.0543172	0.0705572	0	0.186016	0	1.08117	0	8.55929	0	0	0.157699	0	0.260281	0	1.53121	17
79	ENSG00000120156	TEK	32.7795	1.26522	0.590847	2.14136	0.0322449	0.568459	0.174669	0.660943	0.091218	1.54782	0.128987	0.472358	0.387159	0.408819	2.77518	0.629317	0.903108	0.200884	1.97454	0.261245	0.588664	0.733962	0.441304	2.51832	9
80	ENSG00000120457	KCNJ5	11.2961	1.08718	0.49005	2.21851	0.0265202	0.538554	0.138957	0.352704	0.0724348	0.521832	0.611468	0.274633	0.353623	0.20801	0.0915755	0.10688	0.264411	0.0207439	0.799687	0.169722	0.342934	0.13662	0.257191	0.168101	11
81	ENSG00000120675	DNAJC15	31.4587	-1.37722	0.539146	-2.55445	0.0106356	0.385124	0.819974	0.340582	1.27318	0.0248128	0.472679	0.407061	0.793332	0.966678	0.102083	0.816097	0.901769	1.44668	0.0282826	0.240967	0.544045	0.365295	0.225201	0.0679366	13
82	ENSG00000120729	MYOT	1.3236	2.93832	1.21164	2.42508	0.0153049	NA	0	0.0977112	0	0.410702	0.765574	0.503603	0	0.0535824	0.341833	0	0	0	0.595473	0	0	0.162986	0.0442256	0.155938	5
83	ENSG00000122585	NPY	74.0541	4.46748	1.07818	4.14353	3.42004e-05	0.0159171	0.857971	1.85633	0.314441	0.763652	41.2137	107.717	6.88348	2.47119	0.877749	0.289074	3.65738	0.675838	0.564601	41.6275	122.728	5.2453	0.633063	2.60373	7
84	ENSG00000122756	CNTFR	154.705	-1.50956	0.44775	-3.37142	0.000747806	0.109917	24.9249	4.25004	38.8336	6.87525	3.65769	9.84056	6.98432	3.6658	2.46837	9.30171	2.5078	35.65	5.20212	3.09323	10.4844	11.6962	6.23266	4.21875	9
85	ENSG00000123360	PDE1B	19.3456	-2.21875	0.45454	-4.88132	1.05381e-06	0.00126116	1.0169	0.512565	3.29231	0.33417	0.385301	0.104888	0.337197	0.65974	0.210004	0.781362	0.29915	3.71628	0.385489	0.15599	0.202325	0.424138	0.269246	0.332943	12
86	ENSG00000123977	DAW1	18.3104	1.04521	0.440726	2.37157	0.0177127	0.461637	0.924716	0.824	0.256476	0.835323	0.393669	1.43963	0.709232	1.80649	1.69484	0.18336	0.660138	0.373818	0.557342	0.191774	1.30372	1.64422	0.685962	1.65495	2
87	ENSG00000124092	CTCFL	3.24146	-1.21638	0.592862	-2.05172	0.0401973	0.597152	0.542346	0.124082	0.251332	0.0669203	0.230325	0.0640706	0.0939011	0	0.0321285	0	0.228326	0.172104	0.13381	0.162923	0.0913387	0.0749607	0.104297	0.0538125	20
88	ENSG00000125462	MIR9-1HG	496.036	-2.98144	0.885217	-3.36803	0.000757075	0.109917	2.51067	2.92167	178.38	0.986678	1.73127	8.38814	19.8362	2.72767	6.91174	2.20288	4.07254	176.032	1.81472	2.0371	11.2493	15.4251	1.69072	8.76522	1
89	ENSG00000125816	NKX2-4	1.7765	3.81296	1.67134	2.28137	0.0225263	0.50709	0	0	0	0.117188	0	0	0	0	0.548628	0	0	0	0	0.0566852	0.08504	0.0401097	0	0.963634	20
90	ENSG00000127325	BEST3	3.38964	1.50774	0.707844	2.13005	0.0331678	0.570075	0.0579179	0	0.0825971	0.221962	0	0.118057	0.0384527	0.665123	0.0789262	0.0779536	0.0379354	0.136208	0.28617	0.149462	0.267664	0.104607	0.0555336	0.579444	12
91	ENSG00000127329	PTPRB	7.10357	1.82858	0.55747	3.28014	0.00103754	0.124169	0.0412057	0.0337274	0.030839	0.0786699	0.0193974	0.113407	0.313439	0.417853	0.175754	0.0914605	0.0180406	0.031631	0.214414	0.0903806	0.0661497	0.182619	0.212829	0.0814905	12
92	ENSG00000127903	ZNF835	6.26184	-1.63641	0.524235	-3.12152	0.00179923	0.16427	0.859341	0.176053	0.355898	0.138667	0.216558	0.357045	0	0.102428	0.334636	0.353666	0.31801	0.777615	0.031556	0.215189	0.10057	0	0.114447	0.233211	19
93	ENSG00000128342	LIF	129.633	1.00227	0.355732	2.81749	0.0048401	0.270431	2.25952	4.34043	1.38955	5.82879	5.04649	4.2225	5.07031	2.24546	5.12564	1.2554	4.48636	0.909763	2.22409	7.92834	6.5198	5.20144	2.20855	4.97278	22
94	ENSG00000128408	RIBC2	2.71037	-2.00378	0.585639	-3.42152	0.000622711	0.100387	0.997016	0.869273	0.960315	0.359658	0.231539	0.244509	0.239035	0.171572	0.245069	0.242063	0.226326	0.542395	0	0.194862	0	0.0956496	0	0.158903	22
95	ENSG00000128833	MYO5C	36.0275	1.01966	0.35284	2.88985	0.00385429	0.241561	0.800576	0.617457	0.421128	0.698879	0.59507	1.2552	0.228086	0.692699	1.53653	0.439554	0.39718	0.400534	1.77317	0.838623	1.33121	1.23531	0.480972	1.25091	15
96	ENSG00000129009	ISLR	423.866	-1.0319	0.512232	-2.01452	0.0439545	0.611664	30.3746	101.158	5.72439	18.2336	9.04762	9.71122	13.4372	15.1798	33.8818	23.5691	79.2852	7.17675	13.094	10.124	15.2725	19.983	14.1828	61.0045	15
97	ENSG00000129988	LBP	40.3833	1.32119	0.576525	2.29165	0.0219259	0.504796	1.24204	1.30837	1.56682	1.60818	0.504202	10.038	0.506393	1.84004	1.16861	0.577126	0.998584	1.49447	2.07564	0.375633	9.81842	1.02496	2.93078	2.30155	20
98	ENSG00000130234	ACE2	3.84973	-1.47235	0.750843	-1.96094	0.0498865	0.638365	0.025109	0.253414	0.074997	0.128607	0	0.0341917	0.0334016	0.0461583	0.0171487	0.657626	0.0494533	0	0.0419875	0.0278308	0.0327359	0.0299747	0.0723268	0.0866293	X
99	ENSG00000132530	XAF1	3.38312	1.70764	0.868546	1.96609	0.049288	0.636262	0.136417	0.237412	0	0	0.299949	0	0.0783065	0.203631	0.259805	0	0.0772518	0.0462296	0.576286	0.461184	0.193054	0.217323	0.155099	0.170808	17
100	ENSG00000133246	PRAM1	4.87112	1.16785	0.550065	2.12311	0.0337449	0.571965	0.322654	0.190717	0.221857	0.416538	0.155572	0.501904	1.18437	0.838179	0.10585	0.052274	0.101754	0.407564	0.238375	0.144301	0.434102	0.266299	0.748439	0.386354	19
101	ENSG00000134138	MEIS2	672.567	1.30526	0.660736	1.97547	0.0482153	0.632506	38.7633	28.7997	5.54847	6.6586	119.207	81.4639	120.078	18.5834	20.5695	32.4126	31.5086	6.01052	7.97954	115.394	76.8782	102.083	15.1462	12.1941	15
102	ENSG00000134330	IAH1	71.5866	-1.21074	0.44821	-2.70127	0.00690743	0.319701	10.9006	1.83717	3.28749	2.13462	1.94458	2.93776	2.72082	4.99197	1.85673	13.3355	2.25771	2.62383	0.789987	0.437802	2.87093	3.53881	2.3425	2.56156	2
103	ENSG00000134755	DSC2	130.993	1.07718	0.344052	3.13087	0.0017429	0.161039	0.898384	1.58973	0.659833	1.46487	1.79518	6.08129	1.84001	0.858826	1.75054	1.43269	1.53121	0.565044	1.76925	2.22844	4.15885	1.74292	1.88942	1.94794	18
104	ENSG00000134762	DSC3	48.2317	1.88098	0.584971	3.21552	0.00130209	0.139252	0.148608	0.361377	0.0978189	0.625514	0.286061	3.62748	0.31942	0.245636	0.745189	0.231363	0.525425	0.082452	0.620927	0.361274	2.66873	0.318435	0.296033	0.458023	18
105	ENSG00000135111	TBX3	79.5823	-1.59422	0.28112	-5.67097	1.41994e-08	4.46073e-05	1.89899	5.66892	4.52161	1.46986	0.826488	0.9167	1.04986	0.672541	1.77596	2.14697	5.86255	4.76799	1.78962	0.835257	1.12681	1.65572	1.30097	2.02261	12
106	ENSG00000135502	SLC26A10P	12.9122	1.3286	0.440711	3.01468	0.00257247	0.198262	0.407741	2.51956	0.668866	0.837135	3.36048	1.84132	2.88101	1.29376	0.878799	0.23828	0.417443	0.440452	0.764462	1.46253	2.06928	1.91194	2.44885	1.24272	12
107	ENSG00000135547	HEY2	40.8533	1.00529	0.510549	1.96904	0.0489489	0.636262	0.411712	1.59039	1.36999	0.796936	1.60648	3.44787	3.23204	0.502589	0.747494	0.0922863	1.33966	1.2905	0.679142	2.47092	3.52636	4.09203	0.690774	0.930148	6
108	ENSG00000135549	PKIB	169.354	2.21642	0.287925	7.6979	1.38326e-14	3.4764e-10	5.66863	9.14008	3.92995	19.0067	34.2091	36.8634	40.616	33.696	26.5572	4.43131	11.125	1.43716	17.0191	24.0391	26.0745	25.5773	23.3597	19.0606	6
109	ENSG00000135747	ZNF670-ZNF695	6.57106	-1.62281	0.60834	-2.6676	0.0076395	0.337065	0.182417	0.128125	1.17066	0.247203	0.137804	0.206535	0.322908	0.0869101	0.165689	0.163648	0.0796376	1.09614	0.160589	0.0684604	0.025616	0.0241778	0.0291508	0.221127	1
110	ENSG00000135773	CAPN9	2.89541	2.63708	0.909794	2.89854	0.00374904	0.238534	0	0	0	0.29607	0.359049	0.27674	0.18029	0.145575	0.334084	0.0456799	0.102885	0.0615808	0.10371	0.266544	0.486444	0.0540102	0.130252	0	1
111	ENSG00000135824	RGS8	66.7575	-1.05604	0.453062	-2.3309	0.0197585	0.484458	0.702402	1.74796	2.60103	1.35649	0.412275	0.428625	0.709963	0.38997	1.68663	1.29012	2.93895	3.88312	2.58133	0.307295	0.362036	0.832746	0.66128	2.12477	1
112	ENSG00000135903	PAX3	459.832	-3.75952	0.866361	-4.33943	1.4285e-05	0.00897528	82.8305	1.07983	149.381	9.23256	1.47833	0.570552	4.754	18.6638	1.062	57.3746	0.924612	122.869	6.08977	1.36412	0.249488	5.79292	6.92714	1.23804	2
113	ENSG00000136011	STAB2	2.44464	2.44258	1.15465	2.11543	0.0343933	0.573992	0.00963257	0.0507512	0	0.174567	0.196314	0.0131218	0.012818	0.36587	0.366284	0	0	0.0151381	0.183475	0	0.00811827	0	0.00923825	0.393852	12
114	ENSG00000136155	SCEL	10.4314	1.16482	0.375275	3.10393	0.00190971	0.170195	0.139414	0.129448	0.0381857	0.3235	0.195749	0.292681	0.490549	0.481454	0.538767	0.433355	0.176345	0.243717	0.604574	0.350494	0.388072	0.457136	0.285187	0.565953	13
115	ENSG00000136305	CIDEB	7.27169	1.94259	0.725739	2.6767	0.00743512	0.333083	0	0.583452	0.31595	2.05523	0	0.201187	0.0983062	0.984459	0.150394	0.0996217	0.242399	0.116064	0.728384	0.166714	2.60318	1.298	1.49844	0.692145	14
116	ENSG00000136689	IL1RN	34.1946	-1.11944	0.508738	-2.20043	0.0277763	0.539012	0.451669	4.84022	1.93228	1.92064	0.832135	1.49631	1.02564	0.429454	0.545451	1.45446	8.65181	2.50211	4.38707	0.579614	1.30449	0.717772	1.97964	2.48481	2
117	ENSG00000137142	IGFBPL1	125.38	-1.33569	0.476023	-2.80593	0.00501711	0.275306	12.5529	1.52888	5.64981	1.81973	0.696591	5.13693	1.92804	1.28495	3.67545	8.62541	1.02672	5.85432	2.2535	0.545106	3.7458	1.37419	1.03805	3.51816	9
118	ENSG00000137203	TFAP2A	9.8313	-1.46659	0.554841	-2.64327	0.00821105	0.349171	1.139	1.41309	1.4056	0.172197	0.44386	0.0740201	0.646365	0.0376758	0.289856	0.234458	1.09334	0.868454	0	0.61272	0.131023	1.02936	0.202972	0.550423	6
119	ENSG00000137573	SULF1	431.065	1.43638	0.598877	2.39845	0.0164646	0.446856	15.267	8.24916	6.05113	10.5984	18.7471	441.149	17.921	8.76118	19.2393	11.1596	13.8879	11.4904	18.2351	16.3031	171.35	8.42676	9.80231	25.4308	8
120	ENSG00000137648	TMPRSS4	11.624	1.76777	0.670515	2.63644	0.00837805	0.352692	0.0291552	0.428233	0.0343709	1.04589	0.0763604	0.180544	1.43983	0.0954455	0.457894	0.202114	0.233183	0.240306	0.428007	0.211716	0.314136	0.696925	1.96944	0.731844	11
121	ENSG00000137731	FXYD2	83.5254	1.07859	0.370462	2.91146	0.00359742	0.232417	3.26213	26.4302	13.5562	24.8537	27.2299	13.2467	50.2824	21.0807	11.8791	6.59592	12.0033	12.0161	29.0832	22.2885	10.9062	33.849	39.0166	12.0974	11
122	ENSG00000138395	CDK15	5.83054	1.01473	0.500152	2.02883	0.0424754	0.608185	0.0224128	0.291055	0.0999606	0.563234	0.135578	0.244088	0.334929	0.208605	0.381683	0.269422	0.249977	0.0351677	0.363354	0.2799	0.290905	0.178977	0.214919	0.555319	2
123	ENSG00000138675	FGF5	19.0979	1.47401	0.472329	3.12073	0.00180401	0.16427	0.19118	0.178436	0.172928	0.546012	0.298232	0.146693	0.362926	0.468761	1.39076	0.124562	0.250273	0.193414	0.510239	0.239387	0.138155	0.337716	0.209967	1.16024	4
124	ENSG00000138792	ENPEP	3.65135	2.80132	1.21284	2.30971	0.0209039	0.495153	0.0232646	0.144776	0	0	0.0176136	0.703391	0.0154756	0.349254	0	0	0.0152756	0	0.0308183	0	0.164745	0.00925798	0.570254	0.021154	4
125	ENSG00000139144	PIK3C2G	5.81742	-2.72263	0.888854	-3.06308	0.00219074	0.184139	0.0333921	0.18971	1.09331	0.0392219	0.051003	0.0725906	0.122802	0	0.0455845	0.721351	0	1.69855	0	0.201956	0.0853025	0.295779	0	0.167035	12
126	ENSG00000139287	TPH2	4.73517	1.14446	0.561757	2.03728	0.0416222	0.603258	0.133383	0.270524	0.10244	0.265825	0.308329	19.4656	0.132194	0.0397101	0.233439	0	0.130397	0.0562631	0.744646	0.261166	13.512	0.206723	0.13774	0.468433	12
127	ENSG00000140015	KCNH5	6.20163	-1.09114	0.489643	-2.22844	0.025851	0.536047	0.281999	0.148231	0.0669483	0.0552527	0.0211783	1.92081	0.0372143	0.0678324	0.0668839	0.103804	0.0459232	0.14728	0.0618716	0.0236808	1.29259	0.024453	0.0402213	0.172082	14
128	ENSG00000140450	ARRDC4	583.598	1.04289	0.196818	5.29876	1.16591e-07	0.000209653	7.32613	8.29019	9.21723	7.97637	16.4867	18.6227	23.0766	22.0863	10.3797	6.54588	10.5569	8.66339	11.9213	15.4556	15.2055	15.8891	24.0401	18.0488	15
129	ENSG00000140955	ADAD2	0.943583	2.50227	1.18431	2.11284	0.0346143	NA	0	0	0.0608755	0.150143	0.228857	0	0.157151	0	0	0	0	0	0	0.306606	0.109135	0.102715	0.0630797	0.21365	16
130	ENSG00000141433	ADCYAP1	12.5177	-2.47797	0.55716	-4.4475	8.68741e-06	0.00574558	0.335061	1.05017	2.71767	0.160144	0.0683794	0.241222	0.120744	0.194355	0.553959	0.170667	0.564763	1.99185	0.419087	0.0509448	0.0762376	0.107911	0.024305	0.2535	18
131	ENSG00000142609	CFAP74	4.0954	1.83983	0.668682	2.75143	0.00593353	0.298181	0	0.0319685	0.0245086	0.139795	0.198433	0.207096	0.137094	0.0245983	0.11384	0.107226	0.0225497	0.10793	0.0429311	0.161154	0.18772	0.111606	0.0623647	0.414038	1
132	ENSG00000142910	TINAGL1	9.20579	1.62379	0.589494	2.75455	0.00587738	0.298181	0.165004	0.348811	0.197661	1.83633	0.205956	0.610604	1.44539	0.077131	0.298005	0.228345	0.936224	0.25558	2.70154	0.543102	1.20697	0.653039	1.33496	1.04371	1
133	ENSG00000143167	GPA33	2.32358	1.87219	0.947507	1.97591	0.0481653	0.632506	0.212142	0	0.0471108	0.486899	0	0	0.453627	0.047203	0.26385	0.0444374	0.04325	0.0517677	0.298658	0.465317	0.0278325	0.160065	0	0.1802	1
134	ENSG00000143340	FAM163A	5.63706	-1.47484	0.637829	-2.31228	0.0207621	0.493472	0.0572541	0.241286	0.898156	0.232778	0.0865215	0.0778059	0.0760268	0.368323	0.0390127	0	0.15001	0.8528	0.0378136	0.161192	0.072361	0.113837	0.109795	0.0520535	1
135	ENSG00000143772	ITPKB	599.851	-1.07391	0.267616	-4.01286	5.99884e-05	0.0243166	11.4454	8.5385	29.0025	5.61647	8.82077	5.84637	7.42696	7.43203	4.67377	8.37812	6.58178	31.3776	6.76799	7.47192	6.64649	9.05629	7.60468	5.97105	1
136	ENSG00000143867	OSR1	33.6992	1.32629	0.619029	2.14253	0.0321505	0.567888	0.384727	1.09773	0.674349	0.755146	4.47888	0.80163	1.17119	5.205	0.0630998	0.516194	0.475986	1.58627	0.6675	2.45638	0.86435	1.62797	4.01133	0.12458	2
137	ENSG00000144339	TMEFF2	25.1072	-1.53601	0.462516	-3.32099	0.000896989	0.119543	1.29199	0.755812	2.5524	1.28785	0.156237	0.39757	0.389129	0.700148	0.792842	0.392987	1.18525	4.52955	1.12319	0.16201	0.322049	0.350173	0.312259	0.740153	2
138	ENSG00000144355	DLX1	42.3313	2.4428	0.574428	4.25258	2.11324e-05	0.0113	0.455101	1.19454	0.594552	2.32282	9.18729	1.20095	3.11312	1.28213	4.14681	0.490997	1.29532	0.188847	0.689063	9.5418	1.07986	4.69515	0.603507	6.04597	2
139	ENSG00000144596	GRIP2	17.6635	1.20177	0.437204	2.74876	0.00598217	0.298181	0.0547848	0.202839	0.275328	0.370043	0.0985047	0.386997	0.783788	0.132754	0.617438	0.101999	0.117795	0.290201	0.592254	0.103688	0.285485	0.494439	0.229538	0.38698	3
140	ENSG00000145147	SLIT2	665.193	1.03444	0.404555	2.55698	0.0105584	0.383459	6.05021	6.1315	4.86343	9.78042	7.17558	41.8982	10.4683	7.79309	6.77697	4.04318	6.97483	8.23718	13.5742	4.43577	25.8994	7.1831	3.10779	6.78014	4
141	ENSG00000145244	CORIN	18.4872	1.29035	0.59155	2.1813	0.0291609	0.546504	0.248993	0.304745	0.183718	0.20358	0.711233	2.66813	0.291928	0.289083	0.1781	0.330922	0.235835	0.158836	0.766905	0.183156	1.35262	0.0874769	0.295659	0.145346	4
142	ENSG00000145283	SLC10A6	1.26708	-2.3268	1.04949	-2.21708	0.0266177	NA	0	0	0.856005	0	0	0	0	0.210121	0	0.19708	0.142455	0.426449	0.0717703	0	0	0.0867054	0.142571	0.130371	4
143	ENSG00000145808	ADAMTS19	4.15294	-1.74858	0.492043	-3.55372	0.000379819	0.0757588	0.143152	0.314273	0.212659	0.036019	0.0469083	0.0421885	0.0412154	0.0443709	0.0211584	0.104486	0.18305	0.146017	0.102573	0.0699262	0	0.0246629	0.0297222	0.270686	5
144	ENSG00000146166	LGSN	27.5713	1.07312	0.413333	2.59627	0.00942425	0.366075	0.165118	0.345758	0.303834	0.514177	0.725186	2.29149	0.735632	0.666452	0.225111	0.700742	0.432996	0.697338	0.86936	0.864057	1.77907	0.518175	1.11226	0.350859	6
145	ENSG00000146192	FGD2	6.53609	1.8864	0.588802	3.20379	0.0013563	0.140854	0.0732191	0.168698	0	0.227064	0.315669	0.130392	0.266962	0.555841	0.203674	0.0187618	0.147677	0.0721429	0.746214	0.300451	0.330671	0.145683	0.306201	0.0505908	6
146	ENSG00000146285	SCML4	3.84252	2.05411	0.717616	2.86241	0.0042043	0.251636	0.0178671	0.0387604	0.0509624	0.0675632	0.179445	0.230913	0.130575	0.159717	0.0975474	0.0420968	0	0.0858002	0.490589	0.0201495	0.417155	0.081746	0	0.162912	6
147	ENSG00000146530	VWDE	15.9789	1.70139	0.51721	3.28955	0.00100349	0.122426	0.0861126	0.210393	0.185534	0.52533	0.802512	0.105072	0.364739	0.524932	0.802855	0.258158	0.225988	0.135205	1.17105	0.981972	0.104079	0.122848	1.16115	0.354989	7
148	ENSG00000146674	IGFBP3	824.43	1.62203	0.383303	4.23173	2.31905e-05	0.0120327	26.0896	22.0343	6.50041	122.435	45.2213	37.54	36.9635	42.4153	16.5324	21.771	15.9745	3.37881	56.4029	39.8147	51.3913	33.7921	64.4487	32.9591	7
149	ENSG00000146910	CNPY1	68.9212	-1.85452	0.515574	-3.597	0.000321913	0.0674194	4.51973	1.74189	12.6717	0.791603	0.806748	4.73949	2.97747	0.981479	0.862175	6.6672	1.7248	15.0394	1.40983	0.440833	4.18383	3.1505	0.785445	0.657614	7
150	ENSG00000147257	GPC3	58.8248	-1.27984	0.473566	-2.70256	0.00688068	0.31905	11.4109	2.59106	2.83702	1.39179	0.740914	1.324	5.47731	1.90605	4.59198	7.32269	3.47712	7.99895	1.84841	0.60593	0.790565	5.50438	1.17454	2.66167	X
151	ENSG00000147804	SLC39A4	6.20273	1.60352	0.625769	2.56247	0.010393	0.379645	0.606059	0.404694	0.916713	1.88757	2.34428	0.339277	0.334983	0.755158	0.615716	0	0.333895	0.220675	2.29589	1.45351	0.602233	0.436507	1.95691	0.294918	8
152	ENSG00000148926	ADM	54.9838	1.00382	0.489552	2.05048	0.0403174	0.597152	4.05047	3.86286	0.844697	14.8415	1.81041	2.54793	1.90933	6.76421	7.42233	2.33634	2.63142	0.751206	6.79375	1.0114	2.58674	1.99444	3.61726	5.93904	11
153	ENSG00000150361	KLHL1	6.91009	-2.49642	0.770788	-3.23879	0.00120036	0.134676	0.123503	0.021688	0.679426	0.0922632	0.120113	0.112004	0.0791541	0.0294521	0.0280838	0.0277373	0.0269963	1.55784	0.0787774	0.0232049	0.121417	0.0789653	0	0.0187152	13
154	ENSG00000150510	FAM124A	82.9106	-1.12516	0.414252	-2.71614	0.00660489	0.309691	1.41513	1.44118	7.63313	1.95571	0.857942	3.79988	1.29425	1.0264	1.39372	1.75879	1.25885	8.99888	1.73747	0.823184	2.57577	0.779475	1.16921	1.5874	13
155	ENSG00000151023	ENKUR	32.9736	1.14225	0.539554	2.11703	0.0342575	0.573992	0.341864	0.96209	1.42628	0.40247	1.35975	5.26411	2.09684	0.25342	1.30322	0.355226	1.0083	1.6928	0.70967	2.28126	5.64687	2.1961	0.495564	1.5909	10
156	ENSG00000151303		1.97561	2.87531	1.07126	2.68405	0.0072737	0.327603	0	0	0	0.082632	0.0537966	0.0967652	0.0472684	0.178106	0.024264	0	0.0466486	0	0.117622	0.040096	0	0.0282893	0	0.0484902	10
157	ENSG00000151615	POU4F2	5.62579	-4.03888	1.01345	-3.98527	6.74042e-05	0.025422	0.105355	0.055501	1.42737	0	0	0.0358037	0	0.037663	0	0.212781	0	1.32186	0	0.0890111	0.110965	0.0418991	0	0	4
158	ENSG00000151715	TMEM45B	5.30904	1.18691	0.54949	2.16002	0.0307712	0.561794	0.193494	0.113683	0.275935	0.646499	0	1.47417	0.20532	0.789653	0.475448	0.208057	0.0506243	0.303003	0.459279	0.304661	0.228213	0.378302	0	0.401892	11
159	ENSG00000152192	POU4F1	5.79098	-2.39168	0.855301	-2.7963	0.00516914	0.277587	0.035726	0.0564652	0.891637	0.083032	0	0.121541	0.0237484	0	0	0.0481606	0	0.757199	0.0472762	0.0805796	0.135478	0.0142131	0.0342601	0.0487251	13
160	ENSG00000154080	CHST9	77.2911	-2.5122	0.853037	-2.945	0.00322951	0.227989	0.594989	0.0511139	5.66101	0.393714	0.38388	1.49655	1.57517	0.241916	0.403092	0.230369	0.183122	13.1764	0.156172	0.287656	0.272385	0.835935	0.283974	0.0504078	18
161	ENSG00000154309	DISP1	353.747	-1.10959	0.242373	-4.57801	4.69424e-06	0.00386202	12.6471	9.06142	32.6226	6.99068	7.25204	10.5735	11.4401	10.5981	5.41732	14.7294	11.1065	34.8084	9.34167	8.12093	8.25494	7.31422	9.17807	5.18222	1
162	ENSG00000154342	WNT3A	1.02547	-2.82098	0.931609	-3.02807	0.00246119	NA	0.194145	0.0292212	0.0791065	0	0	0	0	0	0	0.037336	0.0726768	0.0869807	0.0366408	0.0312374	0	0.0220587	0.0265937	0	1
163	ENSG00000154529	CNTNAP3B	69.7129	1.09199	0.4211	2.59318	0.00950943	0.367131	1.08877	1.0908	1.03377	1.43949	1.74538	6.01111	2.56205	1.6295	7.42728	1.78428	1.10753	1.83705	2.39467	0.663936	2.21284	0.827491	1.44551	4.28844	9
164	ENSG00000154678	PDE1C	607.774	1.02512	0.258875	3.95991	7.49787e-05	0.0269195	5.68935	10.6234	3.63301	15.3569	15.2979	9.35382	10.5812	20.8689	8.90403	6.85045	7.95179	3.0669	12.1935	10.6646	11.4657	11.5576	17.1284	6.81155	7
165	ENSG00000155816	FMN2	247.032	-1.83056	0.54181	-3.37859	0.000728573	0.109533	3.63913	1.78823	29.5842	1.54455	2.51046	10.022	4.73711	4.27119	2.84865	3.81524	2.67322	43.6632	2.32515	3.66252	4.98974	3.82746	1.00445	1.93617	1
166	ENSG00000156265	MAP3K7CL	118.421	1.17158	0.390551	2.99982	0.00270139	0.200636	2.54646	5.21885	4.70339	5.03585	23.1911	9.33836	31.1263	10.347	4.7739	5.7901	8.78097	5.32861	7.14139	15.6579	5.62504	13.816	11.8481	3.57684	21
167	ENSG00000156509	FBXO43	10.9947	-1.01549	0.402805	-2.52104	0.0117008	0.398583	0.358004	0.248278	0.981818	0.146965	0.352436	0.233737	0.251941	0.542786	0.473499	0.326021	0.272502	1.40476	0.314816	0.0712175	0.278818	0.192603	0.154796	0.287449	8
168	ENSG00000158113	LRRC43	1.21564	3.25828	1.39147	2.3416	0.0192012	NA	0	0	0	0	0	0	0	0.265877	0.75906	0	0	0	0.253337	0	0.137279	0.676794	0.107964	0.760162	12
169	ENSG00000158234	FAIM	12.1467	1.15942	0.547613	2.11723	0.0342399	0.573992	0.345145	0.412901	0.400896	0.0304226	1.59769	0.834004	0.492249	0.149788	0.578467	0.194921	0.552289	0.205357	0.31266	1.75927	1.35963	0.804268	0.433742	0.841425	3
170	ENSG00000159450	TCHH	3.78822	-1.45645	0.630979	-2.30823	0.0209863	0.495703	0.0578227	0.0121859	0.0824653	0.0403252	0	0	0.0307711	0.0331267	0.0315975	0.187243	0.0607469	0.16353	0.0153196	0.0522106	0.0487314	0.00920408	0.0998178	0.0105154	1
171	ENSG00000160282	FTCD	1.96495	3.00952	1.06008	2.83896	0.00452614	0.262099	0.0736786	0.0775966	0	0.140602	0.597631	0	0.525857	0.209627	0.363859	0	0	0	0.0965914	0	0.341924	0.894178	0.232293	0.177114	21
172	ENSG00000160321	ZNF208	5.28209	-1.9748	0.80493	-2.45338	0.0141521	0.42553	0.227358	0.188702	0.0124312	0.176585	0.227943	0	0.0464	0.236066	0	0.776479	0.137413	0	0.092417	0.0253046	0	0.0346905	0.0250789	0.0237773	19
173	ENSG00000160471	COX6B2	252.495	-1.84028	0.917311	-2.00617	0.0448382	0.615162	1.84747	79.2088	2.79737	18.198	7.6227	3.70316	9.94559	4.06724	74.9799	2.80435	205.295	2.47646	13.6795	5.35344	5.59897	4.4291	7.72894	3.93816	19
174	ENSG00000160963	COL26A1	191.727	1.03974	0.44668	2.32772	0.0199271	0.485996	7.74119	5.62765	5.52188	21.262	3.42123	4.12884	2.41432	10.1175	10.7449	2.70822	2.08875	2.27282	7.79928	1.63956	8.84656	4.6675	8.46207	17.8074	7
175	ENSG00000161267	BDH1	16.2019	-1.01135	0.46635	-2.16865	0.0301096	0.554369	1.09293	0.257126	3.02944	0.372426	0.441415	0.901089	0.443004	0.249358	0.482073	1.11557	0.184607	1.93629	0.976588	0.291257	1.42129	0.428724	0.299157	0.670715	3
176	ENSG00000161405	IKZF3	3.75704	-1.3726	0.656909	-2.08948	0.0366647	0.583614	0.0242408	0.0811974	0.203296	0.0187861	0.0122402	0.100251	0.0215086	0.0578871	0.0110443	0.0218156	0.24636	0.0990396	0.0970607	0.0704205	0.0204305	0.0128639	0.0154993	0.0578841	17
177	ENSG00000162344	FGF19	3.43125	1.55754	0.705717	2.20703	0.0273118	0.539012	0.0478888	0.201785	0.0682911	0.0555916	0.288824	0.389522	0.380729	0.273269	0.26033	0.0642827	0.12513	0	0.189158	0.107588	0.685761	0.15222	0	0.217664	11
178	ENSG00000162367	TAL1	7.50799	1.71178	0.574712	2.9785	0.0028966	0.210397	0.0982102	0.18385	0.0248841	0.485119	0.0733335	0.451161	0.263529	0.277842	0.507843	0.0470457	0.0228944	0.10958	0.192818	0.0393569	0.588154	0.124952	0.200791	0.079324	1
179	ENSG00000162654	GBP4	5.11041	-1.89104	0.6707	-2.8195	0.00480988	0.270431	0.039129	0.32098	0.074406	0.0151594	0.0789854	0.0887996	0.0173496	0.0933892	0	0.541937	0.0513739	0.649987	0.0345475	0.0147185	0.0659522	0.0622806	0.12952	0.0355787	1
180	ENSG00000162670	BRINP3	6.20317	-1.56027	0.744917	-2.09456	0.0362103	0.582176	0.0529659	0.0558046	1.03025	0.398646	0.0400307	0.195978	0.105524	0.345055	0.392639	0.0356568	0.104112	1.56974	0.0699881	0.0298322	0.0892578	0.0842562	0.0507871	0.0963111	1
181	ENSG00000162692	VCAM1	12.1212	1.26844	0.498515	2.54445	0.0109451	0.388518	0.0746112	0.236429	0.470602	0.195625	0.918632	0.167688	0.721467	0.243629	0.404451	0.04586	0.173665	0.328577	0.359989	1.07184	0.205708	0.859451	0.266988	0.397507	1
182	ENSG00000162722	TRIM58	69.6919	-1.40758	0.427707	-3.29098	0.000998392	0.122426	1.96475	0.805094	3.98069	0.217462	0.920411	0.573092	1.30638	1.78589	0.447094	1.9976	1.20747	4.06497	0.268351	1.17856	0.341662	0.90581	1.57015	0.340277	1
183	ENSG00000162992	NEUROD1	8.25683	-1.46422	0.678184	-2.15903	0.0308482	0.561856	0.238182	0.314698	1.03749	0	0.154185	0.918312	0.461209	0.0768332	0.0921369	0.193424	0.221585	2.12788	0	0.124281	0.333606	0.332636	0.0890247	0.239438	2
184	ENSG00000163081	CCDC140	5.62597	-4.44612	0.873399	-5.0906	3.56934e-07	0.000560655	1.50211	0	3.51578	0.0601199	0	0.0701835	0.137207	0	0.0703543	0.972862	0	1.87075	0.0681534	0	0	0.0823074	0.0993009	0	2
185	ENSG00000163092	XIRP2	2.59058	1.41378	0.654501	2.16009	0.0307654	0.561794	0.0309219	0.0162921	0	0.0178488	0.0234216	0.0210666	0.0768336	0.0224209	0.02097	0.0104361	0.0203146	0	0.0409888	0.0346517	0.0703073	0.0492631	0.0560801	0.0281174	2
186	ENSG00000163235	TGFA	250.535	1.8449	0.512613	3.59902	0.00031942	0.0674194	1.4743	4.65683	3.20946	21.9214	6.67778	5.19204	4.98803	49.008	1.91052	3.97496	4.60401	2.05659	12.8168	4.54357	7.87914	4.26071	18.5905	3.86546	2
187	ENSG00000163273	NPPC	77.9557	-1.07093	0.416465	-2.57147	0.0101267	0.374965	5.64165	11.4025	32.9021	4.00792	6.00657	8.09738	3.23993	8.78582	3.933	2.79232	7.08956	23.9755	2.49792	3.15086	9.88174	5.26888	13.2516	4.38266	2
188	ENSG00000163497	FEV	7.87751	2.75917	1.34178	2.05636	0.039748	0.596021	0	0.231943	0	0.486119	0.0969486	11.4778	0.0852067	0.0917388	0	0.0862752	0.585593	0.100566	0.253763	0.14442	20.4305	0.230754	0	0.468447	2
189	ENSG00000163576	EFHB	7.46755	1.38559	0.626527	2.21155	0.0269978	0.539012	0	0.0746729	1.31485	0.155055	0.401095	0.240599	0.630793	0.63053	0.534085	0.055548	0.38706	0.222281	0.803283	0.890295	1.79955	0.933731	0.945979	0.35569	3
190	ENSG00000164037	SLC9B1	2.35863	-1.54874	0.723166	-2.14161	0.0322245	0.568459	0.0648002	0.527945	0.562943	0.158487	0	0	0.171405	0.164214	0	0.173552	0.722602	0.978477	0.817705	0	0.178782	0.205827	0.062105	0.323147	4
191	ENSG00000164512	ANKRD55	2.2348	2.40544	1.06287	2.26314	0.0236269	0.518044	0	0.179463	0	0.0793425	0.177484	1.19669	0	0.257953	0.244626	0	0.0768717	0	0.627716	0.198308	0.347432	0.0936165	0	0.16664	5
192	ENSG00000164626	KCNK5	14.1355	-1.37067	0.548185	-2.50038	0.0124059	0.406624	1.08181	0.0911871	1.38853	0.326813	0.196339	0.294288	0.20127	0.123818	0.0295153	0.378966	0.0851172	0.916718	0.0572261	0.146328	0.474029	0.189339	0.560182	0.177047	6
193	ENSG00000164669	INTS4P1	12.3476	1.68527	0.439103	3.83799	0.000124047	0.0366949	0.23302	0.0586734	0.0952294	0.291115	0.811744	0.492322	0.44312	0.727158	0.607213	0.368445	0.0364816	0.305633	0.536029	0.347988	0.258076	0.372956	0.432644	1.26818	7
194	ENSG00000164690	SHH	19.2519	-1.34507	0.583398	-2.30559	0.0211338	0.49825	0.815427	1.53766	0.124197	0.161921	0.10542	39.4046	0.0231567	0.783752	0.11887	0.594752	1.21122	0.218766	0.714539	0.0392862	30.4584	0.124727	0.384156	0.237544	7
195	ENSG00000164692	COL1A2	104.637	2.15601	0.845108	2.55116	0.0107365	0.386023	3.68263	0.343576	0.929234	0.291082	15.5994	0.591999	11.439	0.957671	5.03899	1.41976	0.235532	0.803278	0.328971	11.0998	0.140429	10.1851	3.79794	4.38746	7
196	ENSG00000164756	SLC30A8	6.65983	2.68322	0.939554	2.85585	0.00429218	0.252758	0.0922226	0	0.0219207	0.053589	1.22354	0.0209229	0.0817611	0.0440104	0.177394	0	0.0403475	0.0241385	0.169942	0.450829	0.0129531	0.0244623	0.0608558	0.329542	8
197	ENSG00000164796	CSMD3	22.8146	-1.09911	0.501524	-2.19155	0.0284122	0.539787	0.0586138	0.582887	0.902927	0.167869	0.294948	0.294084	0.192878	0.219871	0.301264	0.0692413	0.11476	1.25826	0.29396	0.186729	0.177494	0.0993849	0.269554	0.0732846	8
198	ENSG00000165171	METTL27	6.63074	1.02644	0.50886	2.01714	0.0436812	0.611664	0.448645	1.04272	0.639681	0.394703	1.48247	0.725532	1.81549	0.634384	0.435973	0.475777	0.279431	0.555156	0.281177	1.82758	2.09359	1.89586	0.442127	0.944601	7
199	ENSG00000165197	VEGFD	3.06496	-1.26594	0.535791	-2.36275	0.0181401	0.4652	0.166083	0.528401	0.355266	0.0964199	0.125302	0.168999	0.165167	0.177822	0.112959	0.259043	0.491154	0.129995	0.0547264	0	0.104934	0.306446	0.199027	0	X
200	ENSG00000166670	MMP10	7.22333	1.44393	0.632636	2.2824	0.0224655	0.50709	0.0497982	0.472111	0.0710135	0.70852	0.952617	1.48483	0.395825	0.288065	0	0.0668277	0.498559	0.309396	0.262182	0.615171	1.71979	0.395691	0.334151	0.226339	11
201	ENSG00000166770	ZNF667-AS1	284.72	-2.07147	0.972141	-2.13084	0.0331027	0.570075	37.8184	22.588	36.9935	13.5067	0.188384	12.1141	6.6947	21.1482	0	44.8864	47.6323	39.3382	27.4656	0.176271	9.70617	1.99339	14.8552	0.0261551	19
202	ENSG00000166800	LDHAL6A	7.7918	1.02344	0.389476	2.62774	0.00859553	0.354012	0.164688	0.138804	0.223478	0.382554	0.772896	0.277647	0.743936	0.282389	0.314015	0.177227	0.268324	0.206461	0.260855	0.402681	0.305256	0.39286	0.1579	0.359337	11
203	ENSG00000166923	GREM1	181.456	1.56802	0.472683	3.31728	0.000908984	0.119605	3.18095	3.27819	1.31423	4.62103	9.4774	5.36254	11.2102	1.8962	4.03771	1.86254	1.49201	0.595414	0.998296	9.30277	4.05379	11.8329	1.33529	2.85392	15
204	ENSG00000167077	MEI1	2.06443	-1.9301	0.962946	-2.00437	0.0450301	0.615162	0	0.558208	0.300741	0	0.0269106	0.257019	0.023645	0	0	0.122103	0.023335	0.816841	0.0235352	0.155097	0.189004	0.103931	0	0.0184697	22
205	ENSG00000167244	IGF2	422.366	1.8565	0.631477	2.93993	0.00328282	0.229416	6.95959	4.97995	1.49653	31.604	10.1857	10.6819	13.6079	4.53747	0.890753	4.27389	2.32573	0.93953	38.2646	6.24465	13.9521	10.507	9.55295	0.869297	11
206	ENSG00000167332	OR51E2	4.78734	-1.69523	0.544596	-3.11282	0.0018531	0.167505	0.329134	0.134736	0.384037	0.0371352	0.14489	0.347441	0.212197	0.0456899	0	0.55918	0.251187	0.703589	0.295458	0	0.0538749	0.0762719	0.0613094	0.186003	11
207	ENSG00000167619	TMEM145	18.9826	-1.06461	0.471426	-2.25827	0.0239291	0.52023	1.11852	0.647767	3.31225	1.11804	0.308729	0.790028	1.86025	0.318795	0.942819	0.780673	2.50178	3.99375	1.13279	0.108658	1.70058	0.705948	1.34695	0.524861	19
208	ENSG00000168542	COL3A1	251.331	2.40808	0.745032	3.23219	0.00122847	0.13492	1.92125	2.00339	0.278616	0.609247	22.633	3.93444	13.6912	4.34384	1.66848	2.84078	1.29216	0.355584	0.807044	20.7873	1.79972	14.3494	5.01913	1.22544	2
209	ENSG00000168685	IL7R	45.2891	1.10075	0.378259	2.91003	0.00361391	0.232884	0.419622	1.47659	0.464552	2.23781	2.1127	0.90243	3.53165	2.81438	1.28075	1.80033	1.53372	0.336032	5.21775	1.68119	1.84665	1.68912	1.36414	1.86284	5
210	ENSG00000168779	SHOX2	11.3341	1.39354	0.630292	2.21094	0.0270403	0.539012	0.058369	0.326171	0.253324	0.112358	0.565136	0.799419	1.13974	0.117305	0.133065	0.110397	0.154326	0.314817	0.0806656	0.133218	1.23713	1.11385	0.170278	0.322867	3
211	ENSG00000168875	SOX14	10.7402	2.48633	0.949771	2.61782	0.00884945	0.359296	0	0.359362	0.243234	0.148526	0.128666	2.95008	1.01762	0.486926	0.115989	0.057281	0.111501	0.0667419	0.112385	0	2.83777	0.948991	0	0.271347	3
212	ENSG00000169291	SHE	15.7038	-1.00067	0.374714	-2.67049	0.00757402	0.336167	0.435457	0.467886	0.954136	0.170408	0.203487	0.183018	0.278812	0.262465	0.143149	0.148351	0.412257	0.583872	0.0809155	0.137887	0.27781	0.142649	0.466187	0.530577	1
213	ENSG00000170017	ALCAM	933.548	1.26249	0.308161	4.09684	4.18824e-05	0.0184665	8.18956	15.6552	6.65656	21.0762	22.9142	69.8934	18.9071	27.2183	22.5564	13.8057	15.9244	6.04151	24.0398	19.8631	39.9282	15.8746	15.2844	16.0818	3
214	ENSG00000170044	ZPLD1	2.37673	-2.04023	0.94627	-2.15608	0.0310775	0.564335	0.0775935	0.0410971	0.331908	0.0526915	0.0342904	0	0	0	0	0.0305467	0.0297305	0.498099	0	0.0511115	0.0191072	0	0.319087	0.0206165	3
215	ENSG00000170396	ZNF804A	28.1716	-1.08661	0.360652	-3.01291	0.00258754	0.198262	0.519466	0.830455	0.97075	0.582837	0.216826	0.316882	0.404842	0.333289	0.831257	0.458793	0.916573	2.1654	0.40296	0.383813	0.241518	0.285051	0.206131	0.895773	2
216	ENSG00000170689	HOXB9	77.4447	-4.48438	1.42074	-3.15637	0.00159749	0.15292	0	26.4063	0.0463607	0.113274	0.147314	0.176626	0.215747	0	1.77113	0.0437328	23.2401	0	0.0429132	0.0365912	0.0547792	0.155102	0.0311693	1.47776	17
217	ENSG00000170965	PLAC1	4.29201	1.50601	0.632526	2.38094	0.0172685	0.4554	0.423149	0.831934	0.120673	1.38555	0.747371	0.750804	1.49111	0	0.228826	0.226029	0.219986	0	0.683529	1.32454	0.920723	1.82363	0.48654	0.482169	X
218	ENSG00000171219	CDC42BPG	31.0121	1.13675	0.548001	2.07436	0.0380458	0.589498	0.233986	0.588989	0.241008	1.02094	0.354243	0.177004	2.111	0.316459	1.42284	0.385786	1.0465	0.142944	1.39946	0.161361	0.489925	1.29789	0.36153	2.33147	11
219	ENSG00000171243	SOSTDC1	6.69525	-1.12661	0.530146	-2.12509	0.0335787	0.57059	1.30289	0.209962	0.600437	0.173524	0	0.666991	0.264052	0.355359	0.406135	0.267482	0.19525	0.935109	0.131175	0.0394793	0.378395	0.283494	0.191066	0.181188	7
220	ENSG00000171502	COL24A1	62.789	-1.16559	0.324777	-3.58891	0.000332069	0.0689715	1.24395	0.926529	2.00497	0.773054	1.01116	0.892197	0.747997	0.757227	0.30316	1.8149	0.755888	3.94912	1.11521	0.634606	0.651177	0.713817	1.19482	0.233641	1
221	ENSG00000171540	OTP	19.2643	-3.3466	0.954145	-3.50743	0.000452457	0.0800785	0.538494	0.174094	6.75275	0.3251	0.093965	0	0.383499	0.666696	0	0.334755	0	5.80776	0.123185	0.140042	0.0524042	0.42042	0.149089	0.0282735	5
222	ENSG00000171786	NHLH1	40.1491	-2.3396	0.562718	-4.15767	3.2151e-05	0.0152456	0.559463	0.832115	11.2637	0.879128	0.546782	0.84927	0.829906	0.3762	0.761962	0.398424	0.344691	9.0766	0.477831	0.407443	0.887264	0.706548	0.504852	0.628305	1
223	ENSG00000171847	FAM90A1	5.68578	1.07939	0.431992	2.49864	0.0124672	0.406624	0.217314	0.038157	0.206605	0.398699	0.43748	0.442555	0.384432	0.258676	0.197221	0.194793	0.047397	0.226939	0.143343	0.325979	0.213597	0.259163	0.312524	0.37878	12
224	ENSG00000171873	ADRA1D	20.305	-2.42997	0.61355	-3.96052	7.47869e-05	0.0269195	0.707051	0.208581	3.38799	0.295682	0.213705	0.26905	0.300453	0.92996	0.0770888	0.494902	0.0741044	4.92231	0.0747201	0.127405	0.262127	0.269919	0.325416	0.179992	20
225	ENSG00000172551	MUCL1	1.67849	2.64216	1.25772	2.10075	0.0356632	0.577936	0	0	0.0362671	0.437665	0.0384447	0.86245	0	0	0	0	0	0.0398882	0.414235	0.085952	0.0214281	0.0606838	0.887963	0	12
226	ENSG00000172554	SNTG2	1.50049	2.23077	1.13136	1.97176	0.0486369	NA	0.0479778	0.05054	0	0.19376	0	0	0.0635721	0.276585	1.08127	0	0.0626803	0	0.0631688	0.715029	0.500843	0.132516	0.0459919	0	2
227	ENSG00000173157	ADAMTS20	4.611	-1.16636	0.51683	-2.25676	0.0240234	0.521829	0.104095	0.026518	0.126836	0.0438752	0.0264559	0.0475869	0.116227	0.0360403	0.0343754	0.117853	0.0991313	0.42253	0.118702	0.0394367	0.0441561	0.0300428	0.109493	0.0750209	12
228	ENSG00000173253	DMRT2	1.53045	-1.65618	0.824449	-2.00883	0.0445555	NA	0.186063	0.148634	0.0890502	0.0905534	0	0	0.0972859	0	0.169386	0.0836546	0.325378	0.0538034	0	0	0.105014	0.0819121	0	0	9
229	ENSG00000173535	TNFRSF10C	5.2791	1.00838	0.513361	1.96428	0.0494982	0.636637	0.361744	0.342401	0.473305	0.980597	0	0.703606	0.949881	0.462901	0.992886	0.488761	0.290591	0.202975	1.44519	0.728714	0.328526	0.361403	0.354248	0.65006	8
230	ENSG00000173678	SPDYE2B	63.039	-1.44518	0.605735	-2.38583	0.0170404	0.453375	2.70061	3.5505	8.23549	10.2705	6.60662	0.824438	0.806179	0.868002	1.1359	9.80834	8.71198	19.0857	10.7482	0.939195	1.34901	0.968837	1.46217	0.762718	7
231	ENSG00000173811	CCDC13-AS1	4.14693	1.34564	0.568155	2.36843	0.0178637	0.463233	0.0838508	0.1325	0.179364	0.0973582	0.126517	0.341274	0.500308	0.299244	0.399187	0.168976	0	0.0656275	0.386792	0.23566	0.195974	0.366572	0.040193	0.266794	3
232	ENSG00000173838	MARCHF10	3.28382	2.63991	0.923925	2.85727	0.00427299	0.252758	0.0494169	0.026033	0.0704745	0.0315306	0.0373561	0.44012	0.0656484	0.599455	0.640634	0	0	0.0387588	0	0.111359	0.417731	0.360974	0.0473851	0.181777	17
233	ENSG00000174175	SELP	9.36898	-3.05491	0.731383	-4.1769	2.95514e-05	0.0142824	1.1957	0.239298	1.34128	0.16361	0	0.633285	0	0	0.213136	1.65373	0.0922193	2.58721	0.212785	0.0996329	0.0678715	0.0640676	0	0.306258	1
234	ENSG00000174371	EXO1	228.868	-1.17895	0.305733	-3.85614	0.000115193	0.0353052	16.7026	5.8683	28.2812	7.08773	8.07463	4.70278	5.83871	6.68787	6.68324	5.47865	5.30018	26.6855	4.55176	5.49167	4.98573	5.66128	4.20899	7.89761	1
235	ENSG00000174667	OR7D4	1.41942	2.5929	1.07554	2.41078	0.0159183	NA	0	0	0	0.0189014	0.0246143	0.0442748	0	0.0698483	0	0	0.0213445	0	0.0430573	0.0550383	0.239067	0.0258843	0.0155974	0.0443652	19
236	ENSG00000175785	PRIMA1	14.8232	-2.15738	0.539965	-3.99541	6.45818e-05	0.0253605	0.472035	0.260517	2.5004	0.0261165	0.0679852	0.122281	0.388289	0.128622	0.121867	0.302815	0.232718	1.97509	0.178331	0.228005	0.47352	0.196697	0.215543	0.122622	14
237	ENSG00000176040	TMPRSS7	1.49947	-1.9014	0.956527	-1.98782	0.0468321	NA	0.183766	0.197269	0.0522622	0	0	0.247694	0	0	0	0.246807	0.236034	0.28394	0.0847646	0	0.152445	0.0255292	0	0.168969	3
238	ENSG00000176269	OR4F21	3.58491	-1.57032	0.655429	-2.39586	0.0165812	0.44854	0.842843	0.554634	0.751085	0.488226	0	0	0.416148	0.597447	0	1.68339	0.409595	0.654579	0.274787	0.234924	0.443373	0	0.706459	0	8
239	ENSG00000176293	ZNF135	33.9893	-1.14475	0.370678	-3.08826	0.00201335	0.175485	2.49298	0.758278	1.37386	0.683347	0.113949	0.637591	0.491238	0.919473	0.328072	2.07339	1.32955	1.93266	0.979507	0.297275	1.09443	0.690899	1.60665	0.701585	19
240	ENSG00000177359		8.24241	-2.0194	0.667216	-3.0266	0.00247321	0.196439	4.86692	0.777741	0.796545	0.561676	0.476245	0.641582	0.785617	0.428645	0.320571	3.99246	0.989522	0.119388	0.0182167	0.279675	0.204674	1.02503	0.95064	0.151732	12
241	ENSG00000177551	NHLH2	17.2132	-2.92662	0.790696	-3.70131	0.000214485	0.0533707	0.239917	0.0706945	4.35478	0.254874	0	0.83549	0.305558	0.169393	0.411219	0.790411	0.461042	4.47566	0.37137	0	0.129361	0.106646	0.0321682	0.0305223	1
242	ENSG00000177932	ZNF354C	128.06	-1.09455	0.477352	-2.29297	0.0218498	0.504251	3.37567	1.69243	3.84365	1.02829	0.865442	2.70579	1.62943	3.06006	0.092949	3.80056	1.98354	5.34523	1.64028	0.814024	2.16804	1.1374	2.78044	0.136142	5
243	ENSG00000178096	BOLA1	12.5908	-1.02365	0.365654	-2.79949	0.00511832	0.277228	3.73533	1.51215	5.25832	1.49597	1.19222	2.65934	0.565076	0.811317	0.770429	3.23463	1.287	4.66437	1.11703	0.656353	1.97172	2.34317	2.06331	2.02119	1
244	ENSG00000178187	ZNF454	5.27452	-2.0729	0.795516	-2.60573	0.00916782	0.362117	0.174764	0.187377	1.79495	0.0845185	0.266316	0.28951	0.0482789	0.259886	0	0.527825	0	1.63167	0.144012	0	0.146957	0.134308	0.698587	0	5
245	ENSG00000178235	SLITRK1	20.2477	-1.1387	0.544991	-2.08939	0.0366725	0.583614	0.201002	0.335334	1.43999	0.234687	0.202783	0.501537	0.356348	0.0479539	0.251526	0.112919	0.244653	1.7096	0.62075	0.113356	0.471267	0.213253	0.0321262	0.304628	13
246	ENSG00000178568	ERBB4	91.4353	-1.84178	0.539698	-3.41262	0.000643427	0.102346	2.27872	0.8986	4.07134	0.729405	0.108514	0.862569	0.392838	0.982894	0.314932	1.91549	0.159346	3.07451	1.59359	0.0532573	0.318636	0.650574	0.398475	0.204221	2
247	ENSG00000178919	FOXE1	5.84321	1.46279	0.578341	2.52928	0.0114297	0.392955	0.0235512	0.148884	0.100761	0.246263	0.142445	0.160128	0.0938726	0.370557	0.0963561	0.0317226	0.1235	0.0369488	0.217948	0.132699	0.0793797	0.112407	0.654912	0.149889	9
248	ENSG00000179071	CCDC89	5.45501	-1.15951	0.517288	-2.24151	0.0249931	0.527839	0.397294	0.0380502	0.257533	0.0838886	0.109065	0.245179	0.287521	0.464318	0	0.582752	0.28359	0.735496	0.142944	0.162535	0.213	0.0861464	0.0692555	0.13134	11
249	ENSG00000179546	HTR1D	4.62778	1.82008	0.810121	2.24668	0.0246605	0.526128	0	0.0785754	0.0709043	0.259928	0	0.439382	0.132095	0.106659	0.203377	0.0669564	0.0651675	0.0389945	0.0328573	0.0280089	0.628401	0.0197739	0.047674	0.226017	1
250	ENSG00000179577		0.826872	-2.33737	1.14094	-2.04863	0.0404983	NA	0.0867633	0	0	0.0503673	0	0	0	0	0.0589952	0.116539	0.283563	0.0678948	0.0571613	0	0	0.03448	0	0	8
251	ENSG00000180071	ANKRD18A	9.27793	1.62674	0.497424	3.27033	0.00107421	0.127376	0.0822259	0.124859	0.16205	0.155285	0.473107	0.559279	0.251966	0.351057	0.0560933	0	0.207407	0.0645247	0.21752	0.253835	0.264192	0.213732	1.13846	0.367315	9
252	ENSG00000180660	MAB21L1	22.4436	-1.71745	0.459458	-3.73799	0.000185499	0.0490732	0.602952	0.695755	3.03003	0.600346	0.30372	0.585269	0.533761	0.328366	0.547791	0.502395	0.451358	4.0065	0.417178	0.420337	0.314494	0.296852	0.0550602	0.73091	13
253	ENSG00000181227	DLSTP1	9.1767	1.67388	0.752575	2.2242	0.026135	0.537683	0	0.567362	0.0960181	0.703021	1.62077	1.3659	1.24643	2.39642	1.18635	0.0901393	0	1.15584	1.32554	0.452679	0	0.106929	0.451732	0.734427	1
254	ENSG00000181381	DDX60L	56.2576	1.00769	0.350818	2.8724	0.00407365	0.249673	0.712076	0.80475	0.509871	0.88467	2.23452	1.2603	1.7617	1.68243	3.08737	1.90506	1.2984	0.413863	2.23462	1.39316	1.48764	0.916745	1.2728	3.64613	4
255	ENSG00000181634	TNFSF15	23.3256	1.35945	0.565612	2.4035	0.0162389	0.445055	0.0899673	0.396532	0	0.505329	0.888588	0.903338	0.145342	0.208625	0.215572	0.176716	0.477449	0	0.797572	0.465809	0.787892	0.220911	0.571167	0.279029	9
256	ENSG00000182050	MGAT4C	58.9255	1.7294	0.539307	3.2067	0.00134265	0.140598	0.137206	0.396659	0.273331	0.401961	1.80578	1.15392	0.755662	0.191425	0.878028	0.283507	0.412922	0.214751	1.16656	2.61716	0.32017	1.31267	0.111438	0.123894	12
257	ENSG00000182264	IZUMO1	1.43829	2.38558	1.05344	2.26456	0.0235399	NA	0.038449	0	0.0548309	0.26569	0.17411	0.257019	0	0.135345	0.0523242	0	0	0	0.0507037	0.328091	0.408253	0.0916979	0	0.034954	19
258	ENSG00000182901	RGS7	6.63634	-1.86305	0.531128	-3.50772	0.000451966	0.0800785	0.185165	0.229658	1.26841	0.157093	0.0657746	0.15749	0.289007	0.12446	0.296461	0.117126	0.354194	1.91064	0.114898	0.147016	0.228099	0.153744	0.083598	0.168336	1
259	ENSG00000182912	TSPEAR-AS2	5.287	2.96111	1.04948	2.8215	0.00478002	0.270431	0.125099	0.0367811	0.0497883	0.12164	1.91244	0.094814	0.138983	0.199505	0.0475357	0.140851	0	0	0.656741	1.95593	0	0.237879	0.0334729	0.259051	21
260	ENSG00000182968	SOX1	31.0833	1.0336	0.470981	2.19457	0.0281945	0.53978	0.373487	0.431011	0.684833	0.723362	0.242196	2.44444	0.449255	0.381831	0.801079	0.047951	0.163345	0.781824	0.776663	0.340972	1.64862	0.509442	0.57988	0.549808	13
261	ENSG00000183117	CSMD1	14.981	1.37469	0.663735	2.07114	0.0383457	0.591114	0.142353	0.301764	0.0314628	0	0.248193	0.710647	0.743429	0.103688	0.300629	0.138939	0.130012	0.0642186	0	0.264751	0.358265	0.471519	0.533458	0.479636	8
262	ENSG00000183454	GRIN2A	130.895	1.70868	0.632106	2.70315	0.00686854	0.31905	0.480889	0.548282	0.670341	0.818824	0.629458	8.52042	0.644104	1.25099	0.716417	0.655219	0.42152	0.776103	1.0263	0.327487	6.18817	0.461872	0.487352	1.46557	16
263	ENSG00000183666	GUSBP1	198.259	1.00908	0.234833	4.297	1.73122e-05	0.0101184	10.8809	14.4541	20.5827	30.4222	40.0216	49.023	24.427	35.7065	17.3567	9.14547	18.0272	25.9927	39.1462	29.6579	42.8291	23.8577	30.7378	14.378	5
264	ENSG00000183908	LRRC55	35.0706	-1.04069	0.390233	-2.66685	0.00765653	0.337065	1.0841	0.658651	1.52824	0.341975	0.375041	0.384952	0.741433	0.133033	0.914513	0.481718	0.468848	1.87283	0.369043	0.402979	0.438983	0.480654	0.089113	0.784882	11
265	ENSG00000184144	CNTN2	139.775	-1.80058	0.673793	-2.6723	0.00753325	0.335684	1.09894	1.88879	25.6812	1.30664	1.37907	1.59092	1.1845	1.1507	2.75096	1.36588	1.07425	15.4262	0.947651	0.826636	1.21281	1.11438	1.46903	8.50232	1
266	ENSG00000184206	GOLGA6L4	40.8931	1.1204	0.323312	3.4654	0.000529451	0.0902437	0.488264	0.554983	0.869696	1.83123	1.62564	1.46365	1.78216	0.975111	0.347179	0.985233	0.461536	0.602827	2.16127	1.62974	1.51361	1.49621	1.18187	0.440164	15
267	ENSG00000184270	H2AC21	73.5579	-1.13451	0.421791	-2.68974	0.00715073	0.325914	56.8121	27.5062	87.7472	21.9207	20.5975	6.97409	9.91609	8.83913	11.4956	12.7358	10.3848	32.2147	6.04411	6.35098	21.3045	26.6336	19.705	29.2594	1
268	ENSG00000184497	TMEM255B	18.3501	1.00171	0.410198	2.44201	0.0146056	0.428681	0.454442	0.827862	0.280155	1.23865	0.255345	1.0374	0.645319	1.53736	0.225723	0.218404	0.477696	0.367333	0.902759	0.343912	0.948811	0.749757	1.77481	0.516685	13
269	ENSG00000184669	OR7E14P	5.31404	1.1461	0.556529	2.05936	0.0394594	0.593829	0.389127	0.307304	0.138708	0.788823	0.291678	1.32028	0.2564	0.416764	0.920013	0.259358	0.378636	0.453758	1.52314	0.325723	0.420301	0.0771428	0.774766	1.14968	11
270	ENSG00000184716	SERINC4	3.30646	3.34543	1.13971	2.93533	0.00333188	0.229416	0	0	0.0577557	0.39093	0	0.310649	0.084774	0	0.477922	0.0984965	0	0	0.287621	1.12131	0.199527	0	0.104937	0.645474	15
271	ENSG00000184905	TCEAL2	8.38379	-1.58146	0.558341	-2.83242	0.0046197	0.265315	0.598293	2.43018	1.92352	0.594528	0.132657	0.146095	0.816245	0.242865	0.836099	0.589916	0.888581	3.06084	0.894644	0	0.148838	0.406865	0.245684	1.44717	X
272	ENSG00000185352	HS6ST3	43.1804	-2.17129	0.52768	-4.11479	3.87536e-05	0.0173921	0.248085	0.391999	2.91017	0.314449	0.256074	0.138183	0.269974	0.177653	0.261862	0.106479	0.266488	3.50721	0.343493	0.241764	0.247021	0.116665	0.140577	0.440761	13
273	ENSG00000185404	SP140L	18.9164	1.0865	0.506765	2.14398	0.0320345	0.567621	0.785496	0.637688	0.251779	0.59978	3.62326	1.75455	1.07164	0.692012	0.288449	0.317169	0.973569	0.446914	0.235302	2.79288	0.93655	0.44332	0.891099	0.984668	2
274	ENSG00000185811	IKZF1	4.91039	-1.62504	0.664024	-2.44727	0.0143945	0.425821	0.549788	0.196396	0.7668	0.0560414	0.0710697	0.0320742	0.302288	0.448569	0.0613321	0.0635415	0.0786087	0.536295	0.0769271	0.227498	0.0846371	0.0119145	0.0570957	0.0443382	7
275	ENSG00000185823	NPAP1	259.672	-1.72879	0.422827	-4.08864	4.33913e-05	0.0188019	8.85582	4.67685	4.57241	2.34279	0.347935	1.9061	1.48681	4.74204	0.956031	9.83679	5.48653	3.16722	1.84028	0.412606	2.04191	0.847824	3.65569	1.19647	15
276	ENSG00000185847	LINC01405	1.08396	2.46696	1.24882	1.97542	0.04822	NA	0	0	0	0.0741265	0.329341	0.0938931	0.779369	0.477209	0	0	0	0.143419	0.212764	0	0.155209	0	0	0.503661	12
277	ENSG00000185904	LINC00839	2.24097	-2.32535	0.936665	-2.48258	0.0130434	0.414981	0.452829	0	0	0	0.0657746	0	0.0625316	0.0869843	0.0592923	0.624292	0.0510556	0.0738183	0.0574489	0.0530119	0.0328811	0.0173776	0.0904713	0	10
278	ENSG00000186088	GSAP	7.44162	-1.01242	0.382105	-2.64958	0.00805922	0.345167	0.43602	0.516043	0.610251	0.170499	0.410479	0.699154	0.273538	0.402364	0.222319	0.552342	0.490823	0.626934	0.369869	0.10808	0.345549	0.160984	0.0307563	0.217587	7
279	ENSG00000186148		2.50137	1.97952	0.758945	2.60825	0.00910061	0.361893	0.0570643	0.0601215	0	0.179499	0.253864	0.358911	0.9662	0.081579	0.0388839	0.0384047	0.132704	0	0.159068	0.0802077	0.167316	0.155058	0.171119	0.267455	2
280	ENSG00000186265	BTLA	1.66795	3.13827	1.18068	2.65802	0.00786005	0.343546	0	0	0	0	0.325832	0.0360235	0.0703974	0.0757887	0	0.0356812	0	0	0.849394	0.241659	0.221267	0.186665	0.0254109	0.335425	3
281	ENSG00000186439	TRDN	2.228	1.75758	0.852561	2.06153	0.0392523	0.59213	0	0.0368946	0.0248449	0.0406905	0.0264917	0.0720017	0.406534	0.0499942	0.0476768	0.0236024	0.0229718	0.0274876	0.0463383	0.0196475	0.113896	0.246009	0.0335786	0.072181	6
282	ENSG00000186867	QRFPR	5.37868	-1.44808	0.444255	-3.25956	0.00111584	0.130427	0.305609	0.635889	0.979807	0.146228	0.458736	0.509802	0.304603	0.219573	0.103668	0.514984	0.29466	1.43121	0.200729	0.425917	0.253823	0.0607911	0.146008	0.138258	4
283	ENSG00000187080	OR2AK2	2.76557	-1.97553	0.771417	-2.56091	0.0104398	0.380252	0.570583	0.686725	0.116228	0	0	0	0.107605	0.695149	0.220494	0.980086	0.211975	0.634888	0	0	0.0686289	0.064681	0.390527	0.0740794	1
284	ENSG00000187984	ANKRD19P	15.9369	-2.45682	0.724236	-3.39229	0.000693103	0.10703	0.27411	7.64773	1.04238	0	0	0.743401	0.363297	0.325945	0	0.429406	5.52097	0.357398	0.601732	0.743569	0.801545	0.707649	0.131386	0.688346	9
285	ENSG00000188064	WNT7B	155.756	-1.59748	0.339984	-4.69868	2.61852e-06	0.00263235	5.97898	6.69467	18.8194	1.72394	2.09965	1.88506	3.13788	2.37959	1.04171	2.65419	3.82596	10.0256	1.23104	2.53953	3.49096	4.41595	1.83119	3.03262	22
286	ENSG00000188659	SAXO2	18.8694	2.04936	0.708062	2.89432	0.00379975	0.239257	0.312572	0.424669	0.36728	1.54678	1.92475	0.524624	8.27661	0.368435	1.70334	0.230938	0.557919	1.27715	3.28581	0.208399	0.289219	3.38334	0.0506831	3.5279	15
287	ENSG00000188681	TEKT4P2	0.854731	-3.45392	1.73384	-1.99206	0.046364	NA	0.721628	0	0	0	0	0.094481	0	0	0	0.148865	0.144886	0	0	0	0	0	0	0	21
288	ENSG00000188771	PLET1	1.95275	2.34503	0.938534	2.49861	0.0124683	0.406624	0.0579179	0	0	0.0672102	0.174451	0	0.229975	0.247603	0.314398	0.077635	0	0.0904838	0.380647	0.129948	0.14634	0.0920101	0.166541	0.210583	11
289	ENSG00000188992	LIPI	2.38153	-1.68644	0.686357	-2.45709	0.0140068	0.42553	0.160434	0.112663	0	0	0.241742	0.126812	0.141634	0.152488	0.0726204	0.717287	0.488682	0.334372	0.0703457	0.120057	0	0.0746221	0.051261	0.0972233	21
290	ENSG00000189223	PAX8-AS1	15.9247	1.3563	0.606135	2.23762	0.0252457	0.529612	0.177929	0.189011	0.104723	1.21344	0.3761	0.186014	0.26459	0.170579	0.960365	0.255516	0.421962	0.117742	1.84002	0.254875	0.0618509	0.112311	0.205389	0.722491	2
291	ENSG00000189419	SPATA41	2.97999	-1.59195	0.541811	-2.9382	0.00330125	0.229416	0.140247	0.100464	0.177041	0.0652669	0	0.0450785	0	0.0803782	0	0.196927	0.192359	0.259104	0.0304708	0.0519456	0.186654	0.0841515	0.0791275	0.0301148	15
292	ENSG00000196071	OR2L13	2.78937	-3.40583	0.757693	-4.495	6.95705e-06	0.00485679	0.624098	0.252857	0.127074	0	0.0723841	0.0650803	0.0636113	0.136971	0	0.64441	0.250876	0.450553	0	0	0	0	0.138061	0	1
293	ENSG00000196119	OR8A1	7.51976	4.31594	1.63537	2.63913	0.00831197	0.351087	0.0843991	0	0	0	2.22494	0.0383023	0.439793	0	0.0192099	0	0	0	0.086583	1.74454	0.0679663	0	0.0805689	0.123971	11
294	ENSG00000196189	SEMA4A	43.305	-1.08435	0.369832	-2.932	0.00336785	0.229878	0.538804	1.88424	5.80175	1.02281	1.46198	1.0456	1.10991	1.21067	0.926358	1.57461	1.91814	6.73793	2.44469	1.84006	0.966487	1.29308	0.910127	1.77503	1
295	ENSG00000196593	ANKRD20A19P	4.36146	3.08054	1.05127	2.93031	0.00338626	0.229878	0.0298751	0.0314753	0.0426049	0.0694044	1.15485	0.121778	0.0396651	1.09765	2.03411	1.01261	0	0.0468338	0.914774	0.0672765	0.688591	0.625936	0.0572898	0.108645	13
296	ENSG00000196611	MMP1	20.846	1.45662	0.593622	2.45379	0.0141359	0.42553	0.788824	0.184662	0.249978	0.254398	1.18994	3.09087	1.3039	0.625455	0.178777	0.941754	0.401007	0.480079	0.404175	2.46268	4.17158	1.18424	1.05029	0.239031	11
297	ENSG00000196954	CASP4	3.84764	3.08998	0.821746	3.76027	0.000169733	0.04538	0	0.105683	0.0243197	0.135745	0.154829	0.276744	0.562212	0.614447	0.23902	0.0229906	0.0447527	0	0.202231	0.61405	0.0718521	0.847632	0.170781	0	11
298	ENSG00000197134	ZNF257	5.39637	-3.04239	0.970782	-3.13395	0.00172468	0.160536	1.23443	0.234038	0	0.249431	0.0346037	0	0.0304054	0	0	2.0208	0.401352	0.0704168	0.283632	0	0.0385643	0.357284	0.0438854	0	19
299	ENSG00000197454	OR2L5	2.42103	-2.34031	0.836398	-2.79808	0.0051407	0.277587	0.139211	0.0366654	0.198527	0.121258	0	0.0472585	0	0.2486	0.0473869	0.374428	0.0911057	0.490732	0	0	0	0.0276716	0.0333677	0	1
300	ENSG00000197465	GYPE	4.80223	1.37706	0.696701	1.97654	0.0480939	0.632506	0	0.0574416	0.0777638	0.253157	0.410798	0.0738648	0.433229	0.699648	0.296165	0.292529	0.475158	0.17046	0.0717202	0.918052	0.0918619	0.456346	0.836337	0.148709	4
301	ENSG00000197653	DNAH10	45.9157	-1.23712	0.351655	-3.51799	0.000434834	0.0800109	1.57169	0.802293	3.17109	0.480496	0.760311	0.371369	0.785226	1.06941	0.62156	1.61407	0.273333	1.65096	0.376943	0.516411	0.643525	0.866295	0.300237	0.444866	12
302	ENSG00000197721	CR1L	3.39294	-3.84889	1.45357	-2.64788	0.0080998	0.345313	0.337405	0	4.57812	0.195019	0.25083	0	0.60851	0.237538	0	0	0	2.69553	0	0	0	0	0	0	1
303	ENSG00000198074	AKR1B10	4.35347	1.14515	0.576609	1.98601	0.0470323	0.624797	0.339169	0	0.166024	0.508099	0.329792	0.310446	0.362292	0.26649	0.621203	0.276647	0.259049	0.281678	0.643091	0.259279	0.38483	0.43475	0.220305	1.50016	7
304	ENSG00000198128	OR2L3	1.63467	-2.8563	0.954894	-2.99122	0.00277864	0.20419	0.23937	0.0945718	0.0853416	0	0	0	0.0397262	0	0	0.322132	0	0.0938118	0	0	0.0504207	0	0.0573783	0.0544062	1
305	ENSG00000198300	PEG3	1.57469	-1.72807	0.756235	-2.28509	0.0223073	NA	0.0571169	0.0402622	0.0486823	0	0.0861378	0	0.0333045	0.0184789	0	0.0846125	0.0419252	0.029991	0	0.0539528	0.0105497	0.0241651	0.0183216	0	19
306	ENSG00000198822	GRM3	179.638	-1.11476	0.369677	-3.0155	0.00256556	0.198262	7.08935	2.11084	12.3778	1.63258	5.09101	4.58592	2.80324	5.12419	0.996439	7.16703	2.2496	14.4428	3.15116	3.86728	3.7012	3.55473	3.52774	1.4082	7
307	ENSG00000203663	OR2L2	6.04124	-2.30843	0.567446	-4.0681	4.73978e-05	0.0198534	0.499779	0.0811651	0.593761	0.0223779	0.0291342	0.0262018	0.102396	0.0826772	0.0788397	0.549564	0.252622	0.272063	0.050956	0	0.0324566	0.0655306	0.282047	0.0525295	1
308	ENSG00000203878	CHIAP2	0.82615	-2.30505	1.1735	-1.96426	0.0495001	NA	0.0995324	0.104802	0.141917	0	0	0	0.227602	0	0	0.437119	0	0	0	0	0.0248551	0.0234603	0.0282849	0	1
309	ENSG00000203963	C1orf141	2.39302	1.95716	0.784783	2.49389	0.0126353	0.407638	0.0194808	0.0410521	0.0833473	0.0452734	0.147353	0.227271	0.185243	0.0597844	0.113931	0.0262551	0	0	0.0773156	0.161439	0.150268	0.323561	0	0.0380722	1
310	ENSG00000204196	RPL12P16	6.06326	1.22326	0.471083	2.5967	0.00941232	0.366075	1.31672	1.38449	0.750635	4.55142	2.3241	1.73779	1.70402	3.30372	0.347221	1.02924	0	1.60543	1.67345	3.16505	2.43287	2.4885	1.7624	1.67312	2
311	ENSG00000204362	LINC02783	4.25073	-1.19688	0.528519	-2.2646	0.0235372	0.517079	0.190474	0.417585	0.123475	0.0603674	0.078606	0.141391	0.0460446	0.281028	0	0.0700333	0.250027	0.0815612	0.0687481	0.0390583	0.0875525	0.0688902	0.0166054	0.0314884	1
312	ENSG00000204428	LY6G5C	13.42	1.07913	0.349284	3.08954	0.00200466	0.175485	1.02505	1.42842	1.62127	3.36343	3.66789	5.84113	1.8232	2.11616	2.37988	0.276488	1.9818	2.40247	1.6075	3.47257	3.14859	1.69869	3.05974	2.13312	6
313	ENSG00000205038	PKHD1L1	7.8011	1.44143	0.696285	2.07017	0.0384365	0.591601	0.0235071	0.0041286	0.0279382	0.174624	0.0118755	0.384221	0.0365174	0.0505445	0.00535821	0.0299003	0.0103012	0.0123229	0.0878569	0.0250863	0.0186525	0.0249535	0.0225464	0.0142504	8
314	ENSG00000205403	CFI	30.2705	1.32938	0.504698	2.63402	0.00843804	0.35284	0.31699	1.40464	1.05152	1.91029	3.20273	1.05678	3.16358	0.971769	8.52198	1.32365	2.27203	1.0764	2.49264	1.92191	1.23539	1.99357	0.800664	7.91614	4
315	ENSG00000205488	CALML3-AS1	2.01859	2.61639	1.02157	2.56116	0.0104325	0.380252	0	0	0	0	0.0137421	0.0247203	0.0362216	0.0389942	0	0.0122459	0.0119187	0	0.277705	0.0307308	0.0898788	0.0847275	0.111934	0.0247495	10
316	ENSG00000205835	GMNC	4.70002	-1.81387	0.724713	-2.50288	0.0123188	0.406624	0.846788	0.0786258	0.616593	0.202296	0.0752147	0.289763	0.033045	0.0711512	0.0614438	0.167498	0.130418	0.68347	0.427419	0.0280269	0.0209601	0	0.0954092	0.0226162	3
317	ENSG00000205946	USP17L6P	1.45402	2.44452	1.24577	1.96225	0.0497331	NA	0.0779821	0	0	0.27129	0.117169	0	0.308957	0.443535	0.211052	0	0.101448	0	0	0	0.262641	0	0.597812	0	4
318	ENSG00000206026	SMIM21	1.06884	3.10316	1.09013	2.84659	0.004419	NA	0	0	0	0.0868538	0.112563	0.202358	0.0437348	0.260131	0.0448783	0	0	0	0.185148	0.0533675	0	0.0594432	0.0717662	0.059915	18
319	ENSG00000206073	SERPINB4	5.69252	-1.63559	0.793921	-2.06014	0.0393851	0.593421	0.515211	0	1.2081	0.119601	0.127472	0.977373	0.112047	0	0	1.3546	0.201827	2.17494	0	0.347079	0.350064	0.613538	0.427051	0	18
320	ENSG00000206159	GYG2P1	2.3542	-1.62918	0.661434	-2.4631	0.0137743	0.42387	1.20608	0.442813	0.149202	0.205712	0	0.237413	0.130631	0.716057	0.0812514	0.582866	0.456711	0.731698	0.0786941	0	0.132914	0.247076	0.37085	0.143541	Y
321	ENSG00000206561	COLQ	239.548	-1.01245	0.330947	-3.05924	0.00221896	0.184602	7.60673	5.1106	22.4423	3.76446	4.67993	13.6096	7.27887	10.588	4.25935	12.4917	7.05728	31.2301	8.19694	4.06707	5.39298	5.097	8.74693	4.64823	3
322	ENSG00000212993	POU5F1B	1.72063	1.74638	0.877857	1.98937	0.0466607	0.623635	0.0812853	0	0.0242131	0.0591901	0.0770752	0.0549812	0.0225739	0.121511	0.0555034	0	0	0	0.107485	0.0458844	0.0343701	0.0675469	0.0488442	0.0370896	8
323	ENSG00000213058		1.24698	-1.98607	0.865879	-2.2937	0.0218076	NA	1.51026	2.11328	3.58365	0	0.722678	0.647075	0	0	0.64428	0	1.2396	0.747943	0	0	0.843302	0	0.480124	0.912727	1
324	ENSG00000213071	LPAL2	12.3206	-1.06905	0.412259	-2.59316	0.00950989	0.367131	0.405457	0.53614	2.75356	0.686792	0.796432	0.444738	1.24126	0.57023	0.297197	0.913388	1.46696	2.08514	0.896025	0.364211	0.520022	0.559403	0.825784	0.11422	6
325	ENSG00000213085	CFAP45	1.74661	2.14379	1.06915	2.00513	0.0449491	0.615162	0.111902	0	0.159548	0.548091	0.334946	0	0	0	0.150698	0	0	0.173673	0.583094	0.674934	0.213921	0.21878	0.272584	0.125099	1
326	ENSG00000213115		10.3807	4.06469	1.09532	3.71095	0.000206479	0.0524166	0	0	0.223066	0.544221	1.76281	8.13362	0.723066	0.333651	0	0	0.101752	0.243792	0.204931	0.700124	3.81982	0.620763	0.299811	0	2
327	ENSG00000213149	CNN2P9	2.15231	-1.43397	0.664674	-2.15741	0.0309739	0.563267	0.329516	0.231285	0.313214	0	0	0.29549	0	0.155642	0.147962	0.58464	0.995763	0.511539	0.143134	0.489556	0.277327	0	0.210423	0.299408	6
328	ENSG00000214212	C19orf38	2.68283	1.52165	0.709563	2.14449	0.0319933	0.567621	0	0.172149	0	0.768114	0.135724	0.121979	0.219642	0.547314	0.224421	0.120705	0.200303	0.517862	0.702974	0.101054	0.304623	0.488738	0.44257	0.489706	19
329	ENSG00000214290	POU2AF3	15.2688	-1.38041	0.366364	-3.76788	0.000164639	0.0449635	5.45846	1.36769	1.85072	1.27405	0.763708	0.541029	1.18439	1.39681	0.674376	2.81028	2.20253	1.40375	0.287344	0.789104	1.34553	0.477801	0.882307	1.55287	11
330	ENSG00000214491	SEC14L6	12.7428	1.16636	0.58365	1.99839	0.045674	0.617947	0.12145	0.435067	0.0346404	0.379232	0.1469	0.989963	0.625835	0.0347409	0.852928	0.196286	0.668644	0.204448	1.33815	0.345964	0.286541	0.560371	0.365957	1.46761	22
331	ENSG00000214548	MEG3	245.113	-5.55251	0.795384	-6.98092	2.93256e-12	2.4567e-08	20.6551	42.4908	0.236764	0.482651	0.295826	0.0491846	0.244338	0.531818	0.298282	26.5672	43.1895	0.182074	1.23024	0.467812	0.291088	0.381916	0.261827	1.1431	14
332	ENSG00000214708		1.30096	2.22771	1.02483	2.17374	0.0297247	NA	0	0.0584706	0	0.128842	0.33449	0	0.146982	0.0791234	0.226073	0	0.0724432	0	0.0729936	0.0622924	0.0467535	0.0440968	0.106414	0.151373	17
333	ENSG00000215158	GUSBP18	133.923	-1.60889	0.298155	-5.39616	6.80808e-08	0.000157389	30.4444	7.72383	33.0627	6.65311	8.66697	8.85302	7.98661	8.31542	4.06507	22.7661	5.41112	30.6338	8.99669	4.93034	7.66873	4.71486	4.91555	5.17865	5
334	ENSG00000215262	KCNU1	3.32068	-1.41496	0.495311	-2.8567	0.00428066	0.252758	0.111004	0.140348	0.158306	0.111674	0	0.150972	0.118004	0	0.0302829	0.209366	0.261993	0.243851	0.0880703	0	0.0561222	0.105968	0.0425772	0.0201851	8
335	ENSG00000215374	FAM66B	23.4395	1.09869	0.404233	2.71797	0.00656846	0.308684	0.655175	0.518221	0.0914409	0.55761	1.34438	1.25957	1.29328	0.743092	0.372939	0.636684	0.458476	0.0680758	0.33173	1.37831	0.704173	1.06148	0.666302	0.742455	8
336	ENSG00000215474	SKOR2	1.52138	2.98924	1.42413	2.099	0.0358173	NA	0	0	0	0	0	0.0809346	0.0263577	0	0.0371134	0	0	0.031125	0.587256	0	0.193117	0.0216559	0	0.102416	18
337	ENSG00000215784	FAM72D	30.8941	-1.14399	0.350764	-3.26143	0.0011085	0.130427	1.1167	1.39705	3.53338	0.688982	1.00124	0.426471	0.879828	1.24635	1.14035	1.22016	0.867833	4.81119	0.506517	0.785335	0.764414	0.721405	0.702615	1.84009	1
338	ENSG00000215795		4.99075	-1.65561	0.51858	-3.19257	0.00141011	0.141191	0.211286	0.22256	1.58181	0.183921	0.159195	0.0715626	0.27981	0.451881	0.143471	0.283418	0.344805	1.07345	0.208469	0.177889	0.133472	0.0839319	0.050632	0.240075	1
339	ENSG00000216360		0.921428	2.83568	1.33606	2.12243	0.0338019	NA	0	0	0	0.362727	0.468972	0.421423	0	0.295937	0	0	0	0	0.27224	0	0	0	0.0999719	0.18966	6
340	ENSG00000218052	ADAMTS7P4	3.47139	4.12419	1.6513	2.49754	0.0125059	0.406624	0	0	0	0.0264076	0.0343707	0	2.20793	0	0	0	0	0	0.030052	0.0256156	0.019152	2.13634	0	0.0619947	15
341	ENSG00000218426		3.67778	1.16216	0.588284	1.97551	0.0482108	0.632506	0.955531	0.669493	0.907672	1.09888	1.8626	1.2528	0.819599	1.76583	0.41684	0	1.20262	0.964687	2.40787	0.691311	0.801895	2.00198	3.95598	2.60075	6
342	ENSG00000218672	LINC03010	6.98708	-2.2274	0.914217	-2.43641	0.014834	0.431992	0.402415	0.121106	3.11515	0	0	0.467033	0.380465	0.491552	0.0780208	0.154127	0	2.87414	0	0	0.677854	0.182657	0.165306	0.10451	7
343	ENSG00000221888	OR1C1	0.943263	2.73185	1.23355	2.21463	0.0267857	NA	0	0	0	0.0511937	0.0999522	0.0898895	0	0.131427	0	0	0	0	0.0291321	0.128294	0.0776825	0.0175257	0	0	1
344	ENSG00000222014	RAB6C	1.62755	3.11355	1.12861	2.75873	0.00580257	0.296403	0	0	0	0.0313549	0.163183	0.22012	0.107541	0.115777	0.110374	0	0.0353669	0	0	0	0	0.0214674	0.103521	0.0490785	2
345	ENSG00000223403	MEG9	2.62079	-2.20928	0.9077	-2.43394	0.0149357	0.433445	0.197787	0.719985	0.090629	0	0	0	0.144547	0.0955469	0	0	0.55535	0.0498009	0.337544	0.0543618	0	0.0384586	0.0320571	0.0577765	14
346	ENSG00000223646	LINC03076	3.31852	-1.42899	0.593974	-2.40582	0.0161363	0.443696	0.456878	0	0.411165	0.328675	0.411191	0.29096	0.278998	0	0.433974	1.38846	0.913525	1.398	0.326573	0.348393	0.304233	0.114122	0.0978643	0.320113	7
347	ENSG00000223669		2.41	-2.97557	0.81313	-3.65941	0.000252801	0.0605086	0.723703	0.152344	1.65081	0.66982	0	0	0	0.204322	0.194018	0.574998	0.932698	2.23744	0	0	0.243514	0	0.138581	0	20
348	ENSG00000223749	MIR503HG	173.51	1.38258	0.446159	3.09886	0.0019427	0.172522	7.97188	10.6638	2.64852	9.42987	45.1521	11.7219	39.7061	27.3269	8.95071	11.5156	14.0925	3.51608	9.34332	34.0948	8.93354	31.7172	27.0378	5.87709	X
349	ENSG00000223842		9.24871	-1.13901	0.299549	-3.80243	0.000143284	0.041391	1.42778	1.68047	1.6766	0.778988	1.00883	0.906718	0.665056	0.477378	0.567774	0.560832	1.20085	2.48509	0.769419	0.563396	0.565685	0.466467	0.643799	0.457966	1
350	ENSG00000223855	PDGFA-DT	2.41104	1.53347	0.731626	2.09598	0.036084	0.58095	0.0234513	0.0494176	0.0334446	0.13578	0	0.0637804	0.0623171	0.177641	0.063966	0	0.0922338	0	0.306783	0.0528552	0.177577	0.0746205	0.0674623	0.191625	7
351	ENSG00000223905		1.65133	2.64336	0.986222	2.68029	0.00735589	0.330712	0	0	0.23998	0.77839	0	0.899124	0.22011	0.711093	0	0.222185	0	0	0.651785	0.372318	0.283125	0.532352	0.483384	0.458672	1
352	ENSG00000223972	DDX11L1	1.8312	3.22494	1.16503	2.76812	0.00563812	0.292669	0.053294	0	0	0.309272	0.481832	0	0.494022	0	0.28949	0	0	0	0.560847	0.119646	0.0897771	0	0	0.145333	1
353	ENSG00000223991	TANAR	1.67423	2.65267	1.0513	2.52323	0.0116281	0.398143	0	0.0381035	0	0	0.0546087	0.0491041	0.143961	0.154989	0.295419	0	0	0.0566555	0.0477143	0	0.152356	0.115023	0.0346762	0.131524	2
354	ENSG00000224215	C10orf67-AS1	3.34291	1.31375	0.612896	2.14352	0.0320715	0.567621	0.337658	0.118497	0.481427	0.260724	0.842169	1.05941	0.592298	0.318882	0.30312	0	0.291423	0.174668	0.146605	0.752214	0.663059	0.891944	0.215615	0.511334	10
355	ENSG00000224227	OR2L1P	2.82844	-1.86985	0.824676	-2.26738	0.0233673	0.515146	1.37684	0.777545	0.300843	0	0	0	0.138903	0.897377	0	0.983296	0.410145	0.163865	0	0	0.0887952	0.167259	0.606361	0.287588	1
356	ENSG00000224243	SOX1-OT	3.57458	1.93572	0.902187	2.14558	0.0319061	0.567621	0.0322382	0.0339644	0	0.0662216	0.495228	1.49758	0.0755358	0.046069	0.162729	0.328026	0.148911	0.202095	0	0.275073	1.26828	0.13603	0.589682	0.110749	13
357	ENSG00000224261	RPSAP18	2.39879	-1.66404	0.636581	-2.61403	0.00894813	0.361127	0.567714	0.119539	1.2951	0.131504	0	0.152657	0.298722	0.321653	0.152872	0.302022	0.293946	1.23329	0.14787	0.252911	0	0.0899753	0.326264	0.309498	1
358	ENSG00000224584	UBE2V1P13	6.05649	-2.08126	0.485138	-4.29004	1.78642e-05	0.0102037	3.29306	5.19112	9.38446	1.89292	2.88533	1.29368	0.423233	1.36782	1.2911	1.7012	3.31111	6.97339	1.24271	0.356917	0	0.517269	0.314592	2.09129	1
359	ENSG00000224830	OR2X1P	1.68681	-1.88866	0.792275	-2.38384	0.0171329	0.454363	0.32064	0.843614	0.685671	0	0.238597	0	0.62944	0.225939	0	0.635522	0.412339	0.989463	0	0	0	0	0.613882	0.291238	1
360	ENSG00000224881		5.63041	1.94895	0.806881	2.41541	0.0157174	0.440615	0.339632	0	0.161414	1.04897	0.677623	2.7399	1.04251	0.481085	0	0.903458	0	0.175676	0.294892	0.756548	2.09607	1.07656	1.62656	0	2
361	ENSG00000224982	TMEM233	26.983	-1.44231	0.435509	-3.31178	0.000927037	0.12072	0.542144	1.0789	3.99462	0.629737	0.227538	0.327382	0.719784	1.20542	0.574522	0.445848	0.986217	4.15491	1.07391	0.353848	0.304524	0.550906	0.895243	0.629808	12
362	ENSG00000225746	MEG8	35.4636	-3.70351	0.631716	-5.86261	4.55634e-09	2.38991e-05	9.32933	8.33787	0.113598	0.0946916	0.606869	0.26553	0.498752	0.872697	0.421729	9.6146	10.9369	1.0816	1.74993	0.652853	0.0855695	0.18942	0.754491	0.187652	14
363	ENSG00000225932	NA	1.76922	2.20359	0.991961	2.22145	0.0263206	0.537683	0.0324816	0	0	0.113179	0	0.132359	0.0862267	0.185663	0.176965	0	0.0850575	0	0	0.0731213	0.0273666	0.077486	0.155716	0.0590607	NA
364	ENSG00000226247	SUPT4H1P1	1.28621	2.30095	1.07264	2.14512	0.0319432	NA	0	0.592195	0.803441	0.644263	0	1.44284	2.13041	0.765433	0	0	0	0	0.687814	0.597012	0.945143	3.51971	0.538187	2.0467	2
365	ENSG00000226430	USP17L7	4.74363	1.74688	0.694395	2.51568	0.0118802	0.400234	0	0.330907	0.223986	0.243076	0.867924	0.354689	1.10946	0.223966	0.0711097	0.140473	0	0	0.344421	0.587787	0.2646	0.291185	0.100374	0.190372	8
366	ENSG00000226571		1.16169	-2.31661	1.11494	-2.07778	0.0377296	NA	0	0.383317	0.519796	0.139709	0	0.0475993	0.46725	0	0	0.290293	0.447492	0	0	0.0764348	0.0590672	0	0	0	6
367	ENSG00000226721	EEF1DP2	8.86166	-2.2152	0.834097	-2.65581	0.00791192	0.344018	0.727101	6.12359	1.72777	0.70158	0.362337	0	1.11494	0	0.65193	0	6.2678	1.50292	0	1.34831	1.01974	0.191998	1.16062	0	9
368	ENSG00000226756		2.83085	1.42107	0.687998	2.06551	0.0388751	0.591601	0.18306	0.770471	0.260954	1.05755	0.271728	0.243995	0.238978	0.772067	1.46438	0.241121	0	0.281678	0.707072	0.808235	0.769549	0.433906	0.525569	1.66246	2
369	ENSG00000226864	ATE1OSP	4.27061	-1.2553	0.511036	-2.45639	0.0140342	0.42553	0.414652	2.44212	0.942611	0.982216	1.13792	0.837278	0.409539	0.928445	0.478116	0.966432	1.13158	1.66585	0.326193	0.1156	0.488353	0.328723	0.344432	0	10
370	ENSG00000226919		0.94636	-2.23641	1.10307	-2.02744	0.0426172	NA	0	0.124052	0.299924	0.242885	0.0785853	0.0924143	0	0	0	0.506592	0.0890336	0.10664	0	0	0	0.166059	0	0	1
371	ENSG00000226979	LTA	1.11975	2.62378	1.04057	2.52148	0.0116861	NA	0	0.0695305	0	0.22238	0.0961547	0.178578	0.261894	0.0939906	0	0	0	0	0.167795	0	0.166781	0.101474	0.113922	0.0600028	6
372	ENSG00000227236		9.83844	-1.44459	0.369271	-3.91201	9.1532e-05	0.0298751	0.662283	0.482978	1.88886	0.354797	0.307146	0.41422	0.472369	0.508569	0.138411	0.820265	0.532229	2.23042	0.268168	0.343223	0.257468	0.48574	0.586012	0.277859	1
373	ENSG00000227582	ADGRF5P1	3.48415	3.249	1.39187	2.33427	0.0195818	0.482606	0.0831753	0	0.142282	0	2.9975	1.12256	0	0	0	0	0	0.129543	0.108869	1.39502	0.490195	0.0791226	0.0796978	0	9
374	ENSG00000227610	FRMPD3-AS1	2.21044	-1.45927	0.72424	-2.01489	0.0439157	0.611664	1.52976	0.964744	0.871948	0	1.34371	0	0.788313	1.69839	0	1.5853	1.54284	1.85597	0	0.66505	0	1.20253	0.292353	0	X
375	ENSG00000227619		4.27183	-2.03183	0.861166	-2.3594	0.0183047	0.466384	0.106588	1.294	0.0759979	0.120179	0	0.144397	0	0.151967	0.129674	0.0463886	1.23277	0.108084	0	0	0.116241	0.0743213	0.0661411	0.509713	9
376	ENSG00000227740	LINC02803	7.83995	-1.04391	0.456823	-2.28515	0.0223038	0.506841	0.466015	0.408983	2.54725	0.360273	0.466811	0.73428	0.923185	0.44177	0.210214	0.726746	0.909411	2.05782	0.814043	0.0869072	0.588574	0.862986	0.669843	0.141178	1
377	ENSG00000227934		4.15759	-1.16971	0.533227	-2.19365	0.0282609	0.53978	1.4689	0.220749	2.39289	0.484463	0	0.557544	1.09257	1.47085	0.27873	1.65229	1.34006	3.21851	1.88301	0.230826	0.881834	0.165613	0.803018	0.762129	1
378	ENSG00000227973	PIN4P1	6.67725	-1.06362	0.506501	-2.09993	0.0357347	0.577936	6.44094	1.6912	4.01395	2.30842	4.08395	2.61412	4.62278	7.19444	1.56367	4.63661	3.00806	9.66505	0.500951	0.432672	1.01254	1.89183	0.384268	1.46025	15
379	ENSG00000228463		23.8637	1.27434	0.501156	2.54279	0.010997	0.389262	0.229483	0.357063	0.265915	0.379639	1.31684	0.532026	0.56526	2.90995	0.15669	0.402944	0.169448	0.742188	0.878923	0.600122	0.35905	0.20063	1.65981	0.508553	1
380	ENSG00000228549		3.49722	-1.98446	0.653469	-3.03682	0.00239092	0.192591	0.502784	1.55957	0.441757	0.185765	0.169396	0	0	0.333985	0.136602	0.151667	0.632036	0.346542	0.0441292	0.0686427	0.490423	0	0.134423	0.291841	1
381	ENSG00000228653	HNRNPCP7	15.7361	-1.07085	0.359637	-2.97758	0.00290536	0.210425	2.8721	0.930416	3.93751	2.04726	1.15745	2.08007	1.74434	1.72171	0.892761	3.23359	1.14441	7.88775	1.58329	1.72308	1.4875	0.787933	0.846488	1.70632	7
382	ENSG00000228789	HCG22	2.77337	-1.41225	0.718415	-1.96578	0.0493238	0.636348	0.279049	0.13746	0.733843	0.151151	0.0793286	0	0.139432	0.184623	0.184429	0.363827	0	1.4835	0.509424	0.15487	0.0443397	0.0836473	0.05046	0.502629	6
383	ENSG00000228818		20.6866	-2.07001	0.596512	-3.47019	0.000520083	0.0896415	0.646328	0.162129	4.47696	0.250245	0.511486	1.29623	0.326873	0.351909	0.209652	0.414138	0.322458	4.10067	0.203197	0.277202	0.36304	0.440556	0.0590197	0.139907	1
384	ENSG00000228903	RASA4CP	12.6937	-3.66846	0.932858	-3.93249	8.40697e-05	0.0285519	4.5854	0.0272957	0.0738931	0.300966	0.307002	0.140875	0.034412	0	0.0353197	2.39734	0.0339522	0.0812662	0	0.0291856	0.196464	0.0206065	0.0745245	0.0471085	7
385	ENSG00000229132	EIF4A1P10	1.78413	3.27248	1.05654	3.09737	0.00195247	0.172779	0	0.080585	0	0.177474	0.919907	0.206715	0.303206	0	0	0	0	0	0.401065	0.256896	0.128858	0.242925	0.14665	0.0695434	X
386	ENSG00000229373	LINC00452	6.00366	-1.13561	0.476013	-2.38568	0.0170476	0.453375	0.172907	0.234243	0.770815	0.0668289	0.173876	0.195506	0.106302	0.0822436	0.0392003	0.154869	0.188513	0.886319	0.222471	0.291541	0.287981	0.158241	0.104925	0.205279	13
387	ENSG00000229399		3.84336	-1.00451	0.467289	-2.14965	0.0315829	0.566986	0.963416	1.68751	1.83039	0.738565	2.34686	1.26279	1.65233	1.33499	1.68058	2.49106	2.42433	3.88954	0.808941	0.348407	0.269506	0.504591	0.920424	1.16546	1
388	ENSG00000229447		1.88443	-1.52653	0.760254	-2.00792	0.0446522	0.614566	0.664261	1.7451	1.8929	1.14533	0	0	0.426735	0.919432	1.30167	1.28635	0	2.51103	0.417601	0	0.557376	0.521623	0	0	1
389	ENSG00000229921	KIF25-AS1	2.34223	-3.15924	0.997793	-3.16623	0.00154431	0.152202	0.254009	0.134146	0.180518	0	0	0.0949845	0	0	0	0.0804402	0	1.09223	0	0.0787101	0	0.0556178	0	0.0815149	6
390	ENSG00000230026		4.79921	-1.26558	0.526386	-2.40427	0.0162046	0.44462	0.327011	0.13777	1.39892	0.379377	0.0984113	0.707731	0.259478	0.186247	0.0886616	0.525448	0.340936	1.22499	0.171719	0.146597	0.165233	0.415467	0.0626815	0.297228	1
391	ENSG00000230065		1.76384	2.16463	0.978575	2.21202	0.0269651	0.539012	0.453985	0	0	1.03963	1.96398	2.34558	1.15295	3.10609	1.75264	1.15499	0	0	0.560904	0.485275	1.14124	0.70993	0	0.823204	2
392	ENSG00000230333		5.61178	-1.37811	0.490272	-2.8109	0.00494025	0.273477	0.493797	0.224911	1.95004	0.247467	0.346997	0.112127	0.981771	0.210388	0.160318	0.674249	0.577263	1.80292	0.356026	0.42821	0.363019	0.197072	0.283853	0.62181	7
393	ENSG00000230368	FAM41C	1.82807	3.48162	1.41365	2.46285	0.0137836	0.42387	0	0	0	0	1.31715	0.0654839	0	0.873644	0	0	0	0	1.20866	0.217043	0.162764	0	0.0463073	0.0439128	1
394	ENSG00000230423		1.30966	2.03361	1.02812	1.97799	0.0479301	NA	0.0383537	0.128176	0	0.133613	0	0	0.119645	0.172305	0.332734	0	0	0	0.0703457	0.0431369	0.0323114	0.106173	0.276626	0.145835	6
395	ENSG00000230438	SERPINB9P1	9.00044	1.14917	0.562956	2.04132	0.0412191	0.601581	0.0232681	0.25134	0.441753	0.989692	0.232712	1.04585	0.0974228	0.991889	0.0952019	0.0626852	0.402983	0.428069	0.540663	0.520663	0.454384	0.183677	0.664542	0.505111	6
396	ENSG00000230596	GPAA1P2	3.35895	1.75781	0.734026	2.39476	0.0166313	0.44854	0	0.225221	0.152499	0.250493	0.816771	0.0663061	0.563194	0.151605	0.132941	0	0.0638993	0.336296	0.69722	0.471614	0.123614	0.336587	0.614185	0.388743	2
397	ENSG00000230651	RGPD4-AS1	0.774303	2.51762	1.20222	2.09414	0.0362472	NA	0	0	0	0	0.176538	0.158618	0.488152	0.167119	0	0	0	0	0.217812	0.207323	0.0410751	0.280571	0	0.107251	2
398	ENSG00000231007	CDC20P1	2.59411	1.7726	0.735418	2.41032	0.0159384	0.443101	0.0597502	0.12587	0	0.34666	0.0899658	0.242637	0.237203	0.255385	0	0	0.233791	0	0.392569	0.201041	0.402575	0.237284	0.171806	0.271553	9
399	ENSG00000231194	FARP1-AS1	1.43021	-1.98035	0.782485	-2.53084	0.0113789	NA	3.20833	2.69122	1.82562	0	0	0.814621	0	0.865069	1.61964	0	2.3378	2.82626	0	0.674167	1.07381	0.499158	0.611469	0	13
400	ENSG00000231201		2.32747	1.54292	0.749864	2.0576	0.0396287	0.595307	0.124897	0.13148	0.534211	0.144597	0.559921	0.335368	0.984551	0.176692	0.503667	0.165848	0	0	0.811759	0.138896	0.420375	0.593551	0.239227	0.340419	21
401	ENSG00000231205	ZNF826P	35.8531	-1.73817	0.479449	-3.62536	0.000288562	0.0646832	7.93644	0.366235	4.02051	2.19049	0.979244	0.896826	0.577814	0.999066	1.53836	4.71206	0.726848	5.01273	1.24718	0.952801	0.549246	0.325884	0.829344	1.94068	19
402	ENSG00000231290	APCDD1L-DT	8.62373	1.1835	0.451741	2.61987	0.00879624	0.357714	0.106882	0.284464	0.365446	0.597747	0.285164	0.523372	0.7796	0.555645	0.344796	0.18666	0.558208	0.114235	0.180481	0.694155	0.393529	0.534132	1.558	0.543096	20
403	ENSG00000231556	RSL24D1P3	1.85174	-1.53918	0.769882	-1.99925	0.0455817	0.617552	0.532116	0.55949	1.51673	0	0.782444	0.702045	0.344216	0.370756	0.350656	2.77191	0.337211	0.405363	0.675984	0.871793	0	0.209482	0	0	7
404	ENSG00000231689	LINC01090	3.59128	3.89498	1.20433	3.23413	0.00122013	0.13492	0	0	0.310027	0.617249	1.18656	5.18685	0.663951	0.161999	0	0	0	0.177467	0.278476	0.576298	3.8835	0.256792	0.564722	0	2
405	ENSG00000231749	ABCA9-AS1	0.689588	-2.81558	1.3578	-2.07364	0.0381128	NA	0.321139	1.0125	1.37279	0.369283	0	0	0	0	0	0.162249	0	0	0	0	0	0.096752	0	0	17
406	ENSG00000231951		0.912452	2.22648	1.12694	1.97568	0.0481908	NA	0	0	0	0	0.634496	0	0.837159	0.300538	0.569443	0	0.273775	0	0.274754	0.2358	0	0.16925	0.410382	0.389495	7
407	ENSG00000231961		1.8531	-1.93056	0.733567	-2.63175	0.00849471	0.353591	0.598471	2.51071	6.81261	1.36469	0	0	0.750926	0.809395	0.758408	1.49976	3.64873	0.881748	0.726309	0	0	0.932069	0.570426	1.62726	20
408	ENSG00000232063		4.55879	1.17679	0.555593	2.11809	0.0341678	0.573992	0	0.0605876	0.0273355	0.222727	0.11599	0.130395	0.127394	0.219438	0.0523133	0.103336	0.100575	0.0601747	0.202869	0.0648365	0.177672	0.0305003	0.128664	0.0522825	9
409	ENSG00000232215	OR2L6P	1.78048	-2.46315	0.949643	-2.59376	0.00949323	0.367131	1.15733	0.110776	0.450039	0	0	0.141604	0.13853	0	0	0.420284	0.818093	0	0.27442	0	0.0885543	0	0.403143	0	1
410	ENSG00000232457	SLC16A6P1	4.44776	-1.22311	0.560175	-2.18344	0.0290035	0.54478	0.452843	0.953713	1.03311	0	0.271762	0	0.716651	0.643024	0.489354	0.241689	1.52898	0.563722	0.236801	0.404683	0.304979	0.57472	0	0.246915	17
411	ENSG00000232710		0.952621	2.30549	1.09049	2.11419	0.0344994	NA	0	0	0.238425	0.193344	0	0.670065	0	0.235523	0.670423	0	0	0	0.215893	0.369958	0.140647	0.264464	0.160086	0.151901	22
412	ENSG00000232934		2.18151	2.04733	0.920274	2.22469	0.026102	0.537683	0.157708	0	0.34922	0.646886	0.23478	2.10831	0.908572	0.444196	0	0	0	0.486824	0.611701	0.873225	0.544308	0.124742	0.468613	0.286498	10
413	ENSG00000232953	HSPA8P18	4.69896	1.7081	0.609379	2.80301	0.00506281	0.276605	0.0898332	0.14195	0.128106	0.0521467	0.609733	0.609139	0.476289	0.256392	0.305346	0.180955	0	0.0702839	0.0591686	0.302849	0.264858	0.571163	0.129177	0.244991	3
414	ENSG00000233101	HOXB-AS3	4.59071	-5.46831	2.26596	-2.41325	0.0158112	0.441028	0	9.37937	0	0	0	0	0.898012	0	0.904754	0	16.4987	0	0	0	0	0	0	0.134237	17
415	ENSG00000233170		1.62791	-1.70251	0.746776	-2.27981	0.0226189	0.507098	0.501736	0.352001	0.476851	0.193344	0	0.223355	0.21871	0.235523	0.670423	0.662336	1.07434	0.51567	0.215893	0	0	0	0	0.455704	8
416	ENSG00000233178		12.5556	-1.10867	0.346564	-3.19904	0.00137885	0.141181	1.60883	0.556211	0.663301	0.639521	0.380581	0.955206	0.292621	0.360039	0.714265	1.69291	0.905365	0.526523	0.457342	0.425402	0.291855	0.327921	0.324925	0.458078	9
417	ENSG00000233363		10.9155	2.05324	0.90206	2.27617	0.0228359	0.507787	0	0.287274	0	1.26699	0.0412109	0.852382	0.144848	1.01362	0.371655	0	0.357266	0.0427578	0.684463	0	0.482458	0.0433727	0.732042	0.0743694	7
418	ENSG00000233473	RAD1P2	1.61855	-1.48032	0.74991	-1.974	0.0483822	NA	0.674811	0.177532	1.20251	0.390038	0.25083	0.450521	0.220581	0.237538	0.225375	0.445315	0	1.04015	0.435444	0	0.14187	0	0	0.153223	1
419	ENSG00000233562	RPS3AP8	1.69576	-1.78848	0.755943	-2.3659	0.0179865	0.46458	0.483966	0.339552	0.919939	0	0	0.215608	0.633304	0	0.431479	0.639405	0.414858	0.995526	0.625348	0	0	0.127581	0	0.146528	1
420	ENSG00000234009	RPL5P34	0.976391	2.38343	1.16575	2.04455	0.0408989	NA	0.112716	0	0	0.261102	0	0.303123	0	0.31934	0.151777	0	0	0	0.440442	0.125549	0.284581	0	0.323893	0	22
421	ENSG00000234156		2.46454	2.06644	0.941678	2.19442	0.0282052	0.53978	0.0162068	0.0170769	0.0462269	0.0188345	0.30064	0.0220591	0.263168	0.0696015	0.0790688	0	0.042538	0	0.22975	0.158827	0	0.0128963	0.289213	0.014736	9
422	ENSG00000234323	LINC01505	3.81562	1.50198	0.552591	2.71807	0.00656643	0.308684	0.0609209	0.142189	0.10984	0.464974	0.14719	0.322082	0.429382	0.292719	0.332098	0.0776926	0.102469	0.210602	0.684163	0.253427	0.303875	0.155685	0.139146	0.286844	9
423	ENSG00000234419	CICP13	1.23116	-2.28587	1.03123	-2.21665	0.0266473	NA	0	0.126242	0.128161	0.0347961	0	0	0.0397722	0	0	0.201565	0.0392359	0.0939203	0	0.033729	0	0.0952915	0	0	1
424	ENSG00000234444	ZNF736	151.4	-3.14447	0.965076	-3.25826	0.00112097	0.130427	7.41339	4.19515	7.77396	0.0513957	0.0267881	2.12183	0.61201	0.0253378	0.0845962	5.70975	3.28343	7.96806	0.0351582	0.0299527	3.12451	1.36093	0.0169617	0.28849	7
425	ENSG00000234473	ZNF101P2	8.8121	-1.15051	0.336446	-3.41961	0.00062712	0.100387	1.35986	1.19345	2.58541	0.613301	0.681257	0.510294	0.598785	0.537252	0.3068	0.60609	0.688203	1.53104	0.198021	0.422783	0.699738	0.659598	0.434374	0.892605	1
426	ENSG00000234665	LERFS	8.61036	3.01282	0.869653	3.46439	0.000531437	0.0902437	0.0740308	0.0583035	0.427449	0.144902	3.05714	1.61804	0.616376	0.275578	0.405871	0.0663195	0	0.16047	0.294397	2.63284	1.53231	0.323901	0	0.226751	9
427	ENSG00000234685	NUS1P2	6.01767	1.64001	0.656406	2.49847	0.0124732	0.406624	0.578746	0.365579	0.165032	0.268098	0.865766	0.933481	3.34898	0.491737	0.467382	0.769489	0.149782	0	0.602754	0.515504	0.974086	3.0266	0.44346	0.631013	13
428	ENSG00000234784		1.86028	-2.29323	0.823112	-2.78605	0.00533543	0.28289	3.34932	12.2503	9.49826	1.87549	2.27149	2.02097	6.01368	0	0	13.8326	5.77427	0	0	0	2.80015	0	3.19051	0	1
429	ENSG00000234913		3.95691	1.22172	0.568572	2.14876	0.0316535	0.566986	0.101489	0.0712812	0.0964883	0.117871	0.306551	0.137828	0.359167	0.0966698	0.368548	0.0455011	0.0885707	0.106015	0.178587	0.342641	0.0855056	0.0806972	0.12974	0.123023	22
430	ENSG00000235008		2.37556	-1.70784	0.665557	-2.56604	0.0102868	0.378251	0.301308	0.158697	0	0.116581	0.151395	0.204174	0.0665239	0.143244	0.0682253	0.47171	0.459104	0.157057	0.0660935	0.056393	0.0845991	0	0	0.0456494	6
431	ENSG00000235060	VDAC1P4	3.33272	-1.46762	0.591679	-2.48043	0.0131226	0.415596	1.10448	0	1.92464	0.284175	0.183433	0.329611	0.48381	0.173652	0.495039	0.652027	0.475943	1.14127	0.319158	0.546054	0	0.0972096	0.352594	0.33449	1
432	ENSG00000235330	RPL12P25	1.15501	-2.29531	1.01106	-2.27021	0.0231949	NA	0.266975	0	0.760953	0	0.78506	0	0	0.371998	0	0.69528	1.69054	0.406716	0	0.291566	0	0.210196	0	0.149642	9
433	ENSG00000235422	KATNBL1P3	3.6035	-1.08361	0.532088	-2.03652	0.0416981	0.604009	0.439354	0.231285	1.40946	0.12723	0.493272	0.443236	0.722736	0.466926	0.295925	1.16928	0.142252	1.19359	0.143134	0.244778	0.277327	0.522322	0.105212	0.199606	18
434	ENSG00000235522		2.1082	-1.28548	0.640378	-2.00738	0.0447088	0.615008	0.855271	0.373191	0.480729	0	0.193723	0	0.318182	0.183403	0.174238	0.344244	0.458545	0.734142	0.658734	0.718167	0	0.196589	0.124214	0.117841	2
435	ENSG00000235649	MXRA5Y	8.2448	2.91711	1.34865	2.16299	0.0305419	0.559634	0	0.0209332	0.0708299	0	0.586685	0.162364	0	0.0284577	0.0135728	0	0.0260939	0	0	0.336401	0.443678	0.00790596	0.0190523	0.0270954	Y
436	ENSG00000235665	LINC00298	1.16362	3.029	1.22692	2.4688	0.0135569	NA	0	0	0	0	0.350858	0.1239	0.243554	0	0.186322	0	0	0	0.0502575	0.0513332	0.0321048	0.0302956	0.273588	0	2
437	ENSG00000235776	RPL7AP70	0.683447	-2.50238	1.20362	-2.07905	0.037613	NA	0.129709	0.40962	0.739713	0	0	0	0	0	0	0.172122	0	0.200874	0	0	0.109135	0.205431	0	0	22
438	ENSG00000235994		0.812543	-2.43334	1.1605	-2.0968	0.0360112	NA	0.140029	0.100418	0.897468	0	0	0	0	0	0.128729	0	0	0.44492	0.124571	0	0.0802769	0	0	0.0866605	6
439	ENSG00000236438	FAM157A	14.1929	1.58107	0.548413	2.88298	0.00393929	0.245663	0.07903	0.369517	0.322374	0.367412	0.139586	0.620188	0.175205	0.862477	0.320257	0.0177679	0.0518798	0.0620731	0.468163	0.0743171	0.89715	0.312416	0.315798	0.191625	3
440	ENSG00000236467	KCNMA1-AS1	5.22787	1.22831	0.60564	2.02812	0.0425483	0.608281	0.251937	0.23058	0.0328477	0.15417	0.0348295	0	0.751418	0.855444	0.473385	0.0620533	0.181186	0.114213	0.258046	0.168204	0.326722	0.501309	0.15829	0.240208	10
441	ENSG00000236819	LINC01563	2.38527	-2.31848	0.65864	-3.5201	0.000431383	0.0800109	0.411319	0.268087	0.402357	0.0514612	0.211522	0.190007	0.0587562	0	0.0602703	0.457982	0.656107	0.877257	0	0.140504	0.037339	0.119733	0	0.451022	17
442	ENSG00000237125	HAND2-AS1	4.04999	1.45116	0.722493	2.00855	0.0445854	0.614566	0.222889	0.0320039	0.117871	0.484407	0	0.0853428	0.445923	0.458774	0.148284	0	0.144488	0.0238503	0.185267	0.401914	0.0454043	0.243743	0	0.417899	4
443	ENSG00000237159	CNTFR-AS1	8.24645	-1.69811	0.470909	-3.60601	0.000310939	0.0662269	2.06447	0.634314	1.97875	0.226102	0.401526	0.504609	0.837683	0.370328	0	1.35554	0.581707	2.4339	0.0963199	0.902225	0.573882	0.839775	0.14694	0.273712	9
444	ENSG00000237222	LINC01968	1.08313	2.79007	1.17072	2.38322	0.017162	NA	0	0.0236971	0	0	0.302534	0	0.122418	0.115257	0.342839	0	0	0	0.165648	0.309192	0	0	0.364919	0.126291	3
445	ENSG00000237265		3.06742	1.5	0.657836	2.28021	0.0225955	0.507098	0	0.496921	0.429247	0.91005	1.40587	0.246271	1.25307	0.259764	0.631783	0.416101	0	0.284308	0.314288	0.611825	0.794251	0.373469	0.904012	0.285916	X
446	ENSG00000237353	PATE4	2.30976	1.63311	0.790386	2.06622	0.0388076	0.591601	0.111741	0.0915541	0.123937	0.242869	0.487979	0.153694	0.405287	0.633218	0	0.148651	0	0	0.272445	0	0.18303	0.179964	0.105468	0.379988	11
447	ENSG00000237390		3.98873	-1.72795	0.710381	-2.43243	0.0149978	0.43447	0.014388	0.0303213	0.451432	0.0334437	0	0.039176	0.0574077	0.0618027	0.078592	0.0194054	0.0377739	0.293779	0	0.0649336	0.0242506	0.0228997	0.0413946	0.0261648	1
448	ENSG00000237412	PRSS56	130.846	-1.58334	0.744791	-2.12588	0.033513	0.57059	3.85464	0.763917	42.1616	2.34888	4.32072	2.38287	4.45496	2.39812	0.155818	3.74492	0.649083	21.0054	1.30861	4.72179	6.44908	7.75574	5.04934	0.818766	2
449	ENSG00000237492	OR2L9P	2.34203	-3.15793	0.789081	-4.00203	6.28009e-05	0.0250526	0.109219	0.574955	1.55724	0	0	0.146923	0	0.154774	0.147141	1.01744	0.282923	1.18695	0	0	0.0919214	0.0865648	0.313856	0	1
450	ENSG00000237515	SHISA9	740.221	1.04938	0.371896	2.82169	0.00477717	0.270431	19.7746	15.2423	12.4739	51.5828	29.3895	17.7346	11.7993	65.815	19.687	12.7552	11.9687	6.66023	41.3432	17.3935	10.439	7.19437	29.8567	17.8602	16
451	ENSG00000237714	P4HA2-AS1	8.22057	2.20271	0.896666	2.45656	0.0140275	0.42553	0	0.128378	0	0	1.09376	1.9654	2.56428	1.72573	2.95185	0.64799	0.788326	0.567093	3.33048	3.25601	0	1.25581	0.700753	0	5
452	ENSG00000237816	RPL21P109	0.616322	-2.603	1.1588	-2.24629	0.0246856	NA	0.857006	0.300314	0.814191	0	0.419139	0	0	0	0	0.371046	0	0.868487	0	0	0.239846	0	0	0	13
453	ENSG00000238057	ZEB2-AS1	4.71939	-1.54566	0.521865	-2.96179	0.00305852	0.219619	1.62058	0.307518	1.30596	0.275481	0.275589	0.371515	0	0.168386	0.464215	1.13161	0.373334	2.07105	0.141175	0.397153	0.909582	0.376953	0.668473	0.166952	2
454	ENSG00000239212	RPL6P7	5.82061	1.10591	0.449514	2.46023	0.0138849	0.425038	0.715897	0.125611	0.170116	0.690815	1.42732	1.76333	1.25485	1.01339	0.963083	0.634245	0.771605	0.370025	1.24192	0.531144	0.903649	0.567163	0.457106	1.19248	3
455	ENSG00000239467	NA	9.03094	1.09473	0.361556	3.02783	0.00246318	0.196439	0.481727	0.641053	0.550745	0.440728	1.44014	0.509908	1.49575	1.00938	0.953987	0.478591	0.221907	0.365036	1.065	0.866914	0.683019	0.998731	0.776709	1.2265	NA
456	ENSG00000239593		1.99878	-1.45478	0.699209	-2.08062	0.0374691	0.587957	0.244278	0.514319	0.870697	0	0.547731	0.164038	0	0.345683	0	0.811243	0.15791	0.567974	0	0	0.102777	0.290256	0.467904	0.221939	9
457	ENSG00000239959	ENPP7P2	2.05519	-2.21968	1.03314	-2.14849	0.0316747	0.566986	0	0.661962	1.04583	0.364194	0.470853	0	0.275947	0	0	0.418603	0	1.30216	0.136663	0	0.176391	0	0	0	3
458	ENSG00000240219		8.80136	-1.21163	0.440405	-2.75117	0.00593822	0.298181	0.192149	0.323883	1.31529	0.490885	0.116016	0.417278	0.458773	0.21952	0.156895	0.413238	0.502745	1.44436	0.152036	0.0864442	0.388506	0.213856	0.405279	0.174683	1
459	ENSG00000240758	HILPDA-AS1	4.29164	-1.01411	0.459807	-2.20551	0.0274184	0.539012	2.02885	0.355839	1.44616	0.390885	0.754101	0.902968	0.663161	0.952188	1.58099	1.56193	1.08579	1.30296	0.436368	0.373908	0.284358	0.26733	0.48549	0.61423	7
460	ENSG00000241101	PRICKLE2-AS2	0.929638	2.8282	1.20781	2.34159	0.0192017	NA	0	0	0	0.305487	0	0.699719	0.343071	0.739045	1.7475	0	0	0	0.336884	0	0	0.417545	0.25349	0.240651	3
461	ENSG00000241233	KRTAP5-8	1.99693	-1.44639	0.656436	-2.2034	0.0275667	0.539012	0.315744	0.24939	0.225112	0.0915333	0	0	0	0.224457	0.213604	0.527477	0.205351	0.492014	0	0.0883101	0.132925	0.125288	0.378198	0.0717398	11
462	ENSG00000241634	RPL13P8	8.07804	-1.18679	0.394077	-3.01157	0.00259899	0.198534	2.2847	2.13554	6.15068	0.877775	2.61658	1.67713	0.657727	2.47948	3.68655	3.97368	2.90047	6.58448	1.9387	0.833074	2.13229	0.799909	0.485458	1.84337	3
463	ENSG00000242338	BMS1P4	6.9014	-1.79142	0.551313	-3.24936	0.00115663	0.132597	0.307287	0.647376	0.292131	0	0	0.346998	0.610527	0.384449	0.139138	1.96189	1.29662	0.480461	0.471756	0.172513	0.0862764	0.20346	0.147278	0.279329	10
464	ENSG00000243144	LINC02932	1.58492	-1.43449	0.701713	-2.04426	0.0409274	NA	0.0709773	0.299013	0.202419	0.0823273	0	0	0.0938077	0.177184	0	0.379861	0.27728	0.332128	0	0.296494	0.196297	0.0435364	0.06802	0.193531	7
465	ENSG00000243193	PRKAR2B-AS1	2.14932	-1.45125	0.693486	-2.09268	0.0363777	0.582692	1.45366	0.508883	2.07041	1.52021	0.678475	0	0	1.32327	0.636578	0.629268	1.17058	3.67719	0.890179	0	0.271738	1.03066	0	0.417174	7
466	ENSG00000243312	RPL6P13	0.682521	2.39148	1.20554	1.98374	0.0472846	NA	0	0	0	0.409463	0.176273	0.15838	0.154971	0.166868	0.158592	0	0	0	0	0.262388	0.0991849	0.0933819	0	0	4
467	ENSG00000243509	TNFRSF6B	5.21653	2.83841	1.20983	2.34612	0.0189702	0.474524	0.165462	0	0	0.191842	0.372706	0.223324	0	0	2.12565	0	0.430216	0	0	0.74008	0.626888	1.18161	0	2.63154	20
468	ENSG00000243566	UPK3B	3.57729	1.31853	0.633834	2.08025	0.0375026	0.587957	0.0709123	0.244733	0.16192	0.846825	0	0.320174	1.55804	0.331975	0.439977	0.297695	0.14186	0.28843	0.499158	0.263438	0.591054	0.757072	0.231387	0	7
469	ENSG00000243592	RPL17P22	1.03962	2.42224	1.16063	2.087	0.0368884	NA	0	0	0	0.511996	0.32787	1.17723	0	0.310626	0.588415	0	0	0.339804	1.13544	0	0.186437	0.175014	0	0.201433	5
470	ENSG00000243694	LINC02027	2.11344	2.61552	1.28664	2.03283	0.0420699	0.606086	0.0642624	0.0968225	0	0.228117	0.721319	0	0.0914638	0.157086	0	0	0	0	0	0.885516	0	0.182669	0.06159	0.0417766	3
471	ENSG00000243849	CFAP44-AS1	1.35077	2.47918	1.17014	2.11871	0.0341149	NA	0	0	0.573421	0.461684	0.729435	0	0.641988	0	0.521224	0	0.126368	0	0	0.326128	0.675025	0.707852	1.1528	0	3
472	ENSG00000243955	GSTA1	35.3938	1.17872	0.333395	3.5355	0.00040701	0.0785663	1.22187	2.86441	3.04902	10.0117	4.00319	5.09313	3.47109	7.31383	4.72406	1.59726	2.56809	3.22664	7.25248	5.91016	1.22174	2.96286	5.96617	3.92111	6
473	ENSG00000244052	RPL5P24	3.11032	-1.32239	0.54265	-2.4369	0.0148136	0.431992	0.682257	0.718286	0.648499	0.131696	0.510427	0.458633	1.04704	0.322119	0.306186	0.756145	0.883111	0.529317	0	0	0.287085	0.180214	0.108914	0.103317	8
474	ENSG00000244242	IFITM10	23.308	-1.08881	0.534824	-2.03583	0.0417674	0.604316	1.19742	0.381269	4.628	0.444914	0.359741	0.593009	0.502029	2.25705	0.117277	0.373908	0.386535	1.48858	0.459788	0.174874	0.45277	0.476302	1.24616	0.475118	11
475	ENSG00000244257	PKD1P1	279.524	1.07686	0.491289	2.19191	0.0283859	0.539787	1.29041	0.469726	7.32792	3.44968	6.89196	4.36148	3.32423	6.90539	3.71797	0.965494	0.138644	4.5525	2.34648	4.31631	6.07032	1.82061	6.98654	5.85602	16
476	ENSG00000244349		0.881817	2.25065	1.10954	2.02846	0.0425136	NA	0.673886	0	0	2.30052	0	1.70664	0.840912	0.906522	0.848057	0	0	0	0	0	1.69127	0.523883	1.28415	1.22156	6
477	ENSG00000244371	PFN1P8	8.33447	-1.20058	0.478799	-2.50748	0.0121596	0.405844	2.96935	4.08407	5.20902	3.16187	2.36102	1.81642	1.48356	0	0.907803	2.98985	2.32778	4.89373	2.91922	0.501311	3.45454	0.900608	0	1.03679	1
478	ENSG00000244649	LINC02086	2.35069	-2.04236	0.996717	-2.04909	0.0404537	0.597152	0	0.788999	0	0.0729258	0.283815	0.275453	0.217876	0	0.181708	0	1.40973	0.294409	0	0	0.0529338	0.157094	0	0.0571306	17
479	ENSG00000244674	RPS3AP15	1.78484	-1.91539	0.836731	-2.28913	0.0220718	0.506583	0.134205	0.141267	1.53069	0.155323	0.200334	0.359941	0	0.379337	0.180163	0.533928	0	1.24634	0	0.149067	0	0.106255	0	0.243843	3
480	ENSG00000245105	A2M-AS1	25.031	1.40139	0.37844	3.70306	0.00021301	0.0533707	0.38961	0.331646	0.526641	0.861999	0.648672	0.898893	1.16937	2.27419	1.59744	0.231107	0.458581	0.807618	2.07898	0.570187	0.394816	0.500696	0.910836	1.8281	12
481	ENSG00000245750	DRAIC	13.3751	1.2096	0.342017	3.53666	0.000405214	0.0785663	0.696996	0.42027	0.412542	0.854245	1.84462	1.25268	1.75087	0.780531	0.528752	0.407563	0.376933	0.280032	1.00186	0.704673	1.18162	0.420792	0.656358	0.815426	15
482	ENSG00000245864	MEF2C-AS2	5.46247	-1.46852	0.653305	-2.24783	0.0245868	0.526128	0	0.176571	1.15483	0.0973056	0.523685	0.227393	0.11112	0.119633	0.170988	0.168885	0.278263	2.05017	0.220905	0.444271	0.409483	0.19984	0.0803426	0.0380928	5
483	ENSG00000246705	H2AJ	8.20433	2.36767	0.746287	3.1726	0.00151079	0.150076	0.175987	0.400896	0.038041	1.05828	1.18092	0.488585	0.0708568	0.590466	0.0727241	0.0718276	0.0349542	0.271027	0.422953	1.12422	1.33988	0.266302	1.15997	0.145963	12
484	ENSG00000247809	NR2F2-AS1	20.3289	-1.51973	0.568158	-2.67484	0.00747656	0.333992	1.83573	1.22912	5.95177	0.863265	0.702864	1.07905	0.111011	2.96707	0.823767	1.46216	0.109504	6.93915	0.496839	0.679145	1.06191	0.660879	1.2919	0.499276	15
485	ENSG00000247872	SPCS2P3	1.37779	2.36794	1.10118	2.15038	0.0315255	NA	0.171315	0	0.24422	0.594064	0.254638	0.457349	0.223933	0	0.457563	0	0	0	1.105	0.189381	0.432186	0.812558	0	0	5
486	ENSG00000248309	MEF2C-AS1	7.61851	1.2484	0.537882	2.32095	0.0202897	0.489837	0.251896	0.261511	0.102917	0.0998959	1.26535	0.597552	2.22811	1.63059	0.245612	0.360405	0.759236	0.712448	0.823418	0.551056	0.801201	0.878216	1.01994	1.13533	5
487	ENSG00000248340	PIMREGP4	2.25286	-1.43056	0.677776	-2.11067	0.0348006	0.574644	1.14933	0.302429	1.0241	0.498655	0.214223	0	0	0.405658	0.192607	0.570817	0.185183	0.888451	0	0.478144	0	0.227401	0.137554	0.652528	4
488	ENSG00000248458		3.97336	1.16058	0.542522	2.13923	0.0324168	0.568714	0.244022	0.428302	0.115984	0.660196	0.244334	1.09805	0.536906	0.346851	0.330054	0.108672	0.211534	0.126713	0.852001	0.272915	0.27394	0.451819	0.311766	0.295695	1
489	ENSG00000248498	ASNSP1	2.54581	-4.8898	1.46563	-3.33631	0.000848991	0.116595	0.804971	0.213131	0	0	0	0	0.0702382	0	0	1.92301	0	0	0	0	0.0568033	0	0	0	8
490	ENSG00000248538	PPP1R3B-DT	11.1848	1.29183	0.529915	2.4378	0.0147771	0.431992	0.239004	0.908781	0.694956	2.44267	0.893226	0	2.54928	2.28363	1.98652	1.33476	1.13877	0.232603	2.14722	1.71507	0.295053	1.91179	1.17388	3.36174	8
491	ENSG00000248750		1.16648	-2.6406	0.996732	-2.64926	0.00806689	NA	0.642278	0.675003	3.20318	0.369283	0	0	0.413081	0.444997	0	0.830353	0	0.972386	0.808941	0	0	0	0	0	4
492	ENSG00000248869	LINC02511	1.85975	3.20277	1.44127	2.22219	0.0262705	0.537683	0	0	0	0.0613906	1.1529	0.0452732	0.225401	0.0754158	0	0	0	0.0826852	0	0.800718	0.0445515	0	0.0319606	0	4
493	ENSG00000249014	HMGN2P4	1.07257	-2.16281	0.987175	-2.19091	0.0284582	NA	1.74514	0.916183	0.621328	0	0	0	1.10979	1.19587	0	0	1.62349	1.95727	0.54035	0	0	0.341329	0	0	5
494	ENSG00000249152	LNCPRESS2	4.05724	-1.50193	0.625786	-2.40006	0.0163922	0.445896	0.563842	0.593242	3.75085	0.651347	0.557651	0.500714	0.490454	1.05635	1.00163	0.989561	0	4.33543	0.48358	0.414646	0	0.742331	0.359712	0.341357	4
495	ENSG00000249180		2.92535	1.9408	0.849315	2.28514	0.0223049	0.506841	0.214493	0.676897	0	0.742677	0.634496	1.42393	0	3.60646	1.42361	0	0.54755	0	1.64853	0.707401	0.360527	0.338499	0.205191	0.778991	5
496	ENSG00000249239	RACK1P3	5.33885	-1.0796	0.537647	-2.00802	0.0446415	0.614566	0.84978	0.447356	1.51453	0.492229	0.795388	0	0.419533	0.903461	1.00215	1.83846	0.137639	1.64974	0.415514	0.118415	0.0894033	0.757806	0.305257	0.482598	4
497	ENSG00000249621		2.84798	-1.62128	0.623055	-2.60214	0.00926427	0.363796	0.817247	0.859741	3.78601	0.707656	0	0	0.798287	0.286578	0.543172	0.268322	0.783423	1.56784	0.524281	0.224896	0	0.645124	0.390942	0.556538	5
498	ENSG00000249731		2.4732	1.41251	0.702139	2.01173	0.0442485	0.613019	0.217505	0.457578	0.620054	1.75707	0.321593	0.577355	0.565758	1.21864	0.865796	0	0.277505	0.333297	0.278476	0.23902	1.27951	0.858023	0.41613	0.987392	5
499	ENSG00000249803		9.43037	4.23293	1.41736	2.98649	0.00282203	0.206773	0	0.180321	0.271587	1.39789	5.85837	0	0.10727	0.112115	1.44516	0	0	0	1.02957	4.62147	0.451188	0	0	0.681901	5
500	ENSG00000250284		18.321	6.67822	1.67723	3.98169	6.84256e-05	0.025422	0	0.0515619	0	0.734152	6.5959	0.0663477	0.0575756	0.114632	1.08598	0	0	0	1.2188	5.47538	0	0	0	1.45521	5
501	ENSG00000250337	PURPL	155.721	1.41246	0.46213	3.05641	0.00224003	0.184602	5.96379	1.93935	5.34444	23.8857	23.7616	12.0702	18.3126	12.0564	1.83472	10.479	4.79699	6.80478	42.0807	19.6927	9.26763	10.4086	8.23681	2.50413	5
502	ENSG00000250377	GSCAR	4.26305	-1.46426	0.735841	-1.98991	0.0466006	0.623635	0	0.0941717	1.3761	0.103827	0.0981644	0.0809672	0.491526	0.127765	0.0884396	0	0.109818	0.794038	0.085645	0.181713	0.075311	0.0947789	0.0571356	0.117737	5
503	ENSG00000250387	LINC02197	2.83742	-3.08134	0.874387	-3.52401	0.000425072	0.0797233	0.48341	0.0318314	0.086174	0.0350945	0	0.0410501	0.0401124	0.245822	0	1.05063	0.224842	0	0	0	0.0254561	0.0240271	0.0869067	0.0274684	5
504	ENSG00000250420	AACSP1	2.69702	2.9361	1.12801	2.6029	0.00924379	0.36356	0.0295784	0.0311628	0	0.0343579	0	0	0.114662	0.676486	0.403037	0	0	0.0463704	0.039064	0.0333055	0.0249216	0.0470459	0.226884	0.295806	5
505	ENSG00000250500		0.75981	-2.24331	1.13084	-1.98375	0.0472832	NA	0.337266	0	0.0961853	0.0782493	0	0	0.0891848	0	0	0.0902949	0.175763	0.105258	0	0	0	0	0.129291	0	4
506	ENSG00000250519		6.38934	-1.24678	0.611383	-2.03929	0.0414215	0.602486	0.0837148	0.822686	0.89117	0.136145	0.033565	0.988116	0.110487	0.158755	0.0987409	0.279255	0.29102	1.49944	0.333398	0.0966797	0.35021	0.0706249	0.55917	0.209428	11
507	ENSG00000250579	ADAMTS16-DT	56.0497	-1.00465	0.354825	-2.8314	0.00463446	0.265315	2.1788	0.303274	2.08954	0.580382	0.352712	0.8163	0.558786	1.05976	0.75419	2.47722	0.556433	1.74271	0.943757	0.440393	1.18143	0.621944	0.538896	1.032	5
508	ENSG00000250620	LINC02515	6.04206	3.35944	0.80267	4.18533	2.8475e-05	0.014032	0.220616	0	0	0	0.994945	0.397481	1.26315	1.04616	0.398304	0.196713	0	0	0.289231	1.23495	0.681151	0.758862	1.05709	0.735208	4
509	ENSG00000250658		9.13533	2.71966	0.599799	4.53428	5.78016e-06	0.00453959	0.0405425	0.0427103	0.173448	0.188303	1.16246	0.165037	0.967761	0.636719	0.606723	0.272391	0	0.0634735	0.160337	0.911711	0.512314	0.612321	0.816227	0.44228	4
510	ENSG00000251188		2.9426	-1.60946	0.617419	-2.60675	0.00914056	0.362117	1.34275	0.941554	0	0.774601	0.33064	0.29679	0	0.939739	0.296679	2.93123	1.42638	1.71335	1.14493	0.491459	0	0.353024	0.428111	0.406353	4
511	ENSG00000251372	LINC00499	6.81677	1.32883	0.591725	2.24569	0.0247237	0.526128	0.201999	0.0677059	0.268057	0.0921902	0.192762	0.535156	0.656664	0.98256	0.338889	0.0183248	0.303117	0.155928	0.125842	0.582007	0.181107	0.338541	0.16192	0.0845386	4
512	ENSG00000251433	CCNHP1	1.41574	2.40425	1.09134	2.20303	0.0275929	NA	0.163364	0.171922	0	0.566648	0.972167	0.218282	0	0.69046	0	0	0	0	0.211017	0.54233	0.412172	0.129184	0.781893	0	4
513	ENSG00000251634	NAIPP4	34.8044	-1.19092	0.391005	-3.04579	0.00232067	0.188747	1.43346	2.28079	3.87994	1.25733	1.32616	1.19257	0.582654	0	0.956735	1.96864	0.881377	1.74284	0.502295	0.82355	0.394378	0.744499	1.1781	1.01068	5
514	ENSG00000251637	LINC02754	4.309	1.57935	0.789121	2.00141	0.0453487	0.616123	0	0.0256324	0.104085	0.0847932	0.391173	0.0330788	0.0969608	0.208772	0.326595	0.0655309	0.12756	0.038164	0.969397	0.0274125	0.061498	0.0387037	0.0933116	0.0884756	11
515	ENSG00000251643	COPS3P1	2.50381	2.7525	1.10046	2.50123	0.0123763	0.406624	0.0759924	0	0.108359	0	0.228411	0.410616	0.702661	1.08078	0	0.101603	0	0	0	0.510297	0.0639867	0.422208	0.291286	0.069066	4
516	ENSG00000253079	NRON	1.23911	-1.97429	0.944323	-2.09069	0.0365555	NA	1.85899	0	1.3236	0	0.669519	0	0	0.635328	0	2.36185	0	2.77208	0	0.496224	0.778804	0.363267	0	0.84271	9
517	ENSG00000253333		1.64601	-2.76318	1.39446	-1.98154	0.0475306	0.629036	3.23402	4.85019	0	0	0	0	0	0	1.78202	0.58715	3.42841	0	0	0	0	0	0	1.6755	5
518	ENSG00000253336		3.3428	1.27379	0.616356	2.06665	0.0387668	0.591601	0.159252	0.041942	0.113552	0.277379	0.240344	0.324165	0.42241	0.113693	0.216679	0.0535033	0.0520736	0.0623369	0.262452	0.179078	0.13416	0.0632969	0.114507	0.0361936	8
519	ENSG00000253404	CTNNA1-AS1	1.17636	2.66151	1.10867	2.40063	0.0163669	NA	0	0	0.288192	0.700318	0.598896	0.806514	0.263378	0	0.26883	0	0	0	0.778479	0	0.849691	0.159611	0	0.367156	5
520	ENSG00000253417	LINC02159	2.10504	-1.30738	0.628583	-2.07988	0.0375366	0.587957	0.239247	0.0420068	0.208457	0	0	0.0541105	0.0969663	0.113868	0.108506	0.214342	0.104307	0.187298	0.105142	0.0896767	0.0671836	0.0316973	0.114683	0	5
521	ENSG00000253490	LINC02099	2.12009	1.92262	0.867536	2.21618	0.0266791	0.538554	0	0	0	0.117603	0.0843158	0.0758229	0.111133	0.162429	0.213922	0.0375503	0.0730941	0.0574571	0.12209	0.0314168	0.0235037	0.120144	0.0267469	0.0912995	8
522	ENSG00000253576		2.09172	-2.41512	1.02274	-2.36141	0.0182054	0.465419	1.50165	0.394377	3.74376	0	0	1.46709	1.44078	1.55234	0	2.41015	0	4.51971	0	0	0.31485	0	0	0	8
523	ENSG00000253651	SOD1P3	1.46033	-2.82297	1.28577	-2.19555	0.0281241	NA	0	0.325416	0	0	0	0	0.398727	0	0.405669	6.01319	0.780282	0	0	0.336358	0.51974	0	0	0.280926	8
524	ENSG00000253741	LNCOC1	5.13007	-1.30942	0.457586	-2.86158	0.0042153	0.251636	0.173867	0.17744	0.338901	0.0788216	0.139181	0.128523	0.248028	0.109449	0.0924181	0.0784701	0.222103	0.62131	0.0845081	0.0875292	0.0933118	0.0269815	0.0650691	0.03085	8
525	ENSG00000253754		1.53369	-2.98429	1.13303	-2.63389	0.00844117	NA	0.63702	1.00424	0	0	0.465649	0	0.409799	0	0	0	4.40961	2.41172	0	0	0.267298	0.750743	0	0	8
526	ENSG00000253775		0.835392	2.76883	1.17743	2.35159	0.0186936	NA	0	0	0	0.0511107	0.066407	0.0597086	0	0	0.0598617	0	0	0	0	0.0989525	0.222507	0.0699775	0.0422027	0.0800392	8
527	ENSG00000253853		2.24137	3.3924	1.14955	2.95107	0.00316671	0.224185	0	0	0	0.0290112	0.264267	0	0.295294	0.16191	0.0680973	0	0	0.03917	0	0.224107	0.0420825	0.410672	0.108604	0	8
528	ENSG00000253893	FAM85B	4.26043	-1.06366	0.439456	-2.42041	0.0155032	0.439685	1.18525	1.10902	1.12655	0.457291	1.17986	0.529977	0.345785	0.558512	0.353711	1.22296	0.170035	1.42729	0.854976	0.146326	0.332408	0.312836	0.378337	0.478571	8
529	ENSG00000254050		0.985603	-1.95878	0.910281	-2.15185	0.0314095	NA	0.25057	0.527007	0.71425	0	0.369097	0.331218	0.649446	0	0	0.654003	0.95474	0.382459	0	0.274212	0	0.197416	0	0	8
530	ENSG00000254092		2.03819	2.07658	0.880761	2.35771	0.0183879	0.466384	0.0293541	0.0182086	0	0.10232	0.153903	0.220798	0.158858	0.113895	0.0680064	0	0.0272418	0.0460201	0.0228701	0.0389801	0.0606143	0	0.0891701	0.072261	8
531	ENSG00000254101	LINC02055	4.68096	1.75769	0.679342	2.58734	0.00967201	0.369488	0.0903633	0.200189	0.0723155	0.0424756	0.803731	0.48261	0.277581	0.232504	0.302802	0.0405318	0.0522147	0.0522923	0.0866326	0.227355	0.26884	0.177672	0.366912	0.0136637	8
532	ENSG00000254211	LINC01485	2.30717	2.15011	0.977397	2.19983	0.0278188	0.539012	0	0	0	0.0226937	0.3097	0	0.178889	0.712276	0.02665	0.0263212	0.025618	0.0613102	0.129183	0.0440399	0.0493724	0.1958	0.0374563	0.106543	5
533	ENSG00000254275	LINC00824	2.78297	1.46585	0.685485	2.13842	0.0324827	0.568714	0.128846	0.0881424	0.0596588	0.41674	0.25249	0	0.277351	0.425997	0.476218	0.200154	0.0547024	0.0654864	0.0551374	0.429642	0.129965	0.0997584	0.18381	0.343369	8
534	ENSG00000254278		0.939739	-1.82642	0.908084	-2.01129	0.0442945	NA	0.0643158	0.135482	0.0917124	0.0746179	0.0967888	0.0870088	0	0.0915875	0	0.2584	0.083831	0.200801	0	0.0720912	0.0541637	0	0	0	8
535	ENSG00000254423		3.26137	-1.84187	0.669877	-2.74956	0.00596747	0.298181	0.237778	0.58429	1.13017	0.183814	0.11907	0	0	0.225368	0	0.105922	0.515455	1.23502	0.103811	0.532007	0	0.314497	0.151898	0.2161	8
536	ENSG00000254489	MPPED2-AS1	2.12716	3.32259	1.25494	2.6476	0.00810658	0.345313	0.0321046	0	0	0.037289	1.05878	0.0436095	0.0852293	0	0.430366	0	0	0	0.0423823	0.393057	0.0270491	0.0765877	0	0.415507	11
537	ENSG00000254560	BBOX1-AS1	1.32804	2.42038	1.13787	2.12713	0.0334096	NA	0.385245	0	0	0.444961	1.06385	0.256436	0.266096	0	0	0	0	0	0.981506	0.315744	0.238309	0.608257	0	0.87605	11
538	ENSG00000254815	LMNTD2-AS1	3.80829	1.37484	0.593685	2.31577	0.0205711	0.493472	0.193011	0.040667	0.110099	0.313781	0.174801	0.471533	0.506728	0.165375	0.31519	0.10377	0.0504988	0.0604503	0.152714	0.043415	0.42516	0.122751	0.189096	0.10528	11
539	ENSG00000254827	SLC22A18AS	7.65743	-1.752	0.451429	-3.88102	0.000104018	0.0322737	0.665603	2.23787	0.735763	0.470145	0.752321	0.121688	0.23787	0.229796	0.243995	0.866581	2.46051	0.520337	0.649122	0.201666	0.28328	0.528131	0.499146	0.203922	11
540	ENSG00000254923		4.5821	1.83324	0.667773	2.74531	0.00604542	0.298494	0	0.412706	0.111759	0.454433	1.29532	0.31753	0.724517	0.33432	0.212108	0.209512	0	0.244281	0.410681	0.526145	1.05588	0.933023	0.0751043	0.284927	8
541	ENSG00000254973		0.915532	2.851	1.33191	2.14053	0.0323122	NA	0	0	0	0.163149	0.211926	0	0.18624	0	0	0	0	0	0.0616901	0.0526295	0	0.111684	0	0.127755	8
542	ENSG00000254985	RSF1-IT2	1.86972	1.85716	0.884688	2.09923	0.0357968	0.577936	0.2139	0.22501	0	0.24688	0.632786	1.4201	0.8349	0.299727	0.283958	0	0	0.655829	1.09609	0.235167	0.359534	1.01272	0.204626	0.776842	11
543	ENSG00000255082	GRM5-AS1	7.8255	-2.43511	1.14588	-2.12509	0.0335788	0.57059	1.88483	0	2.33392	0	0.0761422	0.13696	0.156104	0.0720241	0.206061	0.0678391	0.0660267	0.05267	0.0221984	0	0.0282678	0	1.56765	0	11
544	ENSG00000255152	MSH5-SAPCD1	9.33404	1.23797	0.547946	2.25928	0.0238657	0.520063	0.143135	0.129269	0.495747	0.721579	0.787284	1.1372	0.081717	0.481726	0.730303	0.428146	0.107274	0.0641848	0.364585	0.523694	0.39856	0.481713	0	0.535393	6
545	ENSG00000255189	GLYATL1P1	1.66331	-1.86488	0.840441	-2.21893	0.0264915	0.538554	0.110387	0.116275	0.39353	0	0.0831487	0.0747536	0.0730744	0.078675	0	0	0	0.776304	0.0725812	0.0619397	0.0464871	0.0876919	0	0.10034	11
546	ENSG00000255804	OR6J1	1.23043	2.70587	1.10566	2.4473	0.014393	NA	0	0	0	0	0.0295745	0.106391	0.103944	0.0559512	0	0	0.0256438	0	0.0517253	0.0440842	0.0494222	0	0.0374941	0.017775	14
547	ENSG00000255874	PRECSIT	8.85054	1.23511	0.43013	2.87149	0.00408544	0.249673	0.0255523	0.121162	0.0546628	0.163343	0.32883	0.24356	0.118966	0.0914813	0.174509	0.0517061	0.0838747	0.100354	0.135369	0.230686	0.193809	0.162686	0.036758	0.0929357	13
548	ENSG00000255970	LINC02421	1.38279	2.33714	1.00646	2.32213	0.0202259	NA	0	0	0	0.0920768	0.0399353	0.0718266	0	0.113335	0.036016	0	0.0692431	0	0.0698217	0.0892835	0.0445224	0.0210138	0.0506658	0.0720608	12
549	ENSG00000256250		4.03492	2.40101	0.766014	3.13442	0.00172193	0.160536	0.202178	0	1.15277	2.10095	1.79669	0	1.58027	1.98555	1.34415	0	0	0.310381	1.81645	1.55829	0.339876	1.4365	1.16061	0.367156	12
550	ENSG00000256356	HSPA8P5	9.64161	-1.28027	0.539967	-2.37101	0.0177394	0.461637	0.53977	0.481145	1.83554	0.28926	0.626509	0.168999	0.935948	0.296369	0.0564796	0.278924	0.108588	1.81992	0.492538	0.280077	0.104934	0.297033	0.278637	0.0754914	12
551	ENSG00000256422	LINC02552	4.11883	1.40785	0.639689	2.20084	0.0277472	0.539012	0	0.0525719	0.0754949	0.145242	0.220258	0.323863	0.255121	0.118357	0.0799903	0.121829	0.160743	0	0.0658627	0	0.365138	0.0811238	0.288638	0.250047	11
552	ENSG00000256463	SALL3	50.403	1.79995	0.613118	2.93573	0.00332764	0.229416	0.704763	0.713602	0.0761241	1.08887	0.0202016	1.30619	1.66069	1.41403	1.08597	0.468252	0.257222	0.0640976	1.10164	0.120462	2.02755	1.70141	0.605072	3.51387	18
553	ENSG00000256576	LINC02361	6.34342	-1.04976	0.514971	-2.03848	0.0415017	0.602555	0.60497	0.764653	1.12148	0.561575	0	0.327528	0.160099	0.0861853	0.0820694	0.486376	0.710065	0.661383	1.03331	0.542757	0.152851	0.336339	0.57984	0.0549891	12
554	ENSG00000256928		1.89596	2.84526	1.33088	2.13788	0.0325265	0.568714	0	0	0.402915	0.163502	0.632287	1.13596	1.66782	0.598657	0	0	0	0	0	0	0.713247	0.559223	0	0	11
555	ENSG00000257178		5.76216	-3.24057	1.51061	-2.14521	0.0319363	0.567621	0	1.74868	0	0	0.0964346	0	0.0423696	0	0.173915	0	1.33747	0.200103	0	0.0359303	0	0.0507642	0	0.261173	17
556	ENSG00000257522		2.68544	2.23013	0.843889	2.64268	0.00822533	0.349188	0	0.0517106	0	0.215578	0.195826	0.062947	0.15652	0.104027	0.0631058	0	0.0217551	0.0779143	0.285689	0.018699	0.180711	0.0192853	0.214252	0.0882815	14
557	ENSG00000257527		0.905707	-2.58441	1.16728	-2.21404	0.0268261	NA	0	0.960957	0	0	0	0	0	0	0.302601	0.597969	0.872919	1.04866	0	0	0.383838	0	0	0.207359	16
558	ENSG00000257542	OR7E47P	1.85113	1.78763	0.891803	2.00451	0.0450156	0.615162	0	0	0.283106	0.738343	0.318155	0.285892	0.699221	0.451731	0.429494	0.14142	0.137639	0	0.554018	0.236831	0.178807	0.336803	0	0	12
559	ENSG00000257738		2.68338	-1.80311	0.553253	-3.25911	0.00111761	0.130427	0.583324	0.61396	1.03952	0.16871	0.434792	0.195277	0.191151	0.205837	0.390899	0.386161	0.939581	2.0286	0	0.323475	0.368017	0.230806	0.139623	0.264939	12
560	ENSG00000258466		0.869866	-2.1482	1.07166	-2.00456	0.0450104	NA	0	0.553795	0	0	0.38735	0	0	0	0.347221	1.7968	0.629823	0.401357	0.33469	0	0.22117	0.207375	0	0	14
561	ENSG00000258586	LINC02274	2.46946	2.30682	0.921441	2.50349	0.0122975	0.406624	0.159662	0	0.113832	0.370274	0.479684	0.215575	0.527031	0	0.431998	0	0.103827	0	0.31365	0.535807	0	0.0633519	0.382483	0.435317	14
562	ENSG00000258779	LOHAN2	1.8989	2.1607	0.907334	2.38138	0.0172481	0.4554	0	0	0.0865382	0.111244	0.235802	0.413459	0.172281	0.220192	0	0.0445141	0.0858084	0.0947773	0.312006	0.15487	0.462514	0.111039	0	0.298816	16
563	ENSG00000259039		2.44209	-2.20818	0.669055	-3.30044	0.000965334	0.122426	0.26073	0.198607	0.643886	0.177376	0	0	0.290378	0.268561	0.0977391	0.475684	0.245828	1.15111	0	0.0704662	0.0529338	0.0998308	0.0602413	0	14
564	ENSG00000259091	LINC00517	5.81264	2.4179	0.790464	3.05884	0.00222195	0.184602	0.0475652	0.0250578	0.0678341	0.0276312	0.0719205	1.10809	0.0631951	0.22598	0.0648666	0.0320333	0.0623549	0.0746217	0.220081	0.204466	0.843882	0.0378368	0.13683	0.172985	14
565	ENSG00000259476		0.75078	-2.55002	0.999632	-2.55096	0.0107426	NA	0.0498623	0.105049	0.071105	0	0	0.0675789	0	0	0	0.20074	0.13025	0.0779756	0.0656293	0	0.0420001	0	0	0	15
566	ENSG00000259518	LINC01583	2.06927	1.72813	0.868705	1.98931	0.0466668	0.623635	0.0327564	0.0690203	0.0467137	0.0380453	0.148431	0.614116	0.13043	0.140421	0.0446137	0	0.0428869	0	0.0432381	0.147474	0.220784	0.0260469	0	0.147383	15
567	ENSG00000259527	LINC00052	11.7586	1.07709	0.443519	2.42851	0.0151611	0.437553	0.527375	0.277779	0.438703	1.37764	0.464061	1.5498	0.116517	1.31717	0.657365	0.354154	0.287241	0.275105	0.984333	0.39514	0.888512	0.419151	0.210655	0.559321	15
568	ENSG00000259528		0.694377	-2.40952	1.09245	-2.2056	0.0274118	NA	0.236786	0.498059	0	0	0	0.31352	0	0	0	0.928795	0.301302	0.724031	0	0.259575	0	0.186665	0	0	15
569	ENSG00000259724	LINC01581	1.178	2.4583	1.18447	2.07545	0.0379453	NA	0.0932966	0	0	0.0605996	0.13993	0.25033	0.368943	0.132439	0	0	0	0	0.121912	0.101818	0	0	0.211622	0.0237129	15
570	ENSG00000259744		3.58583	1.57574	0.702122	2.24426	0.0248158	0.52675	0.281075	0.295851	0	0.975697	0.838533	0.376627	2.21184	0.79393	0.565487	0.372419	0.362458	0.217358	0.546635	0.46792	0	0.444957	0.269127	1.65969	15
571	ENSG00000259803	SLC22A31	3.55984	-1.27382	0.634227	-2.00847	0.0445939	0.614566	0.0548804	0.184058	0.859404	0.154915	0.0826803	0.0743327	0.415402	0.190425	0.0604767	0.631975	0.4197	0.48181	0.555108	0.381478	0.0924474	0.0353498	0.213194	0	16
572	ENSG00000259905	PWRN1	418.921	-1.77676	0.395274	-4.495	6.95697e-06	0.00485679	82.1817	49.6173	43.8397	13.91	5.62424	20.407	11.7429	44.383	9.27486	105.532	68.4542	46.6275	21.2222	6.78209	17.8674	8.962	49.2579	17.3867	15
573	ENSG00000259974	LINC00261	4.73078	-1.83081	0.708179	-2.58524	0.00973117	0.369677	1.04237	0.349655	0.157053	0.0191144	0.0248911	56.6814	0.316836	0.258993	0	0.145641	0.280881	0	0	0.055657	56.8703	0.0392636	0.0473194	0.277603	20
574	ENSG00000260005		7.48352	1.17602	0.501285	2.34601	0.0189757	0.474524	0.266046	0.255743	0.128354	0.451136	0.171443	0.147363	0.333153	0.154575	0.148853	0.169852	0	0.0847771	0.521431	0.440723	0.555144	0.2921	0.12083	0.701121	17
575	ENSG00000260027	HOXB7	27.4661	-3.35848	1.37546	-2.44171	0.014618	0.428681	0.200439	18.9958	0.0952726	0	0.301553	0	1.50186	0	1.72056	0	20.545	0	0.087691	0.374329	0.0562647	1.53846	0.0640325	1.70036	17
576	ENSG00000260095		0.934474	-1.91946	0.948317	-2.02407	0.0429628	NA	2.00249	0.420641	0.570489	0.459329	0	0	1.02219	0	0.518698	1.02531	0.498888	0.601115	0	0	0.335794	0	0	0.363198	16
577	ENSG00000260142		1.0743	2.545	1.19013	2.13843	0.0324819	NA	0	0	0.133996	0.108916	0.140937	0.25332	0	0.266787	0.12688	0	0	0	0.122785	0.10493	0.711984	0	0	0.170799	2
578	ENSG00000260156		1.08176	2.51335	1.19045	2.11126	0.0347503	NA	0.223146	0	0	0	0.329711	0.887875	0.870112	0.624748	0.591701	0	0	0	0.570873	0	0	0	0.853762	0.202592	16
579	ENSG00000260236	PTPN23-DT	4.59786	1.16787	0.495749	2.35576	0.0184847	0.467362	0.0907278	0.286725	0.258764	0.473987	0.410515	0.307586	0.180378	0.388398	0.37004	0	0.177862	0	0.17926	0.203898	0.22928	0.28842	0.347901	0.24743	3
580	ENSG00000260372	AQP4-AS1	10.1081	-1.66075	0.751826	-2.20896	0.0271777	0.539012	0.415027	0.0967003	2.6722	0	0.464654	0.745166	0.586145	0.476577	0.113739	0.0527482	0.140293	4.86986	0.108817	0.303614	0.803123	0.220297	0.191591	0.92644	18
581	ENSG00000260426		5.03645	-1.87488	0.765924	-2.44787	0.0143703	0.425821	0.233664	0.049229	1.66607	0.108504	0	0.25345	0.247724	0.133353	0.127044	0.125482	0	1.5353	0.123085	0.105006	0.393658	0.148553	0.0895982	0	7
582	ENSG00000260528	FAM157C	31.3868	1.38394	0.535555	2.58413	0.00976247	0.369677	0.721608	3.50108	1.38363	3.17267	7.19024	4.31355	1.72871	6.12895	0.342429	0.4485	1.11432	2.18287	1.77292	5.43259	7.80306	1.06296	5.89099	0.619692	16
583	ENSG00000260616	CYLD-AS2	0.678475	-2.99616	1.35681	-2.20824	0.0272278	NA	1.00047	0	0	0	0	0	0	0	0	0.633074	0.59359	0.743425	0.172429	0	0.111751	0	0	0	16
584	ENSG00000261003		4.88168	-1.30054	0.617759	-2.10526	0.0352685	0.577073	0.0777004	0.0327489	0.443252	0.14448	0.0470398	0.105767	0.103327	0.0444953	0.084871	0.0628673	0.0407918	0.317257	0.0617165	0.0175306	0.0654801	0.0123661	0.0447085	0	6
585	ENSG00000261146		3.3934	2.7693	1.05408	2.62723	0.00860822	0.354012	0	0.0181236	0	0.0199885	0.0780832	0.46817	0.0914768	0.0492403	0.0234791	0	0.0451394	0.0270063	0.0227638	0.0193993	0.275403	0.0958041	0.0329895	0	3
586	ENSG00000261340	LINC01616	7.9973	1.44409	0.438508	3.29319	0.00099057	0.122426	0.149203	0.31437	0.212774	0.433164	0.957287	0.405075	0.395866	0.372917	0.355389	0.20058	0.048805	0.0584213	0.393592	0.713291	0.345671	0.237236	0.536422	0.203462	11
587	ENSG00000261453	LINC01735	2.26985	-1.85222	0.688191	-2.69144	0.00711447	0.325914	0.246949	0.0743328	0.10062	0.0409709	0	0.0479015	0	0.100794	0.0480313	0.2372	0.0461723	0.442142	0.139642	0	0.0594437	0	0.0676471	0.0962172	1
588	ENSG00000261501	BBS7-DT	0.934204	2.30392	1.09691	2.10037	0.0356965	NA	0.0375539	0	0	0.0436101	0.113383	0.0509765	0	0.107268	0	0	0	0	0.0495309	0.168967	0.0632758	0.0298556	0.0360041	0.0341405	4
589	ENSG00000261504	LINC01686	4.96064	-1.03778	0.476212	-2.17924	0.0293139	0.546642	0.330359	0.417539	1.22481	0.306602	0.298233	0.178729	0	0.376281	0.179122	0.265389	0.516591	1.0312	0.520375	0.370213	0.0556412	0.209854	0.569905	0.30027	1
590	ENSG00000261647	IMPDH1P11	4.17389	2.87085	1.00595	2.85386	0.0043191	0.253616	0.178699	0.0627413	0	0.0691192	0.179382	2.09643	0.0788259	0.42434	0.161635	0	0.0776926	0	0.0782746	0.133618	1.15385	0.0473111	0.45674	0.162431	16
591	ENSG00000261683	LINC00838	0.719161	2.57933	1.26743	2.0351	0.0418412	NA	0	0	0	0.0383369	0	0.0610548	0.131427	0.0642462	0	0	0	0	0	0.101183	0.0379248	0.0262464	0.0632947	0	10
592	ENSG00000262074	SNORD3B-2	87.0551	-1.05647	0.379794	-2.78169	0.00540762	0.284318	24.5369	24.3011	44.9505	14.5055	8.6668	2.65433	6.40777	7.45933	6.37744	6.125	12.6037	19.1987	4.79584	6.74228	8.99027	16.7128	15.2853	16.8983	17
593	ENSG00000262152	GREP1	40.774	2.90395	0.969717	2.99464	0.0027477	0.202629	0.118651	0.455105	0.179204	0.0565643	6.11841	0.58475	7.25523	0.752935	0.0663906	0.921773	0.650028	0.0602709	0.0507538	6.56531	2.0334	6.72181	0.792895	0.346563	16
594	ENSG00000262319		16.2695	-1.27498	0.367445	-3.46985	0.000520757	0.0896415	0.501814	0.726944	1.65491	0.291433	0.521187	0.553887	0.624514	0.268939	0.213625	0.886172	0.73928	1.81884	0.248454	0.635529	0.528498	0.623516	0.0601428	0.256625	17
595	ENSG00000262480	SAMD11P1	7.06949	-1.19191	0.336073	-3.54659	0.000390251	0.0772266	2.37217	1.60477	3.38176	1.37107	1.25953	1.35735	0.664585	0.477117	0.905353	2.4597	1.74098	2.61151	0.437297	0.562063	0.854937	0.803732	1.13528	1.69282	17
596	ENSG00000263394		5.7796	-1.13234	0.421362	-2.68733	0.00720258	0.326153	1.54032	0.884345	2.79491	0.324062	1.04444	0.562933	1.10198	1.18665	0.939138	0.742197	0.902933	2.59902	0.181568	0.466259	0.235603	0.554196	1.07262	0.508829	17
597	ENSG00000263711	LINC02864	53.6739	7.78212	1.59298	4.88525	1.03295e-06	0.00126116	0.0603086	0	0.0813136	2.91109	0	29.4852	0.481084	2.53629	0	0	0	0	5.41242	0.385816	23.9447	0.187783	1.27391	0.049474	18
598	ENSG00000263873	THY1-AS1	43.0128	1.15734	0.3353	3.45166	0.000557153	0.0939756	4.52304	6.28224	1.03163	8.36221	14.2368	6.27143	6.85099	10.4307	7.72109	3.57562	7.88788	7.51841	15.8453	10.3872	12.0172	19.8713	13.3324	5.91504	11
599	ENSG00000264204	AGAP7P	10.8394	5.92724	1.54115	3.84599	0.000120068	0.0363559	0	0	0	1.20978	0	1.47014	0.276311	1.78488	0	0	0	0.0652409	1.26342	0.187418	1.57993	0	1.83794	0	10
600	ENSG00000264207		9.73988	-1.05507	0.38416	-2.74643	0.00602484	0.298455	1.20289	1.02931	2.46565	0.435951	0.564982	0.710977	0.0993171	0.962398	1.01776	0.502649	0.978426	2.22691	0.295608	1.1781	0.569737	0.417713	0.792491	0.409973	1
601	ENSG00000264660		5.16782	1.88057	0.876495	2.14556	0.0319084	0.567621	1.11416	0	0	3.00341	0.826662	2.96909	0	1.82689	1.23741	1.2225	0	0	2.38979	2.04897	2.18566	0	0.710818	0.505905	17
602	ENSG00000265179		5.81869	-1.25155	0.634932	-1.97115	0.0487065	0.635231	0.0628201	0.286823	0.567404	0.0729932	0.0316727	0.963998	0.222638	0.0687827	0.195274	0.028216	0.378248	0.547487	0.0631913	0	0.13877	0.0999554	0.02008	0.133273	18
603	ENSG00000265916		1.29702	-2.38394	1.211	-1.96858	0.0490016	NA	0.72032	0	1.28354	0	0	0	0.470328	0	0.24019	0.71188	0	1.10877	0	0	0	0.569196	0	0	17
604	ENSG00000266237		0.99002	-2.45479	1.15071	-2.13329	0.0329012	NA	0.121947	0.256755	0.521596	0.141196	0	0	0	0	0	0	1.10366	0	0.158594	0	0.205231	0.0966004	0	0	18
605	ENSG00000266369		1.18934	3.22989	1.39812	2.31017	0.0208789	NA	0	0	0	0.538387	0	0.179336	0	0.09439	0	0	0	0	0.348091	0.148588	0	0.0526428	0	0.301298	17
606	ENSG00000266839		6.05936	1.41992	0.674548	2.10499	0.0352921	0.577073	3.86505	0	1.37262	7.64829	16.1338	9.59924	1.18555	8.94834	5.9484	9.41446	0	4.1688	20.4109	13.91	5.65402	0.747678	5.52095	3.50464	17
607	ENSG00000267102		4.32342	1.75621	0.588235	2.98556	0.00283062	0.2068	0.36612	0.577853	0.782862	1.26906	1.08691	0.48799	1.91182	1.54413	0.732189	0.241121	0	0.281678	0.471382	1.01029	0.615639	1.30172	1.40152	2.49369	17
608	ENSG00000267150		8.41369	-1.07103	0.340558	-3.14491	0.00166136	0.156967	1.67002	0.647911	2.25592	0.509456	0.65956	0.59278	1.04356	0.749074	0.475093	1.29054	0.685113	1.91542	1.03462	0.294657	0.443984	0.62755	0.336864	0.878653	18
609	ENSG00000267179		1.2184	2.1025	1.07269	1.96002	0.0499936	NA	0	0.14275	0	0.343365	0	0	0.371454	0.325063	0.232182	0	0.0744011	0	0	0.127954	0.114095	0.0905907	0.313417	0.051832	19
610	ENSG00000267282		2.53108	-1.36403	0.609113	-2.23938	0.0251314	0.529332	1.39405	0.732371	1.48963	0.400401	0.507888	0.455358	1.78816	0.963214	1.36295	3.14288	2.62172	1.05202	0	0.376879	1.16953	0	0.665727	0.316139	19
611	ENSG00000267289	PIN1-DT	2.26394	1.52343	0.759909	2.00475	0.0449898	0.615162	0.283649	0.149278	0	0.984588	0.846086	0.380015	0.185982	0.400544	0.380375	0.375762	0.182856	0	0.367682	0	0.357927	0.898014	0.407381	0.515346	19
612	ENSG00000267374	MIR924HG	19.0291	1.13575	0.555286	2.04534	0.0408212	0.599952	1.2393	2.39593	0.161178	3.00718	4.61491	1.15664	1.93293	2.61055	6.58856	1.15235	2.25556	0.306454	2.50588	3.33294	0.429358	0.818545	0.625852	4.93794	18
613	ENSG00000267713		9.04428	1.20607	0.376792	3.20088	0.00137008	0.141118	2.39074	2.09253	1.13511	2.74212	6.9325	5.17724	5.59462	3.2879	4.64554	1.02031	2.97889	4.18715	9.92229	4.71303	5.67927	4.05767	5.32493	2.89082	18
614	ENSG00000267795	SMIM22	1.39611	2.444	1.08933	2.24358	0.0248594	NA	0	0.20116	0	0.278131	0.687252	0.570864	0	0.268559	0.318998	0	0	0.194152	0.922953	0.130998	0	0.0992435	0.923981	0.656894	16
615	ENSG00000267920	SNX6P1	22.8757	-1.14902	0.321701	-3.57169	0.000354679	0.0718854	4.40324	0.879487	2.81458	1.05651	3.08055	1.33321	2.60735	1.51162	1.23315	3.65418	3.4577	4.73376	1.39286	1.44444	0.703165	1.3859	0.800253	1.03497	19
616	ENSG00000268089	GABRQ	96.6417	-1.47491	0.671448	-2.19662	0.0280478	0.539738	0.803537	0.351707	6.27645	0.359208	0.411774	2.23896	1.51296	0.247858	0.455932	0.83389	0.405806	7.63255	0.720451	0.237173	2.41705	1.22981	0.403092	0.393418	X
617	ENSG00000268105		9.63406	-1.12516	0.358598	-3.13766	0.00170304	0.159704	2.34994	0.706879	3.03142	0.388834	1.33978	0.902891	1.17783	1.10971	1.05489	1.78635	1.01418	3.64712	0.874637	0.997238	0.565057	1.15286	0.964668	0.305029	19
618	ENSG00000268119		64.4621	-1.52763	0.45015	-3.39361	0.000689789	0.10703	6.35636	1.94444	7.3906	2.11272	1.17181	0.653699	2.44851	0.990138	3.59344	5.24738	1.81619	8.65567	2.60488	0.804179	0.260087	1.72666	0.686473	3.384	19
619	ENSG00000268469	BNIP3P38	0.914926	-2.55889	0.944266	-2.70993	0.00672975	NA	0.45548	0.479068	0.97382	0	0.672645	0	0	0	0	0.596266	0.290153	0.697105	0	0	0	0.179597	0.217822	0	19
620	ENSG00000268535	MTDHP4	1.60098	-1.74132	0.791622	-2.19969	0.0278289	NA	1.16318	0.349738	1.18446	0.192106	0.741403	0	0	0.234034	0	0.21939	0	0.768626	0.214541	0.183814	0	0.131387	0.159058	0.301849	19
621	ENSG00000268896		1.10778	-1.93608	0.923292	-2.09693	0.0359997	NA	0.634411	0	0.903957	0.364809	0.46381	0.415957	0.408178	0	0	0.41031	0.399302	2.88265	0	0	0.266219	0.249236	0.303065	0	2
622	ENSG00000269026		1.93101	3.35835	1.45202	2.31287	0.0207296	0.493472	0	0	0	2.7142	0	0	0	2.19787	0	0.458826	0	0	0	0.38517	2.39243	0.970367	1.08969	0	19
623	ENSG00000269155		1.59761	-1.89967	0.863488	-2.19999	0.0278073	NA	0.0923692	0.0324387	0.307365	0.0357635	0	0.0418305	0.0408754	0	0.041947	0.0414302	0	0.289574	0	0	0.0778253	0.0734552	0	0.0279925	6
624	ENSG00000269289		2.32421	-1.49798	0.690709	-2.16876	0.030101	0.554369	0.506024	0.059063	0.483191	0.283263	0	0	0.0742312	0.159841	0	0.327047	0.219515	0.3215	0	0.084967	0	0.133628	0.252991	0.203876	19
625	ENSG00000269388		4.28054	-1.01232	0.508769	-1.98974	0.0466196	0.623635	0.336672	1.24003	2.50433	0.194597	0.410243	0.711576	1.39629	0.711093	0.287885	1.88382	1.07227	2.93429	0.466864	1.36422	1.16272	1.0647	0.840121	0.305781	19
626	ENSG00000269397		18.8115	-1.04788	0.42796	-2.44855	0.0143434	0.425821	1.91201	0.566413	3.83413	1.17864	0.539795	0.404394	2.05576	2.04308	1.54023	0.960844	1.48068	4.19964	1.09919	0.335068	0.352254	0.616937	0.801761	0.814658	19
627	ENSG00000269993		1.34022	2.34928	1.12029	2.09703	0.0359909	NA	0	0	0.829448	0	0.853513	0.382818	0.375518	0.404506	0.382268	0	0	0	0	0.316888	0.977302	1.14454	0.278142	2.11272	X
628	ENSG00000270035		1.20457	2.07815	1.02048	2.03644	0.0417063	NA	0	0	0	0.244202	0.626038	0.280997	0.275329	0.296526	0.280947	0.277574	0	0.324422	1.08452	0.698	0.177808	0.166958	0.404791	0.192091	1
629	ENSG00000270270	BNIP3P10	5.63798	-1.1577	0.374547	-3.09095	0.0019952	0.175485	1.66074	2.18386	4.14279	0.718957	1.53642	0.827579	1.62167	0.873255	0.551656	1.9076	1.06088	2.86637	0.798643	0.456833	0.872405	1.31082	0.794429	1.13095	19
630	ENSG00000270276	H4C15	70.9872	-1.03513	0.504876	-2.05027	0.0403384	0.597152	6.4252	5.53608	16.9745	3.57959	4.13476	5.18027	5.17624	5.73227	6.31844	4.86833	8.2218	22.1532	12.0541	0	1.54559	5.2305	3.59798	6.24442	1
631	ENSG00000270479	BNIP3P37	5.02138	-1.02436	0.511641	-2.00211	0.0452732	0.616123	0.888794	0.233938	2.37606	0.51474	0.498861	0.298835	0.438558	0.314814	1.04744	1.03468	0.143859	1.72444	0	0.495094	0.374006	0.440241	0.532087	0.706632	19
632	ENSG00000270632		0.921255	-2.2101	0.955756	-2.31241	0.0207551	NA	0.934204	2.93436	2.65451	0	1.30199	1.16227	1.14795	0	0	3.42042	0	2.69141	1.0989	0	0	0.723127	0	0	13
633	ENSG00000270765	GAS2L2	1.34176	-2.03451	0.828378	-2.45602	0.0140486	NA	0.0244201	0.180105	0.104478	0.0283713	0	0.0332036	0.0324423	0	0.0665993	0.0986671	0.0320103	0.038308	0	0.0275159	0	0.019425	0	0.0222026	17
634	ENSG00000270917		2.37709	1.55267	0.747761	2.07642	0.037855	0.588922	0	0.970038	1.97369	2.1154	3.3288	2.98147	2.34496	0.63175	1.78202	0	0.571402	0	0.570208	0.986908	0.774231	1.8057	0.881551	1.25662	9
635	ENSG00000270948	MTDHP1	2.87034	-1.07754	0.517235	-2.08327	0.0372266	0.587484	0.534043	0.421612	1.33243	0.154523	0.59794	0.179055	0.350485	0.566105	0.537747	0.354146	0.689348	1.03333	0.173302	0.444929	0.112328	0.211418	0.255693	0.363874	7
636	ENSG00000271078		1.66637	-2.41284	0.825933	-2.92135	0.00348515	0.231716	0.0834892	0.0879524	0.357181	0	0.062987	0.169905	0	0.119184	0	0.168251	0.10917	0.326729	0.0550194	0	0	0.0331812	0	0	15
637	ENSG00000271086	NAMA	2.97357	3.54434	0.962944	3.68074	0.000232562	0.0573016	0	0	0	0.427998	0.878367	0.363922	0.414471	0.173927	0.666307	0	0.0655019	0.0938284	0.552948	0.168961	0.375383	0.071761	0.539274	0.162594	9
638	ENSG00000271141		12.1481	1.20482	0.411968	2.92455	0.00344952	0.231716	1.37047	0.720718	2.60451	2.89838	6.74577	5.14652	3.26383	3.51512	1.513	1.79391	1.74584	2.79642	1.75153	6.76769	6.33332	1.26085	4.80618	3.11038	2
639	ENSG00000271424	GLRX5P3	2.47709	-1.37141	0.661752	-2.07239	0.0382292	0.590333	1.41271	0.891105	0.402643	0	1.24409	0	0.729808	0.786104	0	0.367141	2.50116	3.00755	0.715988	0.615937	0.474461	0.666942	1.08025	0	14
640	ENSG00000271579		0.94558	-2.67544	1.19923	-2.23096	0.0256835	NA	0.0844452	0.266783	0.602048	0	0	0	0	0.119989	0	0	0	0.526	0	0	0.142191	0	0.0809132	0	12
641	ENSG00000271605	MILR1	17.2449	1.35024	0.41531	3.25117	0.0011493	0.132497	0.937723	0.563022	1.47458	2.30477	1.35834	5.52123	1.83172	4.6538	1.29308	2.16484	0	0.874811	2.52321	1.54224	3.64649	1.90659	2.15026	1.45026	17
642	ENSG00000271698		5.6435	1.25925	0.571181	2.20464	0.0274795	0.539012	0.0556295	0.410176	0	0.581038	0.838015	0.753402	0.662834	0.396465	0.679668	0.372958	0.290392	0	0.0731494	0.436979	0.140562	0.397725	0.213287	0.353965	8
643	ENSG00000271754		2.41305	-1.61094	0.687484	-2.34324	0.0191172	0.476463	2.04365	0.477666	1.94193	1.30978	0	0.903032	0	0	0.300882	1.48643	0.578657	0.695116	0	0.498456	0	0.537226	0.43437	0.412301	6
644	ENSG00000271860		6.44814	-1.56222	0.674435	-2.31633	0.02054	0.493472	0.547072	0.333724	2.60384	0.205014	0	0.817285	0.796949	0.276782	0.165291	0.328589	0.0755041	2.97505	0.231445	0.430798	0.281756	0.474562	0.0263765	0.473555	6
645	ENSG00000272046		1.00345	2.96869	1.25922	2.35756	0.0183954	NA	0	0	0	0.0530017	0.0344919	0	0.0606143	0.16314	0.0311097	0	0	0	0	0.0257059	0	0.0544338	0.0656148	0	13
646	ENSG00000272079		9.72563	1.67697	0.459091	3.65281	0.000259385	0.0612491	0.29084	0.382886	0.20736	0.843321	1.31177	0.491304	2.40199	0.827573	1.18159	0.0972599	0.851941	0.226776	0.858034	1.62822	0.489806	0.865774	1.3239	0.59476	16
647	ENSG00000272170	KLC4-AS1	1.87187	1.81532	0.860983	2.10843	0.0349935	0.575308	0	0.396273	0.537399	1.73191	1.64437	0.491304	0.96501	1.03969	0	0.484261	0	0.567595	2.35572	1.21981	0.632722	0.887209	1.08057	0.68429	6
648	ENSG00000272472		18.2267	2.38876	0.446437	5.35072	8.76048e-08	0.000183474	0.262496	0.622064	0.187155	0.609057	2.66604	4.26066	3.90527	2.14905	1.60127	0.351475	0.598642	0.204852	1.46451	1.98571	1.05002	1.82381	0.754726	1.13329	6
649	ENSG00000272690	LINC02018	10.7405	-1.26013	0.432781	-2.9117	0.00359473	0.232417	1.06648	1.02664	4.25725	0.426147	0.746512	0.907273	0.867765	0.124287	0.744745	0.365449	1.10836	2.40018	0.742566	0.812111	0.423756	0.493184	0.167671	1.21549	3
650	ENSG00000272702		4.81521	-1.21386	0.551168	-2.20233	0.0276417	0.539012	0.304867	1.25733	0.130431	0.141648	0.138183	0.0828407	0.202372	0.174298	0.249216	0.0820484	0.239568	0.587776	0	0.102973	0.295297	0.121222	0.0584623	0.138585	2
651	ENSG00000272769		1.74687	-1.46659	0.655632	-2.23691	0.0252919	0.529698	0.104785	0.275942	0.224138	0.0608102	0	0	0.0693878	0.0747055	0.0711574	0.0702835	0.205216	0.327628	0.137861	0	0.0441298	0.083252	0.100442	0.142876	2
652	ENSG00000273162		3.4126	-1.11284	0.48758	-2.28237	0.0224677	0.50709	0.80141	0.949318	0.428503	0.348231	0.450384	0.269823	0.263944	0	0.405395	0.266967	0.519657	0.934189	0.130752	0.223526	0.337286	0.317713	0.575806	0.0910296	10
653	ENSG00000273257	LINC02928	4.46274	-2.29369	1.15015	-1.99426	0.0461237	0.620811	0.188946	0	2.09401	0	0	0	0.227062	0	0	2.81085	0.123712	2.81787	0	0.234411	0.684356	0.669392	0	1.22239	4
654	ENSG00000273374		4.20284	1.32712	0.583149	2.27578	0.0228589	0.507787	0.0490724	0.0517032	0	0	0.370964	0.266887	0.16298	0.105277	0.167287	0.0991344	0.0964857	0.076979	0.129729	0.0552925	0.165397	0.136621	0.188219	0.0892324	3
655	ENSG00000273540	AGBL1	4.94033	1.50899	0.561449	2.68767	0.00719533	0.326153	0.0255439	0.0558525	0.0273229	0.0781198	0.193464	0.0705752	0.146018	0.0990358	0	0.0312526	0.0304527	0.0301198	0.20234	0.0260734	0.0161469	0.122468	0.0860539	0.0522615	15
656	ENSG00000273706	LHX1	22.7793	-1.56802	0.3672	-4.27021	1.95286e-05	0.0109065	0.550861	1.76355	2.69119	0.783006	0.245831	0.544179	0.755645	0.534611	0.229492	0.348412	1.23505	2.79424	0.730949	0.270901	0.364637	0.382476	0.599011	0.455598	17
657	ENSG00000273711		79.0061	-4.16719	0.786492	-5.29845	1.16789e-07	0.000209653	0.726098	1.25985	1.46182	0.74386	1.22434	1.21674	0.679528	0.426762	1.27797	49.2755	48.8528	0.935925	1.51969	0.816184	0.791572	0.169742	0.532303	0.77656	14
658	ENSG00000273973		1.08604	-2.89946	1.02573	-2.82672	0.00470268	NA	0	1.14394	0.620054	0	0	0	0.282879	0	0	1.71082	0.277505	0.333297	0	0.23902	0	0.171605	0	0.197478	12
659	ENSG00000273999	RBM17P2	6.79734	1.1991	0.578137	2.07408	0.0380723	0.589521	0.257906	0.203731	0.367766	0.673235	0.291086	1.74449	0.852772	0.275444	1.74836	0.259039	0.504231	0.100649	0.677259	0.289079	0.325793	0.307202	0.061795	0.410232	9
660	ENSG00000274253		3.76831	2.11736	0.773928	2.73586	0.00622181	0.30225	0.0621978	0.0406028	0.0274783	0	0.493839	0.0262148	0.0256117	0.204756	0.441134	0.051937	0.0505494	0.0302442	0.265356	0.36736	0.0487092	0.0800553	0.234267	0.292423	15
661	ENSG00000274372		8.99335	-1.35438	0.400459	-3.38206	0.000719451	0.109503	0.80378	1.88157	1.84471	0.436702	0.807271	0.738913	0.97961	0.490006	0.599914	0.83065	1.24991	2.40415	0.10739	0.635985	0.193816	0.855808	0.0786013	0.87957	1
662	ENSG00000274618	H4C6	9.56404	-2.74135	1.18494	-2.31349	0.0206957	0.493472	21.1917	0.412206	21.2429	9.90464	0	0.510245	0	3.2401	0.508761	5.02828	0	15.9168	2.93434	0	0.329056	0.30749	0	0.35591	6
663	ENSG00000274893		4.40788	-1.36615	0.654051	-2.08875	0.0367306	0.583614	0.0755475	0.0795889	0.969626	0.043865	0.114044	0.0512735	0.0501082	0.269734	0	0.253888	0.0494207	0.769065	0.199276	0.212439	0.127292	0.15015	0.253504	0.0343403	9
664	ENSG00000275038		1.28484	-2.46912	1.01862	-2.42398	0.0153513	NA	0	0.0572131	0.116164	0.0315416	0.0820761	0.0369047	0	0.0388217	0	0.0365536	0.0355769	0.340628	0	0	0	0.0215952	0	0	5
665	ENSG00000275126	H4C13	49.8895	-1.77157	0.616248	-2.87476	0.00404329	0.249671	70.5002	5.31972	113.038	15.4828	14.6553	12.0366	1.07526	39.3914	5.99842	15.6304	3.147	89.1373	11.0009	8.60261	16.6311	2.64342	27.3959	6.12487	6
666	ENSG00000275143	SCARNA16	4.29128	-1.0954	0.434827	-2.51916	0.0117635	0.398974	54.8082	65.2183	33.1987	51.5017	40.4177	17.901	26.8399	19.2626	17.5584	60.8957	25.4645	104.494	41.112	22.3301	19.7195	11.9963	14.9899	28.6539	17
667	ENSG00000275212	LINC02826	3.11006	-1.86761	0.621935	-3.00291	0.00267411	0.200017	0.0558501	0.222556	0.686879	0.0324393	0	0.151809	0.0893393	0.0798485	0.190299	0.274398	0.545483	0.437873	0	0.1148	0.0705873	0	0.0803275	0.17772	12
668	ENSG00000275327		1.51357	-2.53334	0.965335	-2.62431	0.00868247	NA	0	0	6.1575	0	0	1.08246	1.06863	0	1.07404	6.37354	3.10196	5.01244	0	1.79226	0	0.671323	0.825279	0	10
669	ENSG00000275441		1.8005	-2.40581	0.826016	-2.91255	0.00358496	0.232417	1.6969	0.713263	0	0.780059	0	0	0	0.938825	0.442941	3.06414	1.27802	2.56376	0	0.367403	0	0.53287	0.324176	0	16
670	ENSG00000275476		1.22311	-2.42386	0.914348	-2.65092	0.00802738	NA	0	1.15456	1.17378	0	0	0.723692	0	0.382242	0	0.714261	0.695111	1.6715	0.348301	0	0	0	0.262438	0.249157	12
671	ENSG00000275553	ELOA3CP	4.51429	1.82528	0.769993	2.37051	0.0177635	0.461667	0	0.402131	0.217787	0.265687	0.573818	0	1.21045	0.325819	0.413457	0	0	0.357114	0	0.512788	0.707321	1.15162	0.658623	0.416438	18
672	ENSG00000275632		4.34142	-1.00985	0.473449	-2.13296	0.0329276	0.570075	2.66162	1.01786	2.75896	0	1.42704	0.320174	0.941565	0.338038	1.91977	1.58073	0.615345	2.95764	0.925724	0.795232	1.01634	0.572118	1.38832	1.09824	20
673	ENSG00000275672		0.776612	-2.55605	1.13465	-2.25272	0.0242767	NA	0.126945	0.0668533	0.18102	0	0	0	0	0.180789	0	0.255041	0	0.198188	0	0.0711536	0	0	0	0	15
674	ENSG00000275993		1123.66	1.06892	0.329922	3.23991	0.00119568	0.134676	18.2622	12.2206	14.6146	57.1918	15.1359	18.3774	19.2247	26.8758	23.8997	22.082	15.9944	8.95732	51.4294	10.5433	27.8222	22.2444	48.6528	51.8995	21
675	ENSG00000276007		3.66285	-1.30211	0.476013	-2.73544	0.00622973	0.30225	0.961398	0.736295	0.373865	0.405272	0.131175	0.471577	0.230606	0.248296	0.118111	0.58334	0.454196	0.68026	0.457273	0.390685	0	0.138672	0.251224	0.238281	16
676	ENSG00000276110		1.00191	-2.42627	0.938903	-2.58415	0.00976192	NA	0.455498	0.159802	0.865847	0	0	0	0	0.214173	0	0.602588	0.390972	0	0.196494	0	0.127713	0	0.145361	0.137918	1
677	ENSG00000276128		2.4931	-1.2789	0.598406	-2.13718	0.0325831	0.568714	0.15464	0.131638	0.531544	0.377467	0.0355681	0.0319868	0.173769	0.111777	0.107055	0.177854	0.116799	0.362718	0.122134	0.140052	0.095796	0.0602656	0.0444506	0	9
678	ENSG00000276216		4.05493	-1.2859	0.573497	-2.24221	0.0249481	0.527839	2.68857	4.51321	13.0111	2.45648	0.769622	2.75543	0.677891	2.19176	2.05677	0.677808	3.29808	2.38918	1.31449	0	1.35073	0.419377	4.10162	1.94966	1
679	ENSG00000276272		2.5406	-1.85621	0.665767	-2.78808	0.00530222	0.282321	0.519706	0	0.635199	0.0861063	0	0.200628	0	0.105611	0.301562	0.695029	0.483179	0.347274	0	0.0831115	0.250063	0.0589319	0.0711475	0.202433	12
680	ENSG00000276386	CNTNAP3P2	4.52987	2.6122	0.815232	3.20424	0.00135418	0.140854	0.0423496	0.0223106	0	0.0738109	0.0640538	0.230423	0.0844229	0.121183	0.433316	0.085594	0	0	0.252044	0.0477387	0.124902	0.0673834	0.0203051	0.346544	9
681	ENSG00000276412		3.19302	1.20838	0.594252	2.03344	0.0420083	0.606086	0	0.381485	0.258278	0.629879	0.815287	0.24424	0.477767	0.514419	0.122339	0	0.235227	0.281861	0.355202	0.303512	0.381224	0.3592	0.260322	0.576135	9
682	ENSG00000276805		8.14903	-1.51585	0.588176	-2.57721	0.00996014	0.372881	0.099433	0.488953	0.0787828	0.0385251	0.0334602	0.135427	0.0146993	0.0158246	0.0603774	0.104355	0.36274	0.0173597	0.0292734	0.0748237	0.139667	0.0527595	0.031787	0.140642	10
683	ENSG00000276846		4.13285	-1.67168	0.498412	-3.35402	0.000796464	0.113089	1.55155	1.03924	1.60872	0	0.210385	0.188987	0.924905	0.398389	0	0.747499	1.63689	1.30882	0.54858	0.939188	0.474633	0.55821	0	0.3844	19
684	ENSG00000277118		1.83413	-1.55585	0.719338	-2.16289	0.0305498	0.559634	2.71198	2.84006	6.42248	1.02356	1.26197	0	2.22532	0	0	1.10546	4.30416	3.91349	2.1317	0	1.51144	0	4.30481	0.819659	3
685	ENSG00000277135		1.31235	-2.22108	0.983332	-2.25873	0.0239002	NA	0.199321	0	0.568397	0	0.149364	0.134226	0.1313	0.282751	0	0	0.387765	0.929438	0	0	0	0.0790212	0.0954742	0	15
686	ENSG00000277149	TYW1B	29.497	-1.03724	0.361662	-2.86798	0.00413102	0.251382	0.824072	2.77276	0.659857	0.432344	0.924171	0.794958	0.811312	0.532155	1.05089	1.67988	2.43843	0.667036	0.456633	0.479111	0.732222	0.634305	0.320933	1.40178	7
687	ENSG00000277299		1.58259	-1.93061	0.898337	-2.14909	0.0316273	NA	0	0.559369	1.01039	0	0	0.236351	0	0	0.709316	0.934365	0	1.63708	0.22836	0	0.297982	0.14004	0.16959	0.160927	12
688	ENSG00000277351		1.18174	-1.94969	0.891649	-2.18661	0.0287712	NA	0.376809	0.594683	0	0.21764	0.279489	0	0.245811	0	0.502001	0.991906	0.482682	0.579432	0.24236	0	0	0	0.180293	0	15
689	ENSG00000277408		1.65188	2.63214	1.00716	2.61344	0.00896369	0.361127	0	0	0	0	2.93289	2.62204	2.58447	0.928736	2.60548	0.858801	0.835793	0	0	1.44684	2.31275	3.2227	0.658526	1.87945	6
690	ENSG00000277581		0.879031	2.81153	1.13619	2.47452	0.0133417	NA	0	0	0	0.280733	0	0	0	0.340109	0.965716	0	0	0	0.310429	0.266693	0.409085	0.575679	0.465675	0.66308	20
691	ENSG00000278041		13.7585	1.55019	0.736413	2.10506	0.0352861	0.577073	0.267791	0.0235127	0.190953	0.155571	0.101245	2.12454	0.47446	0.670414	0.0304395	0.15032	0.0877824	0.280129	0.0295085	0.251519	1.35392	0.213034	0.21399	0.0608693	20
692	ENSG00000278255		1.27629	2.22589	1.1183	1.99043	0.046544	NA	0.303552	0.319066	0	1.04781	0	0	0.782334	1.6855	1.59226	0	0	0	0.766729	0	0.509616	0.477289	0	0.550864	12
693	ENSG00000278863		2.29199	1.77246	0.848462	2.08903	0.0367051	0.583614	0.188864	0	0.269224	0.218168	1.12063	0.754649	1.23199	0	0.251596	0.248566	0	0.580813	0.728799	1.24986	0.158777	1.34266	0.361462	0.34302	17
694	ENSG00000278932		4.64404	-1.48461	0.619315	-2.39718	0.0165219	0.447673	0.951205	1.66296	0	0.884631	0.380539	0.170941	0.536342	1.52	0.718519	3.67057	2.36431	0.197296	0.992932	0.141592	0.314964	0.19492	0.197027	0.571682	21
695	ENSG00000278936		12.0821	1.18926	0.565343	2.10361	0.0354123	0.577846	2.88319	0.216647	0.587108	0.713262	0.914673	5.20058	4.82708	7.79798	3.83167	3.51522	2.10532	0	3.4341	1.35985	2.59639	2.11324	6.50188	3.55282	5
696	ENSG00000279000	OR10A6	2.43436	-1.46184	0.739794	-1.97601	0.0481541	0.632506	0.0132415	0	0.0566537	0	0.0400928	0.0180298	0.0704532	0.0189617	0.0361706	0.107172	0.0347695	0.208005	0.0175361	0.0298842	0.0223186	0.021076	0.0126989	0	11
697	ENSG00000279036		3.37812	1.48809	0.664376	2.23983	0.025102	0.529249	0.0459017	0.0241816	0.0981927	0.213325	0.069412	0.0624234	0.152477	0.229814	0.0626055	0.0309167	0.0601813	0	0.242759	0	0.135375	0.0730297	0.132046	0.041734	17
698	ENSG00000279114		32.907	1.78576	0.311939	5.7247	1.03616e-08	4.34012e-05	0.124376	0.235902	0.141905	0.390312	0.69675	1.1009	1.25745	0.659045	0.628603	0.100676	0.359285	0.175856	0.378893	0.393019	0.618432	0.60381	0.405552	0.50891	6
699	ENSG00000279128		0.973755	-3.02034	1.02132	-2.95728	0.00310366	NA	0.087548	0.13834	0.187272	0	0	0.059373	0	0.0624751	0	0	0.0572223	0.342528	0	0	0.0368749	0	0	0	12
700	ENSG00000279208		2.53888	-2.35507	0.830666	-2.83516	0.00458029	0.264625	1.23568	0.578078	0	0.317772	0	0	0	0.387951	0.184235	1.274	2.12559	0	0.53432	0.152442	0	0.10869	0.131467	0.249458	21
701	ENSG00000279263	OR2L8	2.10185	-3.50273	0.77707	-4.50761	6.55613e-06	0.00485679	1.15891	0.776488	0.751085	0	0	0	0.277432	0	0	0.420847	0.273063	0.818223	0	0	0	0.0835164	0.100923	0.191465	1
702	ENSG00000279315		5.14093	1.02843	0.478674	2.1485	0.0316739	0.566986	0.429406	0.226124	0.510257	0.498062	0.645667	0.580385	0.662073	1.01834	0.484672	0.0957471	0.0931879	0.223244	0.656999	0.160288	0.482118	0.624956	0.411512	0.130093	10
703	ENSG00000279330		5.4898	1.44071	0.558812	2.57817	0.00993254	0.372574	0.116445	0.122673	0.0553531	0.225364	0.468696	0.31608	0.772255	0.387994	0.0528197	0.104339	0.304654	0	0.307101	0.349226	0.0653998	0.431992	0.223276	0.247007	16
704	ENSG00000279376		0.657127	2.3647	1.18189	2.00078	0.0454165	NA	0	0	0	0.0227511	0	0.026638	0.0260252	0.028018	0	0	0	0	0.0518035	0.0441509	0.0164991	0	0.037551	0.017802	4
705	ENSG00000279377		2.55768	-2.60614	1.2293	-2.12001	0.0340051	0.573568	0.561989	0.0623256	0	0.0343579	0.0446934	0	0.0392725	0.0422804	0	0.557299	0	0	0.234384	0	0.0249216	0	0	0	19
706	ENSG00000279561		41.2563	1.43668	0.385664	3.72521	0.000195153	0.0505344	0.199681	0.147276	0.996706	0.74248	1.44989	1.11379	1.72515	0.800046	1.63477	0.45747	0.130955	1.03426	1.6641	1.19317	0.908634	1.58866	0.402112	1.39797	9
707	ENSG00000279809	NA	7.81759	4.06735	0.841888	4.83122	1.35698e-06	0.00155016	0	0.14742	0	1.13723	0.492421	0.695734	0.803655	0.732122	0.697487	0.0626285	0	0	1.16721	0.628907	0.510831	0.148285	0.447182	0.084811	NA
708	ENSG00000279859		3.17234	1.74173	0.723411	2.40766	0.016055	0.443696	0.300918	0.105616	0.143019	0.464908	0	2.00493	1.91128	0.522288	0.135304	0.133654	0.260161	0.311795	0.473314	1.63596	0.302314	0.556715	0.723859	0.182295	4
709	ENSG00000280018		19.5927	-1.16461	0.48227	-2.41485	0.0157416	0.440615	8.27259	2.91972	6.19552	0.552406	1.6772	5.182	5.49865	3.88843	1.29023	6.61163	2.08704	10.4552	1.45634	0.53899	3.41152	5.49097	1.61592	0.589793	21
710	ENSG00000280025		1.29898	2.26463	1.10161	2.05575	0.0398065	NA	0.0191201	0	0	0.0888711	0.0578521	0.0520293	0.101664	0	0	0	0	0.0300133	0.0505923	0	0.0322243	0	0.0550056	0.0521534	22
711	ENSG00000280038	DNM1P41	8.29025	1.22258	0.406543	3.00726	0.00263617	0.198956	0.0738425	0.233404	0.105309	0.285965	0.260498	0.368133	0.294294	0.176017	0.0671266	0.0662989	0.0645276	0.27028	0.553093	0.277338	0.269625	0.372005	0.283226	0.335685	15
712	ENSG00000280064		3.52331	3.32557	1.46747	2.26619	0.0234397	0.516074	0.0710098	0	0	0.164934	0	0	0.0942207	0.659348	0.628395	0	0	0.055621	0.608978	0	0	0	0	0.387339	8
713	ENSG00000280279	LINC02887	13.4665	1.74689	0.515397	3.38941	0.00070044	0.107338	0.286498	0.388049	0	1.2356	1.85283	0.832997	0.379916	1.46079	0.612462	0.494941	0.321143	0	0.485557	1.10441	0.999892	0.390402	0.667038	0.186036	17
714	ENSG00000280302		3.23476	1.37369	0.684893	2.0057	0.0448884	0.615162	0.0249071	0.0524846	0.0710412	0.231493	0.112967	0	0.13235	0.142485	0.271691	0.0335426	0.0652928	0.0390696	0.131682	0.112251	0	0.118872	0.047766	0.113226	18
715	ENSG00000280401		5.75919	-1.08878	0.409291	-2.66017	0.00781011	0.341958	0.609734	0.642281	0.869494	0.412846	0.612689	0.20657	0.13461	0.289852	0	0.545419	0.265421	0.397251	0.334338	0.228219	0.256793	0.242234	0.0487063	0.27713	10
716	ENSG00000280426		9.16418	1.04967	0.386659	2.71471	0.00663332	0.309867	0.205811	0.379392	0.366862	0.477769	0.775472	1.11552	0.681501	0.880473	0.209671	0.552254	0.134374	0.402234	0.338522	0.924322	0.34671	0.694975	0.887774	0.654797	12
717	ENSG00000281566	LINC03077	18.7062	3.36378	0.709578	4.74054	2.13147e-06	0.00223201	0	0.914677	0	1.3581	9.06496	4.78541	3.75846	1.19809	5.74516	0	1.24612	0	1.16131	6.99813	3.58313	2.74632	0.648054	2.40913	X
718	ENSG00000282508	LINC01002	121.556	1.01817	0.307476	3.31138	0.000928375	0.12072	23.2053	11.6402	13.1964	41.3738	46.8524	27.4931	13.0972	36.4264	12.7582	16.4914	9.44785	11.3583	32.0172	24.713	30.5079	11.1459	44.5048	15.5551	19
719	ENSG00000282876		1.1196	-2.203	0.877237	-2.51129	0.012029	NA	0.403303	0.424283	0.287442	0	0.298686	0	0.525415	0.282927	0	0.794777	0.515672	0.928776	0.25884	0	0	0	0	0.183106	20
720	ENSG00000283128		64.4479	-2.38256	0.738762	-3.22507	0.00125941	0.13702	1.87724	0.358745	10.4962	0.512342	0.184977	2.65983	1.36224	0.624919	0.255232	2.98094	0.371468	14.8325	0.557966	0.157672	2.32355	1.46523	0.542634	0.176306	7
721	ENSG00000283422	LINC02452	1.07204	2.46731	1.19797	2.05957	0.0394394	NA	0	0	0.0397526	0.032381	0.168511	0.0378843	0.0370176	0.199263	0	0	0	0	0.0736492	0.0313943	0.0234868	0.0221698	0	0	12
722	ENSG00000283496	ZNF511-PRAP1	1.16778	3.1903	1.34689	2.36863	0.0178539	NA	0	0	0	0	0	0	0.243106	0.261757	0.373484	0	0	0	0.843378	0	0.155209	0.219353	0.176644	0	10
723	ENSG00000283526	PRRT1B	0.917965	2.27985	1.10157	2.06963	0.0384867	NA	0	0	0	0.0810673	0	0.377924	0.0923795	0.0994626	0	0	0.0910227	0	0.183361	0.0782803	2.11867	0.055485	0.0669773	0.190563	9
724	ENSG00000283638	MIR106AHG	9.90649	-2.00384	0.592746	-3.3806	0.00072328	0.109503	0.444428	0.133791	0.995994	0.0983608	0.224066	0.20151	0.309382	0.211955	0.028872	0.142579	0.0555079	1.46133	0.0279897	0.119282	0.124834	0.0505099	0.10147	0.0192419	X
725	ENSG00000283662		6.79438	-1.08723	0.495662	-2.19349	0.0282721	0.53978	0.500194	0.0658725	0.80249	0.21787	0.0472282	0.467166	0.0830005	0.178716	0.340701	0.294441	0.122817	0.685997	0.288932	0.140774	0.131698	0.124301	0.0899229	0.0852656	16
726	ENSG00000283809		4.81249	-5.05006	0.89011	-5.67352	1.39889e-08	4.46073e-05	0.581432	1.61466	1.35676	0	0	0.143222	0	0	0	0	1.17313	0.661033	0	0.0593365	0	0.0839891	0	0	22
727	ENSG00000283900	TPTEP2-CSNK1E	4.09269	5.01442	2.37832	2.10839	0.0349972	0.575308	0	0	0	0	0	0	0.72061	0	0	0	0	0	0.781068	0	1.2912	0.785836	0	0.6293	22
728	ENSG00000284395	PERCC1	1.0316	2.44799	1.16437	2.10241	0.0355171	NA	0	0	0	0	0.0678263	0.182953	0.11921	0.192516	0	0.060388	0	0	0	0.101066	0.151523	0.0357391	0	0.0817584	16
729	ENSG00000284703		1.10506	2.56648	1.21526	2.11189	0.0346962	NA	0	0.0176876	0	0.0975388	0	0.0228464	0.0892797	0.0240288	0	0	0	0	0.0444351	0.0568007	0.0141462	0.0267144	0	0	1
730	ENSG00000285051	SLC7A14-AS1	2.47502	2.15319	0.824291	2.61217	0.0089969	0.361127	0	0.023225	0.0314359	0.0861965	0.0842223	0.355623	0.196933	0.185658	0.0300681	0	0.0294725	0.0705391	0.151209	0.141076	0.0371486	0.035763	0.0642455	0.168488	3
731	ENSG00000285561		3.86693	2.21875	0.986156	2.24989	0.0244558	0.525318	0.0486816	0.0341967	0.046285	0.0188582	0.491158	0.0220868	0.0431552	0.0464592	0.0221537	0	0	0	0.0429586	0.384385	0.0410248	0.0129125	0.0155616	0.0590181	11
732	ENSG00000285579		2.23035	1.48515	0.745146	1.9931	0.046251	0.621262	0.0323595	0.0681841	0.0922953	0.0375848	0	0.131863	0.171807	0.231208	0.0881512	0.0435327	0	0	0.085434	0.182119	0.0817912	0.102927	0.0930781	0.0882579	8
733	ENSG00000285601		2.71541	1.55593	0.675716	2.30264	0.0212989	0.499799	0.0253142	0.0800135	0	0.147046	0.0765385	0.0688308	0.134507	0.0724038	0.103543	0	0.0663562	0.0397062	0.167281	0.11408	0.04266	0.0805418	0.0728197	0.161108	8
734	ENSG00000285677		2.49504	1.70116	0.777634	2.18761	0.0286981	0.541947	0.276065	0	0.590372	0.159731	0.411912	0.63277	0.800319	0.194997	0.370403	0	0	0.213548	0.71615	0.153243	0.23225	0.437072	0.242209	1.10751	1
735	ENSG00000285730		7.88463	-1.14591	0.319788	-3.58336	0.000339206	0.0698764	1.84372	1.32831	1.66033	0.562265	0.727388	0.522947	0.767292	0.413082	0.916696	0.646792	1.3849	1.96141	0.633608	0.974752	0.4901	0.692552	0.557789	0.352719	6
736	ENSG00000285852		8.35916	1.05185	0.40819	2.57685	0.0099704	0.372881	0.252706	0.30426	0.20593	0.125774	0.763101	0.441117	0.622672	0.618804	0.147435	0.14562	0.0944862	0.282752	0.381007	0.446765	0.699529	0.373127	0.311504	0.262559	10
737	ENSG00000286044		2.95832	-1.15143	0.522074	-2.20548	0.0274201	0.539012	0.114674	0.24161	0.134471	0.186033	0.0356437	0.0938239	0.0939581	0.0649983	0.0321479	0.124667	0.183143	0.287777	0.119995	0.12893	0.0383707	0.109905	0.0226038	0.0428645	11
738	ENSG00000286154		0.754159	-2.22194	1.08756	-2.04304	0.0410482	NA	0.217517	0.458027	0.155068	0	0	0	0	0.30826	0	0.144745	0.281749	0	0	0	0	0	0.104179	0.0988224	2
739	ENSG00000286198		3.23325	-1.6726	0.637843	-2.62228	0.00873438	0.357714	0.079941	0.0842253	0.684031	0.0928682	0.0402778	0.0724424	0.0353919	0.114307	0.0363246	0.0717537	0.0698366	0.250739	0.10563	0	0.0898105	0	0.0766524	0.0484538	1
740	ENSG00000286216		10.7586	-1.01594	0.346051	-2.93581	0.00332675	0.229416	1.90134	1.00111	2.34139	1.1021	0.648629	0.81615	1.71043	0.491101	1.05128	0.69229	1.45986	3.09464	0.452243	0.482967	0.3638	0.822777	0.662461	1.09958	1
741	ENSG00000286329		6.33976	2.67519	1.21441	2.20287	0.0276038	0.539012	0	0.123353	0	0	2.06186	0.0529707	0.72475	0.0557338	0	0	0.204223	0.0611174	0.0514654	1.36071	0	0.434383	0.0748379	0.0354824	3
742	ENSG00000286332		1.7716	2.75195	1.00013	2.75158	0.00593083	0.298181	0.0263927	0	0	0.0306609	0.0398946	0.10763	0.0350552	0.0754796	0.0719586	0	0.0345863	0	0.174377	0.0891925	0	0.125954	0.0506141	0.119979	9
743	ENSG00000286348		1.44204	2.4313	1.11909	2.17257	0.0298126	NA	0	0	0.0391343	0.015946	0	0	0.0547468	0.117876	0	0	0	0	0.0363368	0.0309624	0.0346877	0.0218373	0.0131578	0.0623759	8
744	ENSG00000286445		5.46754	-1.57912	0.560044	-2.81964	0.00480782	0.270431	1.09065	1.6704	0.141372	0.344677	0.297216	0.400641	0.26127	0.281318	0	0.660675	3.21505	0.154122	0.517738	0.553164	0.417295	0.314473	0.474929	0.630685	10
745	ENSG00000286449		2.80398	-3.47035	1.05478	-3.29013	0.00100143	0.122426	0.598425	0.0210177	0.028448	0.0231786	0.030175	0	0	0.0856311	0	0.268824	0.0261641	0.0626179	0	0	0	0.0476109	0	0	19
746	ENSG00000286456		2.4665	-3.32532	1.02177	-3.25448	0.00113602	0.131569	0.0716339	0.226333	1.22575	0	0	0.0968196	0.189337	0	0	0	0.373093	1.56414	0	0	0.180961	0	0	0.130214	7
747	ENSG00000286559		6.7278	1.52795	0.651087	2.34676	0.0189374	0.474524	0.0595434	0.0940993	0.0424575	0.242076	0.854705	0.283168	0.118585	0.212779	0.770753	0.0801323	0.311965	0.0466723	0.157272	0.201134	0.175591	0.142059	0	0.460142	18
748	ENSG00000286592	LINC02885	1.86854	2.48007	1.21039	2.04898	0.0404644	0.597152	0.0306678	0	0	0	0	0.567039	0.040714	0.0438324	0.0835632	0.0412668	0	0.0480718	0.589273	0.0345273	0.190825	0	0	0.206044	22
749	ENSG00000286796		1.22044	2.44208	1.02628	2.37955	0.017334	NA	0	0	0	0.119593	0.0518361	0.0932239	0.0911003	0	0.046739	0.0899843	0	0	0	0.0386257	0.115674	0.0818759	0.192196	0.0936162	2
750	ENSG00000286850		6.93952	1.13233	0.564595	2.00556	0.0449028	0.615162	0.746014	0.314069	0.638129	1.72591	3.55738	0.998541	1.75948	2.94727	0.399746	1.77707	0.384334	0.230517	1.15902	1.81945	1.50604	0.354163	1.5713	0.135529	9
751	ENSG00000286868		6.27762	3.04252	0.911374	3.33839	0.000842668	0.116595	0.130804	0	0.18649	0.908431	3.71135	2.80776	0	1.47944	0.351365	0	0	0.810174	1.01919	2.47102	1.65083	0	1.37788	0.594175	2
752	ENSG00000286912		1.72551	-2.31278	0.789527	-2.92933	0.00339699	0.229878	0.170377	0	0.607346	0.0987619	0	0.114943	0.112413	0.121036	0.115159	0.341254	0.332131	0.928517	0	0.0952273	0.143441	0.0675878	0	0	7
753	ENSG00000286962		2.51465	-1.80688	0.691547	-2.61281	0.00898002	0.361127	0.409715	0.0616511	0.75118	0.06792	0	0	0.0774644	0.166804	0	0.313799	0	0.640041	0.0769271	0.0656565	0.147887	0.185963	0.168302	0.106405	3
754	ENSG00000287031		3.85756	-1.17957	0.452537	-2.60658	0.00914511	0.362117	0.281075	0.296118	0.250523	0.204019	0.106108	0	0.186483	0.200767	0.191345	0.236236	0.321893	0.165129	0.092717	0.0790655	0.0592011	0.0838047	0.0336855	0.127766	5
755	ENSG00000287069		22.1539	2.64032	0.627948	4.20468	2.61455e-05	0.0131418	0.242777	0.202079	0.842684	1.19289	7.79552	1.48425	6.75505	3.83555	0.467431	0.189245	0.795662	0.759433	1.99329	3.51368	1.37878	4.15282	1.98367	0.095955	3
756	ENSG00000287089		1.43183	2.41036	1.16601	2.06719	0.0387165	NA	0	0.0399112	0.0540262	0.175975	0	0.257116	0	0.108209	0.206241	0	0	0	0.0499643	0.0426119	0.159582	0.0602361	0	0	6
757	ENSG00000287153		2.03314	-1.27597	0.65034	-1.96201	0.0497614	0.63774	0.519694	0.364582	1.4817	0	0.772288	0.462354	0.22639	0	0.231278	0.685474	0	1.33436	0.223396	0.191452	0.291339	0.27386	0.331608	0.314663	14
758	ENSG00000287185		3.77499	1.56392	0.661251	2.36509	0.0180258	0.46488	0.160767	0.0645184	0	0.133328	0.323567	0.166399	0.223225	0.163928	0.156202	0.0412019	0.115948	0.14093	0	0.368155	0.122531	0.277143	0.190809	0.597763	8
759	ENSG00000287220		6.44644	-1.22381	0.559442	-2.18756	0.0287017	0.541947	0.475799	0.125225	3.73106	0.826442	0.35575	0.159818	0.469141	0.673544	0.960174	0.632329	0.615419	4.05795	0.464319	0.264769	0.700682	0.471191	1.02533	0.864594	1
760	ENSG00000287258		19.97	3.58575	0.506338	7.08174	1.42351e-12	1.78879e-08	0.0659312	0.104191	0.141036	0.765759	2.19084	1.97007	2.01265	0.942095	1.16733	0.0443443	0.215797	0	0.435127	0.890473	0.999871	1.04852	0.568926	0.539464	6
761	ENSG00000287460		3.03357	4.57088	1.24305	3.67714	0.000235866	0.0575512	0	0	0	0.381529	0.588265	0.0577498	0	0.0437288	0	0	0	0	0.429442	0.534017	0.0257778	0.048661	0.163246	0.0278156	13
762	ENSG00000287528		23.238	-1.0161	0.503465	-2.01821	0.0435699	0.611664	2.83798	3.06021	1.34894	2.27318	0.101649	0.365499	0.893393	2.21234	1.64832	3.16578	5.19396	1.37072	2.12819	0.30283	0.341414	0.965708	2.13702	2.94796	10
763	ENSG00000287729		2.34824	1.56616	0.77057	2.03246	0.0421067	0.606086	0.227977	0.0800318	0	0.440645	0.913644	0.410616	0.20076	0.108078	0.205725	0	0.0988875	0.118459	0.298759	0.0850495	0.19196	0.120631	0.145643	0.207198	X
764	ENSG00000287818		6.71363	2.41893	0.551838	4.38341	1.16837e-05	0.00752911	0	0.244206	0.0826524	0.538083	0.349162	1.09865	1.02232	0.578169	0.471947	0.0776926	0.0756162	0.271653	0.380929	0.845292	0.292899	0.73663	0.499997	0.601614	6
765	ENSG00000287851		1.05582	2.47018	1.03396	2.38905	0.016892	NA	0	0	0.160243	0.130173	0	0.151128	0.295725	0.159212	0.302687	0	0	0	0.292791	0.375569	0.0945855	0.0890656	0.215303	0.204237	11
766	ENSG00000287985		0.858245	-3.1533	1.00756	-3.12965	0.00175014	NA	0.234655	0.0823746	0.446132	0	0	0	0.103295	0	0	0.104547	0.101752	0.365688	0	0	0	0	0.0749527	0	7
767	ENSG00000287998		1.27435	2.23427	1.09995	2.03124	0.0422311	NA	0	0	0	0.106908	0.0463519	0	0.0407301	0.0438497	0.0417981	0.0412831	0.0401801	0	0.0810226	0.0345409	0.0258493	0.0731936	0.235331	0	8
768	ENSG00000288018		1.20419	2.68072	1.10993	2.41523	0.0157255	NA	0	0	0	0.0710835	0	0.331642	0.0810557	0	0.166198	0.0820799	0	0	0.0804811	0.274786	0	0.145965	0.117435	0.167055	11
769	ENSG00000288062		5.50061	-3.04278	0.796849	-3.81851	0.00013426	0.0392352	0	1.17151	0.24396	0.0331195	0.0861722	0.116238	0.15144	0.0815191	0	0.0383765	1.08318	0.223515	0	0	0.0720681	0.0226752	0.0546752	0.0518427	9
770	ENSG00000288063		2.59059	1.51878	0.713025	2.13005	0.0331672	0.570075	0.111499	0.117446	0	0.323495	0.419907	0.0755018	0.147613	0.158926	0.151361	0	0.145507	0.0871194	0.0733059	0.0625595	0.328687	0.177147	0.213748	0.456081	3
771	ENSG00000288093		3.31478	-1.43329	0.689637	-2.07833	0.0376788	0.587957	0.139357	0.293603	0.861159	0.0539269	0.140104	0	0	0.198835	0.18943	0	0.0607006	0.726735	0.061176	0.0521902	0.117389	0.147664	0.089061	0.295592	1
772	ENSG00000288105		2.91801	-1.55298	0.726333	-2.13812	0.0325073	0.568714	0.093976	0.296869	1.6435	0.159126	0.103167	0.638791	0	0.133394	0.0929385	0.125331	0.39137	0.730156	0.295608	0.10493	0.394629	0	0.144089	0	3
773	ENSG00000288187		19.2455	-1.07712	0.480515	-2.24159	0.0249879	0.527839	0.70815	0.186512	3.08013	0.287844	0.748507	0.961519	0.516798	0.809288	0.241031	0.666577	0.324383	3.16174	0.373734	0.637418	0.447458	0.788248	0.950522	0.225328	21
774	ENSG00000288531		13.6757	1.78205	0.593388	3.00317	0.00267182	0.200017	0.13438	0.335396	0.118359	0.528805	0.834171	1.96349	0.734612	0.349531	0.1022	0.281689	0.263876	0.25985	0.266032	0.453698	2.27258	1.00587	0.694182	0.0377255	1
775	ENSG00000288637		24.1593	-1.2263	0.497747	-2.46369	0.0137513	0.42387	0.625344	0.428525	2.36038	0.185837	0.13443	0.169262	0.466602	0.719577	0.93785	0.5454	0.1081	1.63801	0.164596	0.160311	0.452676	0.306078	0.530603	0.20985	4
776	ENSG00000288638	LNCDAT	1.01259	2.8668	1.42874	2.00652	0.0448005	NA	0	0	0	0	0	0.0368403	0.0719942	0.193535	0	0	0	0	0.27216	0.236007	0	0	0.0259889	0.190082	6
777	ENSG00000288658		7.31403	-1.4836	0.574156	-2.58397	0.00976706	0.369677	0.196183	0.0885833	0.559557	0	0.211778	0	0.260525	0.200342	0.229182	0.414989	0.183592	1.27441	0.259165	0.126256	0.0236142	0.17832	0.134364	0.178363	2
778	ENSG00000288721		6.32228	1.0695	0.430254	2.48574	0.0129282	0.413673	0.111259	0.140671	0.126936	0.195328	0.179116	0.324276	0.325256	0.321677	0.121409	0.0299779	0.116708	0.149168	0.117696	0.200639	0.243755	0.415296	0.106688	0.161852	6
b. DEGs between Li-R iAstrocytes and control iAstrocytes
	ensembl_gene_id	hgnc_symbol	baseMean	log2FoldChange	lfcSE	stat	pvalue	padj	1_C1	1_C2	1_C3	1_L1	1_L2	1_L3	2_C1	2_C2	2_C3	2_L1	2_L2	2_L3	chromosome_name
1	ENSG00000003137	CYP26B1	500.75	-1.76845	0.69132	-2.55808	0.0105252	0.397463	3.57093	13.4242	57.1403	2.82736	6.78074	5.89994	4.20568	10.1533	44.604	1.6619	6.94566	11.0248	2
2	ENSG00000004848	ARX	16.7617	3.19837	1.26295	2.53245	0.0113267	0.408251	0.403164	0.151701	0.0410682	0.0334517	0	4.30469	0.116281	0.0377246	0.0451503	0.076075	0.0648589	2.93592	X
3	ENSG00000006128	TAC1	33.1463	2.84458	0.783153	3.63221	0.000281002	0.0556738	1.08429	1.04664	1.0307	1.43282	0.948971	22.2896	1.0706	1.24515	0.451426	1.17977	0.448196	16.4713	7
4	ENSG00000006611	USH1C	1.47426	2.31379	1.17912	1.9623	0.0497281	NA	0.170845	0.0268643	0	0.121562	0.11752	0.211263	0	0	0.0399929	0.557875	0	0.244265	11
5	ENSG00000007314	SCN4A	27.7935	1.00125	0.335856	2.98118	0.00287142	0.211701	0.183377	0.332788	0.276058	0.240042	0.770143	0.471817	0.305635	0.240861	0.352206	0.364465	0.779596	0.686307	17
6	ENSG00000007350	TKTL1	224.962	-4.38977	1.11605	-3.9333	8.3787e-05	0.0246882	12.7908	0.308586	83.4807	3.47197	0.353794	0.458401	8.12569	0.854729	80.0808	2.78752	0.715131	0.178078	X
7	ENSG00000008196	TFAP2B	42.5533	-5.03353	1.4537	-3.46257	0.000535047	0.0859932	0.399523	0	6.26764	0.066333	0.107994	0	0.44263	0.0187307	5.71488	0.0188931	0.148013	0	6
8	ENSG00000009709	PAX7	37.554	-4.86857	1.2732	-3.82388	0.000131365	0.0355768	0.11598	0.163365	6.32097	0.177913	0	0	0.150885	0.0492773	4.097	0.0677705	0.0436272	0.032581	1
9	ENSG00000010310	GIPR	21.5065	2.13459	0.857538	2.4892	0.012803	0.428227	0.283559	0.80415	0.248884	0.399738	0.313067	4.54268	0.201449	0.574585	0.436616	0.0843327	0.0842695	5.41934	19
10	ENSG00000011465	DCN	40.394	3.84893	1.13028	3.40528	0.000660963	0.0961494	0.493916	0.69825	0.0894831	0.105879	1.02444	28.217	0.656654	0.631489	0.186236	0.20546	1.25739	9.76009	12
11	ENSG00000012223	LTF	14.1816	-1.76634	0.486595	-3.63	0.000283419	0.0556738	2.65654	0.851722	0.530454	0.554776	0.302882	0.48482	2.15394	1.06229	1.37756	0.344054	0.242456	0.611043	3
12	ENSG00000019991	HGF	7.82312	1.5394	0.748369	2.05701	0.0396852	0.645593	0.0563718	0.0877177	0	0.0494816	0.659599	0.351613	0.109108	0.64603	0.0432092	0.289791	0.635036	0.365731	7
13	ENSG00000022355	GABRA1	5.76859	2.83882	1.01773	2.78936	0.00528131	0.282939	0.0222966	0.0644415	0.158902	0.05776	0	1.30215	0	0.0292356	0.554701	1.00455	0.265174	0.343011	5
14	ENSG00000025423	HSD17B6	4.91795	1.78498	0.86073	2.0738	0.0380981	0.636985	0.118404	0.124715	0.168843	0.274789	0.901493	0.893231	1.79796	0.255893	0	2.08358	0.597632	0.312823	12
15	ENSG00000036530	CYP46A1	38.2548	1.03052	0.302746	3.40391	0.000664278	0.0961494	0.734395	0.976948	0.561071	1.88545	1.24004	0.941819	0.550803	0.412995	0.759829	2.10604	0.984225	0.856729	14
16	ENSG00000047457	CP	94.8746	1.76905	0.386293	4.57955	4.65969e-06	0.00320367	4.12843	3.10084	3.03316	11.0699	5.58148	25.2304	3.16385	2.97952	3.38815	13.5827	2.73934	9.04054	3
17	ENSG00000049323	LTBP1	3093.88	-1.17563	0.2931	-4.01102	6.04579e-05	0.0202215	105.258	129.329	144.201	29.1365	43.0253	66.7658	73.094	102.021	77.7994	21.0932	35.7604	73.23	2
18	ENSG00000061656	SPAG4	12.74	1.21819	0.523302	2.32789	0.0199182	0.508242	0.356857	1.83648	0.6781	3.01034	2.71391	0.560855	0.599693	0.843665	0.835895	2.63292	2.15161	0.685538	20
19	ENSG00000065320	NTN1	1499.86	2.11981	0.673972	3.14525	0.00165947	0.163036	9.54709	8.14473	13.1204	10.2733	11.2931	110.82	8.12812	7.33204	11.6969	12.0249	9.65678	90.6293	17
20	ENSG00000066279	ASPM	1846.88	-1.07851	0.343739	-3.1376	0.00170338	0.163036	21.4709	17.4346	48.6479	12.6309	21.5511	18.9501	23.0177	23.267	86.4041	16.6627	18.0321	10.5743	1
21	ENSG00000066735	KIF26A	135.879	-1.00618	0.465587	-2.1611	0.0306873	0.599006	1.29658	1.83099	6.32723	1.00927	0.954568	1.31213	0.866628	1.20273	5.36357	0.850845	0.886034	2.65667	14
22	ENSG00000070748	CHAT	1.92396	2.07158	1.03074	2.00981	0.0444515	0.667666	0.0152074	0.016024	0	0.0176737	0.0230173	0.19035	0.0205082	0	0.0716489	0.168344	0.159904	0.116481	10
23	ENSG00000071909	MYO3B	5.39047	1.24101	0.629796	1.9705	0.0487815	0.687972	0.0759178	0.0319977	0.136019	0.0577432	0.33414	0.165352	0.122856	0.140817	0	0.40515	0.137762	0.145922	2
24	ENSG00000072041	SLC6A15	129.409	1.03845	0.314773	3.29905	0.000970137	0.117336	3.01778	2.40492	4.38232	7.17328	2.87069	10.6608	4.08528	2.60829	4.15177	5.02989	9.87975	4.88906	12
25	ENSG00000072657	TRHDE	47.2477	1.18569	0.459027	2.58305	0.00979309	0.381114	0.250614	0.260106	1.53277	1.63769	1.88959	0.904476	0.822028	0.509648	0.325579	0.407103	1.36678	1.27005	12
26	ENSG00000073861	TBX21	3.38213	-2.55847	0.999005	-2.56102	0.0104364	0.395577	0.0325499	0.137171	0.696288	0.0378057	0	0.0442119	0.131363	0.0426177	0.612123	0.128901	0	0.0274241	17
27	ENSG00000077327	SPAG6	3.83082	3.74888	1.18932	3.15211	0.00162094	0.161124	0	0	0.0508427	0.254551	0	1.52377	0	0.152133	0.0547217	0.486527	0.0401125	0.959724	10
28	ENSG00000078399	HOXA9	9.66401	-5.65726	1.92992	-2.93135	0.00337496	0.229488	0	6.7772	0.336551	0.0483394	0	0	0	5.19882	0.0651711	0	0.195296	0	7
29	ENSG00000078401	EDN1	32.9853	1.26144	0.586285	2.15157	0.0314309	0.602345	2.41063	0.980153	0.422173	6.3835	0.382851	2.23756	0.852218	0.884741	0.463386	2.06221	0.760664	2.45827	6
30	ENSG00000079102	RUNX1T1	469.428	-1.70871	0.489551	-3.49036	0.000482369	0.0812185	41.4478	6.92087	69.1086	8.8294	11.0151	16.2706	44.8722	8.07425	100.194	12.0835	12.6745	16.7776	8
31	ENSG00000080573	COL5A3	55.4432	1.14783	0.46024	2.49398	0.0126321	0.425385	0.503084	1.38643	0.563267	1.79288	1.94312	0.474255	0.243622	0.609722	0.182379	1.1959	1.38992	0.739242	19
32	ENSG00000088340	FER1L4	37.151	1.10579	0.491726	2.2488	0.0245252	0.551213	0.455398	2.62559	2.18045	5.32669	2.47703	1.77845	0.503689	1.33168	0.789656	4.16669	1.0956	1.29463	20
33	ENSG00000089505	CMTM1	7.5001	-1.02054	0.431403	-2.36562	0.018	0.492831	1.54081	1.65251	1.6637	0.491557	0.794311	0.586241	0.847374	0.96217	2.20462	0.691591	0.956567	0.624967	16
34	ENSG00000090376	IRAK3	38.6928	-1.89484	0.442501	-4.28211	1.85132e-05	0.00864568	1.62469	0.348674	1.14886	0.407988	0.330252	0.381234	1.44083	0.326024	1.11763	0.196606	0.118373	0.184767	12
35	ENSG00000092850	TEKT2	5.77125	1.32945	0.542511	2.45054	0.0142642	0.451195	0.180644	0.389622	0.257596	0.442685	1.11009	1.05954	0.484126	0.235593	0.376183	0.18286	0.465754	1.18461	1
36	ENSG00000093010	COMT	134.698	-1.45346	0.507434	-2.86434	0.00417879	0.257928	19.2445	17.5015	31.9611	12.325	5.82364	0.934501	12.5777	16.2623	22.8184	14.1014	7.22025	1.31629	22
37	ENSG00000093072	ADA2	214.512	1.23474	0.383733	3.2177	0.00129223	0.140281	2.57293	6.77614	4.76823	4.84848	8.41686	15.2072	2.99718	6.76729	2.97756	4.35015	10.1677	17.865	22
38	ENSG00000099715	PCDH11Y	79.9181	1.59682	0.479276	3.33173	0.000863069	0.111978	0.481603	1.09612	2.21673	1.10359	6.38764	6.70003	0.460136	1.4199	2.1477	1.41547	4.68009	2.57018	Y
39	ENSG00000100156	SLC16A8	1.81962	2.73603	1.22459	2.23424	0.0254676	0.555174	0	0.0432307	0	0.374676	0.974184	0.218734	0	0.210429	0.252492	0.219919	0.362301	0	22
40	ENSG00000100181	TPTEP1	1.50262	2.57564	1.26335	2.03875	0.0414754	NA	0	0	0	0.0805844	0.305788	0.0381915	0.0189178	0.0184124	0	0.189693	0.0158254	0.0118201	22
41	ENSG00000100197	CYP2D6	8.19215	-1.01745	0.504684	-2.01601	0.0437994	0.664551	0.339467	0.945919	1.07579	0.128099	0.617854	0.255994	0.253519	0.493489	0.472582	0.330996	0.127278	0.285417	22
42	ENSG00000100433	KCNK10	25.7913	-1.80313	0.549213	-3.28311	0.00102668	0.12217	0.529306	0.681088	1.44529	0.284809	0.0803532	0.291718	0.22822	0.138827	1.3987	0.252081	0.0479164	0.220723	14
43	ENSG00000100604	CHGA	20.5482	1.85838	0.819443	2.26786	0.0233376	0.54004	0.113046	0.759469	1.24198	0.905304	0.25553	5.08895	0.163391	0.943756	1.04739	1.50208	0.0488686	6.83988	14
44	ENSG00000101188	NTSR1	16.213	-2.00067	0.485725	-4.11894	3.80612e-05	0.0149532	0.930678	0.416257	1.16572	0.320622	0.170468	0.153395	0.569058	0.1985	1.50329	0.0782178	0.158794	0.215907	20
45	ENSG00000101280	ANGPT4	4.02736	1.34634	0.672003	2.00347	0.0451265	0.667836	0.0172541	0.127261	0.0246069	0.140355	0.130544	0.0469627	0.0697842	0.0452799	0	0.182677	0.0972985	0.130861	20
46	ENSG00000101282	RSPO4	29.7498	1.01176	0.472548	2.14106	0.032269	0.607742	0.42464	1.61204	0.735347	3.78087	0.870718	0.700574	0.530611	0.953415	0.516234	1.76235	0.751302	1.50779	20
47	ENSG00000101938	CHRDL1	118.423	-1.14511	0.460965	-2.48416	0.0129859	0.431485	12.5924	1.27211	6.95813	4.13119	1.68712	2.62451	7.52858	1.97947	3.54599	2.45641	1.8466	2.19268	X
48	ENSG00000102195	GPR50	28.9614	1.84864	0.663824	2.78483	0.0053556	0.283325	0.0852822	0.673804	1.33779	0.594106	2.12299	4.16481	0.057281	0.557503	1.53506	0.786695	1.1983	5.24449	X
49	ENSG00000102466	FGF14	34.5921	1.07616	0.516543	2.08339	0.0372157	0.633182	0.122158	0.247331	0.104533	0.146925	0.111055	1.07141	0.131961	0.168572	0.268887	0.363241	0.103482	0.400717	13
50	ENSG00000102554	KLF5	362.097	-1.55642	0.316144	-4.92312	8.51734e-07	0.00105406	43.4144	14.826	38.4789	15.8452	9.84112	16.7408	60.4324	20.1852	49.9404	12.8176	8.82432	11.2673	13
51	ENSG00000103044	HAS3	196.889	-1.07222	0.385187	-2.78363	0.00537536	0.283325	4.05565	9.18341	11.7242	2.21002	5.20235	4.80879	1.36117	7.47406	10.6667	2.69516	2.27747	3.07263	16
52	ENSG00000103534	TMC5	19.8835	2.34592	0.911479	2.57376	0.0100601	0.386044	0.178179	0.15123	0.521596	0.0516636	0.268982	4.9268	0.320001	0.08928	0.104657	0.114351	0.0501166	1.13056	16
53	ENSG00000104043	ATP8B4	9.05073	1.19479	0.555983	2.14897	0.0316369	0.602345	0.237043	0.416872	0.547931	0.387983	0.513059	2.48774	0.112173	0.513306	0.442347	0.656448	0.36515	0.688777	15
54	ENSG00000104044	OCA2	21.6027	1.00596	0.442397	2.27389	0.0229726	0.53808	0.351491	0.471919	0.901801	0.465639	0.955847	1.50427	0.254807	0.318856	0.678411	0.250067	0.860733	1.55456	15
55	ENSG00000104321	TRPA1	6.36819	2.05264	0.932897	2.20028	0.0277867	0.577155	0.266498	0.225394	0.0886156	0.0180456	0.0761261	0.913551	0.020939	0.0388914	0.293424	0.817557	1.40514	0.192215	8
56	ENSG00000104324	CPQ	37.4768	1.0529	0.410527	2.56476	0.0103248	0.39382	1.28942	3.4312	4.13675	1.92733	4.88101	9.98635	0.858296	3.05919	3.71836	3.96581	5.20867	6.07094	8
57	ENSG00000104689	TNFRSF10A	11.8957	1.75487	0.689629	2.54466	0.0109386	0.403577	0.155745	1.12713	0.0444214	1.66429	0.771206	0.659274	0.167646	0.244749	0	1.64509	0.3156	0.419908	8
58	ENSG00000105278	ZFR2	7.19655	1.58501	0.684797	2.31457	0.0206365	0.517502	1.7656	0.19526	1.04588	0.523349	1.14457	1.39208	0.20035	0.0860259	0.714255	2.62596	1.10017	3.0152	19
59	ENSG00000105672	ETV2	4.99013	-1.28346	0.638421	-2.01037	0.0443924	0.667666	0.693034	0.706911	2.45673	0.269	1.10037	0.0925763	1.19855	1.18764	1.09293	0.137027	0.511565	0.724105	19
60	ENSG00000105889	STEAP1B	10.8083	-1.47288	0.5091	-2.8931	0.00381456	0.246854	3.38919	0.744944	2.15189	0.508221	0.511695	0.538828	1.08141	0.431663	1.49233	0.673694	0.386514	0.604607	7
61	ENSG00000105963	ADAP1	12.7152	1.32293	0.464998	2.84503	0.00444069	0.265487	0.41805	0.437026	1.19518	1.07288	1.14536	1.44767	0.339781	0.0581037	0.751386	2.20795	0.549233	1.25674	7
62	ENSG00000106004	HOXA5	2.64073	-4.23255	1.67619	-2.52511	0.0115663	0.41073	0	1.89176	0	0.061307	0	0	0	0.965453	0.165146	0	0	0	7
63	ENSG00000106153	CHCHD2	131.782	-4.53969	1.17513	-3.86313	0.000111943	0.0308117	86.5867	1.92444	55.294	4.68568	0.19501	0.948161	62.8018	1.64902	47.3165	4.74836	0.174994	0	7
64	ENSG00000106366	SERPINE1	1640.07	1.27952	0.443566	2.88462	0.00391885	0.248837	60.5429	38.3058	16.6473	72.0408	87.195	74.9545	34.8254	26.8134	7.19963	22.4274	79.9628	103.309	7
65	ENSG00000106436	MYL10	4.50243	2.41931	1.16292	2.08036	0.0374923	0.633378	0	1.42466	0	3.66388	0.31542	0.897914	0.129039	0.125589	0	2.30483	0.991267	0	7
66	ENSG00000106526	ACTR3C	14.0368	-1.01727	0.518054	-1.96364	0.0495721	0.68969	0.337018	0.682426	0.791996	0.18843	0.284792	0.511662	1.35186	0.229145	1.94087	0.76457	0.280287	0.506757	7
67	ENSG00000106538	RARRES2	58.9594	-2.01493	0.999813	-2.01531	0.043872	0.664551	21.6768	1.40229	41.3207	2.80933	1.91656	4.93719	9.14618	0.142955	23.9063	0.832109	0.535695	11.1366	7
68	ENSG00000106852	LHX6	5.01504	1.74406	0.795485	2.19244	0.0283475	0.582264	0.028282	0.418613	0.0806665	0.33188	0.983857	0.334562	0	0.140486	0.0443451	0.564764	0.0851439	0.289071	9
69	ENSG00000107984	DKK1	222.055	1.44419	0.420865	3.43148	0.000600295	0.093446	7.45563	11.3527	6.83595	8.77589	29.4236	32.7848	6.55488	10.378	7.05273	3.75698	28.0376	28.2138	10
70	ENSG00000108176	DNAJC12	36.1228	1.7827	0.535241	3.33065	0.000866428	0.111978	1.14213	2.58122	1.08572	3.12597	1.83085	15.6197	1.32341	2.4691	2.03941	2.29493	2.33557	10.726	10
71	ENSG00000108342	CSF3	28.7019	-1.06071	0.367103	-2.8894	0.00385975	0.246854	3.24342	4.68714	2.58861	1.98918	0.895213	1.21077	2.20085	2.41954	3.43508	3.04485	0.560297	1.05351	17
72	ENSG00000108439	PNPO	47.6568	1.2168	0.368957	3.29795	0.000973948	0.117336	1.1646	1.43472	0.594982	1.77735	1.51905	4.96592	1.34176	2.05821	0.912596	2.30161	2.36742	4.1697	17
73	ENSG00000108511	HOXB6	40.4535	-7.12979	2.08547	-3.41879	0.00062901	0.0954541	0	27.8476	0	0.0610576	0.0792751	0.0712728	0.0705679	11.0073	0	0	0.0590563	0	17
74	ENSG00000109158	GABRA4	6.44256	2.7253	0.803461	3.39195	0.000693959	0.0998615	0.0141526	0.0149136	0.0302766	0.0633115	0.0536032	0.231426	0	0.0711235	0.0222487	0.143309	0.0159832	0.401821	4
75	ENSG00000109846	CRYAB	5255.18	1.52232	0.369526	4.11967	3.79423e-05	0.0149532	390.86	508.545	555.125	467.572	1280.47	1728.76	305.36	424.64	353.388	332.038	1145.49	2034.13	11
76	ENSG00000109851	DBX1	1.46215	-3.99838	1.95013	-2.05032	0.0403335	NA	0	0	0.851011	0	0	0	0.0997632	0	0.814174	0	0	0	11
77	ENSG00000110042	DTX4	470.466	1.54528	0.525108	2.94279	0.00325265	0.224878	8.40414	5.02832	9.87767	7.70014	5.73345	40.0898	4.49168	1.94317	8.72589	10.6267	4.5473	38.9441	11
78	ENSG00000110777	POU2AF1	80.1719	-1.96165	0.384729	-5.09878	3.41849e-07	0.00052882	12.661	6.7028	3.83139	1.52139	3.30929	2.2685	14.0914	9.49091	5.36258	3.86032	1.67193	1.11167	11
79	ENSG00000111249	CUX2	103.351	-1.55489	0.550424	-2.82489	0.0047297	0.270984	1.90642	0.564984	5.40377	0.512413	0.505153	1.05472	1.10923	0.485035	5.54113	0.647103	0.389983	1.59968	12
80	ENSG00000111335	OAS2	2.62121	2.16175	0.855659	2.52641	0.0115235	0.41059	0.0227152	0.0482967	0.0323949	0.074525	0.351522	0.19266	0.0248937	0.08399	0	0.131654	0.122529	0.0504846	12
81	ENSG00000111348	ARHGDIB	16.0006	1.258	0.470665	2.67282	0.00752158	0.331848	2.25076	1.01173	0.750278	2.8187	3.8112	1.27678	2.89685	0.759817	0.448304	4.30347	3.59014	3.70218	12
82	ENSG00000111834	RSPH4A	22.1292	1.00485	0.310179	3.23959	0.00119702	0.135109	0.558158	0.489499	0.618417	0.90231	0.701929	1.90141	0.608424	0.730154	0.631159	1.34715	0.767165	1.46001	6
83	ENSG00000112038	OPRM1	4.83319	1.31164	0.561415	2.33631	0.0194749	0.504737	0.069569	0.0218491	0.0641731	0.0989712	0.172971	0.0927807	0	0.0571373	0.0489038	0.13116	0.0526987	0.13053	6
84	ENSG00000112175	BMP5	14.1869	-1.82793	0.590465	-3.09574	0.0019632	0.176055	0.575734	0.08666	0.439862	0.11946	0.0933065	0.0559427	0.997487	0.323612	1.0004	0.380761	0.069541	0.207922	6
85	ENSG00000112414	ADGRG6	330.368	1.34176	0.445384	3.0126	0.00259023	0.20387	4.04554	2.80426	3.98163	2.18041	5.69624	17.7113	4.05987	2.22418	3.41478	2.95685	5.42954	16.6178	6
86	ENSG00000112599	GUCA1B	9.64559	-1.33539	0.589081	-2.26691	0.0233958	0.54004	1.31184	0.908186	0.694863	0.0870516	0.282912	0.30527	0.655023	0.04904	0.234811	0.247178	0.295123	0.28419	6
87	ENSG00000113262	GRM6	10.3547	-2.18904	0.824078	-2.65635	0.00789916	0.341208	0.276306	0.0894321	1.06336	0.238383	0.0448821	0.201832	0.593158	0.0389214	1.40346	0	0.0794023	0.197282	5
88	ENSG00000113389	NPR3	77.6965	1.13192	0.542769	2.08546	0.0370274	0.633182	0.766795	1.81807	0.798051	2.22818	4.32087	0.598256	0.453088	0.965556	0.295461	1.35167	2.15469	0.285302	5
89	ENSG00000114654	EFCC1	32.2583	3.42002	1.12381	3.04325	0.0023404	0.194387	0.467046	0.0984115	0.11769	0.154008	0.0415757	7.70695	0.235959	0.122326	0.315463	0.232	0.140211	6.13602	3
90	ENSG00000115112	TFCP2L1	206.656	1.09134	0.544528	2.0042	0.0450484	0.667836	1.52485	3.02726	1.39052	10.2343	1.70354	3.12696	4.78635	3.28732	0.349536	9.0479	3.64721	2.62564	2
91	ENSG00000115602	IL1RL1	65.9473	1.25961	0.559726	2.25041	0.024423	0.55004	2.2368	3.58754	1.12407	1.68019	1.40559	11.4551	0.918308	2.06511	0.408599	3.37824	1.47418	5.62942	2
92	ENSG00000115844	DLX2	160.971	1.00888	0.478497	2.10845	0.0349924	0.62399	5.48218	6.05274	5.25885	5.6096	13.936	3.97049	4.47401	4.57453	2.04905	1.52462	18.3544	9.66912	2
93	ENSG00000116574	RHOU	1205.78	-1.0034	0.362317	-2.76941	0.00561584	0.290183	19.5392	18.4397	69.5319	15.4308	15.1357	22.2947	34.8196	25.5993	89.1857	33.4151	16.6423	17.9398	1
94	ENSG00000116852	KIF21B	513.476	-1.13788	0.55062	-2.06654	0.0387778	0.640714	3.44329	2.25082	19.0814	2.60227	1.82454	5.0924	2.6152	1.87549	18.9889	2.6771	1.91044	5.9395	1
95	ENSG00000117148	ACTL8	1.0197	3.46677	1.40793	2.46232	0.0138043	NA	0	0	0	0.061307	0.238793	0.143125	0	0	0	0.249153	0	0.0889816	1
96	ENSG00000117228	GBP1	12.6435	1.36511	0.571737	2.38766	0.0169561	0.481838	0.118782	0.448926	0.175504	1.64036	0.189084	0.578229	0.107751	0.448095	0.29032	0.753238	0.542166	0.332021	1
97	ENSG00000117724	CENPF	1690.81	-1.08515	0.343741	-3.15688	0.00159468	0.160372	16.2328	11.7775	36.2988	8.90902	13.3972	9.55515	11.8758	12.8417	54.189	9.93215	11.4976	9.72783	1
98	ENSG00000117983	MUC5B	42.8581	1.38016	0.67677	2.03934	0.0414163	0.654137	0.0856464	0.497	1.11239	1.86118	0.514305	0.411684	0.460785	0.106175	0.144421	2.40758	0.118575	0.583417	11
99	ENSG00000118322	ATP10B	55.5436	-3.28819	0.719443	-4.57046	4.86643e-06	0.00325538	1.69722	0.228917	8.22808	0.365031	0.31654	0.396696	1.02452	0.293159	7.92479	0.0995984	0.509544	0.138516	5
100	ENSG00000118503	TNFAIP3	98.954	1.01	0.506913	1.99245	0.0463219	0.672922	1.99268	2.22104	3.87126	2.44769	1.81453	9.69107	1.89885	1.27793	5.04617	2.54149	1.77434	12.6683	6
101	ENSG00000118513	MYB	8.50272	-1.4691	0.626968	-2.34318	0.0191203	0.50343	0.423498	1.00618	1.80261	0.0630234	0.16466	0.630215	0.247106	0.309279	0.97532	0.248429	0.062536	0.433076	6
102	ENSG00000118557	PMFBP1	10.0568	-1.1311	0.463376	-2.441	0.0146466	0.456572	0.595945	0.448494	0.924025	0.498955	0.299132	0.71147	1.20201	0.664707	1.89226	0.598045	0.25666	0.245775	16
103	ENSG00000119283	TRIM67	99.3988	-1.59873	0.776585	-2.05867	0.039526	0.644896	0.399243	0.355356	4.21607	0.392012	0.167272	0.763834	0.591776	0.234361	4.51167	0.424615	0.25897	1.07045	1
104	ENSG00000119938	PPP1R3C	427.982	1.86514	0.427947	4.35835	1.31047e-05	0.00688082	9.3109	4.01451	3.92203	26.4003	27.8258	14.581	17.0261	5.46588	4.88079	49.8578	30.6546	12.2275	10
105	ENSG00000120068	HOXB8	24.8296	-8.68376	2.93664	-2.95704	0.00310612	0.220936	0	14.2251	0.0559986	0	0	0.0532914	0	11.0038	0	0	0	0	17
106	ENSG00000120075	HOXB5	28.8856	-6.02765	2.24623	-2.68346	0.00728652	0.32734	0.0935785	10.8435	0	0.0543172	0.0705572	0	0	8.55929	0	0	0.157699	0	17
107	ENSG00000120149	MSX2	162.779	-1.4845	0.549738	-2.70037	0.00692618	0.321504	17.0768	4.9513	14.8784	8.38778	2.0192	0.475068	23.2266	3.66582	16.0367	6.97485	5.15539	4.06955	5
108	ENSG00000120217	CD274	26.8258	1.1399	0.371951	3.06465	0.00217924	0.187939	0.623995	0.656776	1.12328	0.63063	2.70905	2.31447	0.610269	0.484955	1.59444	1.77694	1.5011	1.2449	9
109	ENSG00000120457	KCNJ5	11.6521	1.54917	0.552195	2.80548	0.00502422	0.279448	0.138957	0.352704	0.0724348	0.521832	0.611468	0.274633	0.10688	0.264411	0.0207439	0.799687	0.169722	0.342934	11
110	ENSG00000120675	DNAJC15	33.6201	-1.6428	0.577105	-2.84663	0.00441844	0.264796	0.819974	0.340582	1.27318	0.0248128	0.472679	0.407061	0.816097	0.901769	1.44668	0.0282826	0.240967	0.544045	13
111	ENSG00000120729	MYOT	1.40024	3.56071	1.48201	2.40263	0.0162778	NA	0	0.0977112	0	0.410702	0.765574	0.503603	0	0	0	0.595473	0	0	5
112	ENSG00000122585	NPY	102.355	5.37797	1.09993	4.88938	1.01156e-06	0.00114577	0.857971	1.85633	0.314441	0.763652	41.2137	107.717	0.289074	3.65738	0.675838	0.564601	41.6275	122.728	7
113	ENSG00000122592	HOXA7	4.3079	-3.95436	1.49564	-2.64393	0.00819492	0.349109	0	2.14838	0	0	0.0644743	0	0	1.56443	0.0668885	0.0563157	0	0.242519	7
114	ENSG00000122756	CNTFR	179.844	-1.46178	0.540249	-2.70575	0.00681505	0.320075	24.9249	4.25004	38.8336	6.87525	3.65769	9.84056	9.30171	2.5078	35.65	5.20212	3.09323	10.4844	9
115	ENSG00000123360	PDE1B	24.6231	-2.54102	0.583554	-4.35439	1.33441e-05	0.00688082	1.0169	0.512565	3.29231	0.33417	0.385301	0.104888	0.781362	0.29915	3.71628	0.385489	0.15599	0.202325	12
116	ENSG00000123572	NRK	33.1495	-1.01858	0.255774	-3.98235	6.82381e-05	0.0213793	0.660297	0.584507	0.916858	0.429534	0.160925	0.435357	0.625089	0.530441	0.696535	0.341342	0.292368	0.24073	X
117	ENSG00000124491	F13A1	6.11903	2.7286	1.24133	2.19813	0.02794	0.577767	0.202713	0.0450275	0.294337	0.0248275	0.0323178	2.27627	0	0.390141	0	0.38211	0	1.74654	6
118	ENSG00000125462	MIR9-1HG	650.157	-3.63775	1.13616	-3.2018	0.0013657	0.144455	2.51067	2.92167	178.38	0.986678	1.73127	8.38814	2.20288	4.07254	176.032	1.81472	2.0371	11.2493	1
119	ENSG00000125735	TNFSF14	2.59961	1.61377	0.791964	2.03768	0.0415824	0.654137	0.0187406	0.0197463	0.0267269	0.130663	0.0283533	0.127498	0	0.0983414	0.029419	0.0991829	0.0700184	0.110547	19
120	ENSG00000125798	FOXA2	63.5937	6.11747	2.16556	2.82489	0.00472972	0.270984	0.246724	0.111398	0	0	0	13.9267	0.047397	0.0461305	0	0.0465053	0	17.9359	20
121	ENSG00000125820	NKX2-2	26.9755	6.72412	2.48776	2.70288	0.00687421	0.321504	0.0403524	0	0	0	0	7.00874	0	0.10555	0	0.159591	0	8.63452	20
122	ENSG00000127129	EDN2	1.75836	-2.64083	1.2296	-2.14772	0.0317359	0.602859	0.147638	0.155489	1.88177	0.0856151	0	0.0997456	0	0.0960889	0.345306	0	0	0.0621587	1
123	ENSG00000127249	ATP13A4	5.39606	-1.34632	0.608533	-2.21241	0.0269383	0.568762	0.18629	0.399541	0.123347	0.125551	0.0817974	0.0514392	0.0437331	0.277535	0.191554	0.100188	0.0446443	0.0334027	3
124	ENSG00000127329	PTPRB	6.00471	1.19154	0.596341	1.99809	0.0457067	0.671283	0.0412057	0.0337274	0.030839	0.0786699	0.0193974	0.113407	0.0914605	0.0180406	0.031631	0.214414	0.0903806	0.0661497	12
125	ENSG00000127903	ZNF835	8.83675	-1.3835	0.549891	-2.51594	0.0118714	0.412854	0.859341	0.176053	0.355898	0.138667	0.216558	0.357045	0.353666	0.31801	0.777615	0.031556	0.215189	0.10057	19
126	ENSG00000128342	LIF	122.642	1.16076	0.429639	2.7017	0.00689854	0.321504	2.25952	4.34043	1.38955	5.82879	5.04649	4.2225	1.2554	4.48636	0.909763	2.22409	7.92834	6.5198	22
127	ENSG00000128408	RIBC2	2.8198	-1.98559	0.838462	-2.36813	0.0178781	0.491712	0.997016	0.869273	0.960315	0.359658	0.231539	0.244509	0.242063	0.226326	0.542395	0	0.194862	0	22
128	ENSG00000128815	WDFY4	1.79184	-3.22156	1.2644	-2.54791	0.0108372	0.401462	0.032198	0	0.0505889	0	0	0	0.0717293	0.353788	0.0556914	0.0234707	0	0.00660906	10
129	ENSG00000128833	MYO5C	33.9906	1.1197	0.327721	3.41662	0.000634037	0.0954541	0.800576	0.617457	0.421128	0.698879	0.59507	1.2552	0.439554	0.39718	0.400534	1.77317	0.838623	1.33121	15
130	ENSG00000129009	ISLR	418.49	-1.693	0.562069	-3.01208	0.00259461	0.20387	30.3746	101.158	5.72439	18.2336	9.04762	9.71122	23.5691	79.2852	7.17675	13.094	10.124	15.2725	15
131	ENSG00000129173	E2F8	60.6582	-1.13584	0.283693	-4.00378	6.23384e-05	0.0205595	3.80189	1.99661	3.99862	1.52412	1.5671	1.14185	2.18434	3.58561	5.81187	2.51736	1.49522	1.14563	11
132	ENSG00000129214	SHBG	22.5466	3.2485	1.13402	2.86457	0.00417571	0.257928	1.11821	0.855124	0.76428	51.2185	1.87098	0.695419	0	0.535208	0.466048	1.39132	1.41238	0.788889	17
133	ENSG00000129465	RIPK3	2.266	2.09145	1.03667	2.01747	0.043646	0.664551	0	0.237119	0	0.126135	0.714904	0	0.0623301	0.270863	0.0849331	0.392126	0.792735	0.219681	14
134	ENSG00000129514	FOXA1	110.426	4.045	1.2651	3.19738	0.00138681	0.145402	1.00587	0.817014	0.465433	0.224699	0.197636	30.1891	0.783122	0.399318	0.151858	0.0929276	0.226275	28.7974	14
135	ENSG00000129988	LBP	44.6026	1.81622	0.651333	2.78847	0.00529577	0.2831	1.24204	1.30837	1.56682	1.60818	0.504202	10.038	0.577126	0.998584	1.49447	2.07564	0.375633	9.81842	20
136	ENSG00000130307	USHBP1	2.86006	1.61836	0.808818	2.0009	0.0454032	0.669476	0	0.0528929	0.068335	0.167197	0.635449	0	0.107723	0.0657989	0.035798	0.124765	0.0901384	0.166095	19
137	ENSG00000130948	HSD17B3	2.66117	-1.76895	0.829486	-2.13258	0.0329589	0.612058	0.706073	1.20574	0.580037	0.221932	0.284915	0	0.235696	1.01489	0.295334	0.174535	0.439926	0	9
138	ENSG00000131044	TTLL9	10.4444	1.03873	0.512376	2.02729	0.0426332	0.660693	0.58879	0.137258	0.760299	0.563179	0.674616	1.14643	0.348706	0.217229	0.30688	1.59016	0.105436	0.563156	20
139	ENSG00000131746	TNS4	20.9873	1.13125	0.552266	2.04838	0.0405223	0.651632	0.431409	0.105062	1.06238	1.02227	0.46782	1.54887	0.975111	0.559216	1.08764	1.11717	0.763442	3.48929	17
140	ENSG00000131771	PPP1R1B	10.9024	-1.08388	0.529265	-2.04789	0.0405707	0.651632	0.572388	1.50082	0.50786	0.913398	0.278958	0.235664	0.580685	2.22448	0.577756	0.653827	0.290742	0.411468	17
141	ENSG00000131773	KHDRBS3	121.943	-1.12163	0.303319	-3.69786	0.000217426	0.0472512	14.6936	25.6796	12.8128	6.47499	4.87643	13.7204	14.593	29.4769	14.7233	9.75876	6.02245	9.69233	8
142	ENSG00000132437	DDC	17.256	2.84832	0.952194	2.99132	0.00277774	0.208339	0.294638	0.381418	0.190053	0.565155	0	9.30106	0.823849	0.419178	0.486086	0.745269	0.184125	6.48104	7
143	ENSG00000133107	TRPC4	45.7525	1.27062	0.381739	3.32849	0.000873167	0.111978	0.879355	0.712506	0.720348	0.847512	0.670309	2.67316	0.36627	0.396494	0.361531	1.22953	0.757142	1.9032	13
144	ENSG00000134138	MEIS2	645.058	1.52394	0.766016	1.98944	0.0466525	0.673665	38.7633	28.7997	5.54847	6.6586	119.207	81.4639	32.4126	31.5086	6.01052	7.97954	115.394	76.8782	15
145	ENSG00000134160	TRPM1	1.44193	2.90456	1.47463	1.96968	0.0488747	NA	0.014123	0.0564483	0	0	0.0213787	0.339876	0	0	0	0	0.171127	0.0451369	15
146	ENSG00000134184	GSTM1	19.5719	-7.56793	2.29058	-3.30393	0.000953385	0.117336	0	2.73385	14.5635	0	0	0	0	3.61161	13.2356	0	0	0	1
147	ENSG00000134216	CHIA	1.3667	3.17807	1.61784	1.96439	0.0494846	NA	0	0	0	0.364629	0.0289546	0	0.0257957	0	0	0.392682	0	0.0161281	1
148	ENSG00000134259	NGF	11.1768	1.04459	0.442533	2.36047	0.0182518	0.495842	0.836277	0.434494	0.589466	2.11862	0.797078	1.1186	0.836118	0.539893	0.617587	0.887051	0.54579	2.10636	1
149	ENSG00000134321	RSAD2	6.87635	-1.19895	0.503065	-2.38328	0.0171592	0.485934	0.197878	0.213742	0.704439	0.0670586	0.218966	0.196874	0.546305	0.210593	0.363493	0.15324	0.0979049	0.146361	2
150	ENSG00000134330	IAH1	72.8114	-1.63072	0.560154	-2.9112	0.00360042	0.239554	10.9006	1.83717	3.28749	2.13462	1.94458	2.93776	13.3355	2.25771	2.62383	0.789987	0.437802	2.87093	2
151	ENSG00000134755	DSC2	131.926	1.40059	0.397449	3.52395	0.000425169	0.07359	0.898384	1.58973	0.659833	1.46487	1.79518	6.08129	1.43269	1.53121	0.565044	1.76925	2.22844	4.15885	18
152	ENSG00000134762	DSC3	56.8011	2.49351	0.632343	3.94328	8.03747e-05	0.0245599	0.148608	0.361377	0.0978189	0.625514	0.286061	3.62748	0.231363	0.525425	0.082452	0.620927	0.361274	2.66873	18
153	ENSG00000134802	SLC43A3	230.116	-1.24688	0.345972	-3.60398	0.000313386	0.0601025	23.4361	11.8968	22.0353	11.7551	2.97892	9.78928	19.9958	15.2866	22.3606	8.93214	2.76133	10.748	11
154	ENSG00000135111	TBX3	88.2409	-1.77588	0.319845	-5.55231	2.81914e-08	7.75296e-05	1.89899	5.66892	4.52161	1.46986	0.826488	0.9167	2.14697	5.86255	4.76799	1.78962	0.835257	1.12681	12
155	ENSG00000135218	CD36	11.3918	1.72332	0.851333	2.02426	0.0429433	0.661375	0.226422	0.165119	1.04769	0.365639	0.0799985	4.2063	0.0700952	0.269682	0.560453	0.279456	0.202542	1.93915	7
156	ENSG00000135502	SLC26A10P	11.3105	1.26627	0.575535	2.20016	0.0277956	0.577155	0.407741	2.51956	0.668866	0.837135	3.36048	1.84132	0.23828	0.417443	0.440452	0.764462	1.46253	2.06928	12
157	ENSG00000135547	HEY2	37.7685	1.12991	0.538202	2.09942	0.0357802	0.630138	0.411712	1.59039	1.36999	0.796936	1.60648	3.44787	0.0922863	1.33966	1.2905	0.679142	2.47092	3.52636	6
158	ENSG00000135549	PKIB	134.049	2.14663	0.383154	5.60252	2.11254e-08	7.46963e-05	5.66863	9.14008	3.92995	19.0067	34.2091	36.8634	4.43131	11.125	1.43716	17.0191	24.0391	26.0745	6
159	ENSG00000135702	CHST5	13.1081	1.22905	0.540242	2.275	0.0229062	0.53808	0.27875	0.292258	0.527446	1.10991	0.454402	0.695853	0.155687	0.278148	0.181334	1.57241	0.182351	0.179214	16
160	ENSG00000135747	ZNF670-ZNF695	7.68466	-1.63759	0.732717	-2.23495	0.0254205	0.555174	0.182417	0.128125	1.17066	0.247203	0.137804	0.206535	0.163648	0.0796376	1.09614	0.160589	0.0684604	0.025616	1
161	ENSG00000135773	CAPN9	3.05368	3.17972	0.933817	3.40508	0.000661447	0.0961494	0	0	0	0.29607	0.359049	0.27674	0.0456799	0.102885	0.0615808	0.10371	0.266544	0.486444	1
162	ENSG00000135824	RGS8	72.446	-1.21674	0.527009	-2.30876	0.0209567	0.519739	0.702402	1.74796	2.60103	1.35649	0.412275	0.428625	1.29012	2.93895	3.88312	2.58133	0.307295	0.362036	1
163	ENSG00000135903	PAX3	609.248	-4.34653	1.09348	-3.97494	7.03963e-05	0.0217797	82.8305	1.07983	149.381	9.23256	1.47833	0.570552	57.3746	0.924612	122.869	6.08977	1.36412	0.249488	2
164	ENSG00000136099	PCDH8	148.399	-1.23424	0.438454	-2.81498	0.00487807	0.273161	9.15982	6.20221	23.731	5.46402	2.98642	3.26649	4.35842	3.5563	21.0428	6.29384	2.22239	6.5132	13
165	ENSG00000136205	TNS3	557.614	1.25092	0.331895	3.76903	0.000163883	0.0382666	7.66063	4.73372	3.76692	11.2893	7.59405	23.9757	5.59616	4.78931	4.31005	8.3729	5.12586	16.5024	7
166	ENSG00000136305	CIDEB	6.97219	2.04142	0.865466	2.35875	0.0183366	0.496932	0	0.583452	0.31595	2.05523	0	0.201187	0.0996217	0.242399	0.116064	0.728384	0.166714	2.60318	14
167	ENSG00000136698	CFC1	16.3116	4.87841	2.0849	2.33987	0.0192902	0.50343	0.0573602	0.222257	0	0.183671	0	7.21804	0	0	0.164923	0	0	5.55378	2
168	ENSG00000136859	ANGPTL2	963.044	1.0006	0.369273	2.70964	0.00673554	0.31876	15.9961	31.2391	14.3947	17.3485	49.3018	41.6201	27.654	40.8339	19.5633	39.9928	82.6239	57.3618	9
169	ENSG00000137142	IGFBPL1	144.142	-1.29724	0.584035	-2.22117	0.0263394	0.563462	12.5529	1.52888	5.64981	1.81973	0.696591	5.13693	8.62541	1.02672	5.85432	2.2535	0.545106	3.7458	9
170	ENSG00000137203	TFAP2A	10.3809	-2.04589	0.584859	-3.49809	0.000468599	0.0794404	1.139	1.41309	1.4056	0.172197	0.44386	0.0740201	0.234458	1.09334	0.868454	0	0.61272	0.131023	6
171	ENSG00000137573	SULF1	1118.25	3.33287	0.855757	3.89464	9.83439e-05	0.0279783	15.267	8.24916	6.05113	10.5984	18.7471	441.149	11.1596	13.8879	11.4904	18.2351	16.3031	171.35	8
172	ENSG00000137673	MMP7	11.8249	1.65184	0.711245	2.32247	0.0202077	0.511412	1.50441	0.356488	0.382939	0.490581	0.635293	5.41347	0.904115	0.219986	0.139319	1.32895	0.473049	2.99759	11
173	ENSG00000138356	AOX1	88.3787	-1.07945	0.347759	-3.10402	0.00190912	0.173867	4.31555	3.67675	3.15641	2.78579	0.959097	2.02849	3.44859	2.92182	3.74021	2.4743	0.405737	1.28314	2
174	ENSG00000138769	CDKL2	30.0931	1.14081	0.458925	2.48584	0.0129248	0.431133	0.699373	0.970542	0.989284	1.91144	0.380973	1.40304	0.220694	0.800563	0.907421	3.18275	1.79587	0.940455	4
175	ENSG00000138792	ENPEP	2.38943	2.67402	1.33336	2.00548	0.0449121	0.667836	0.0232646	0.144776	0	0	0.0176136	0.703391	0	0.0152756	0	0.0308183	0	0.164745	4
176	ENSG00000139144	PIK3C2G	7.35282	-2.92737	1.01248	-2.8913	0.00383651	0.246854	0.0333921	0.18971	1.09331	0.0392219	0.051003	0.0725906	0.721351	0	1.69855	0	0.201956	0.0853025	12
177	ENSG00000139269	INHBE	28.5631	1.03055	0.500577	2.05873	0.0395199	0.644896	1.63934	1.14465	0.391598	2.92899	3.13156	0.466119	1.95698	0.921505	0.701623	2.10726	3.67042	1.24114	12
178	ENSG00000139287	TPH2	57.6888	5.61532	1.18913	4.72219	2.33314e-06	0.00207752	0.133383	0.270524	0.10244	0.265825	0.308329	19.4656	0	0.130397	0.0562631	0.744646	0.261166	13.512	12
179	ENSG00000139329	LUM	39.5347	2.44831	0.968113	2.52895	0.0114403	0.410445	0.712581	0.962926	0.13537	0.148056	1.06378	19.063	1.30781	1.64541	0.862444	0.513214	1.95958	8.39005	12
180	ENSG00000139865	TTC6	46.9747	3.27977	1.09351	2.99929	0.00270607	0.207417	0.230034	0.0579819	0.196193	0.350063	0.143416	10.0778	0.429542	0.126419	0.552239	0.173772	0.0620894	4.31585	14
181	ENSG00000140873	ADAMTS18	38.5393	1.97912	0.895922	2.20903	0.0271723	0.570099	0.412116	0.252807	0.0196193	0.617555	1.42571	4.9923	1.98842	0.813957	0.303687	0.976264	0.671931	6.43006	16
182	ENSG00000141433	ADCYAP1	15.1738	-2.64751	0.661745	-4.0008	6.31296e-05	0.0205595	0.335061	1.05017	2.71767	0.160144	0.0683794	0.241222	0.170667	0.564763	1.99185	0.419087	0.0509448	0.0762376	18
183	ENSG00000141668	CBLN2	1.60546	-2.17471	1.08465	-2.00498	0.0449652	NA	0.195735	0.0630978	0.0501501	0.0574485	0	0	0.294164	0.226852	0	0	0.0395685	0.0296274	18
184	ENSG00000142609	CFAP74	3.50758	1.87611	0.720523	2.60382	0.00921922	0.366941	0	0.0319685	0.0245086	0.139795	0.198433	0.207096	0.107226	0.0225497	0.10793	0.0429311	0.161154	0.18772	1
185	ENSG00000142910	TINAGL1	8.25272	1.87355	0.626535	2.99033	0.00278677	0.208385	0.165004	0.348811	0.197661	1.83633	0.205956	0.610604	0.228345	0.936224	0.25558	2.70154	0.543102	1.20697	1
186	ENSG00000143228	NUF2	143.218	-1.01329	0.326133	-3.10699	0.00189006	0.173262	12.2463	7.05591	19.3125	6.13504	7.86645	8.42149	9.87966	7.09273	29.1387	6.78791	6.8961	3.74071	1
187	ENSG00000143341	HMCN1	570.561	-1.35877	0.264333	-5.14038	2.74185e-07	0.000452423	5.45927	9.11193	10.9538	3.06425	5.02507	5.65293	7.40392	14.5365	17.2715	4.81659	2.60981	3.40656	1
188	ENSG00000143476	DTL	561.617	-1.06318	0.348283	-3.05264	0.00226837	0.19032	35.7377	14.9751	48.6663	15.0748	13.4996	11.4944	11.7266	9.1703	37.6006	9.72887	11.5075	9.65098	1
189	ENSG00000143772	ITPKB	658.081	-1.10748	0.347118	-3.19049	0.00142032	0.147089	11.4454	8.5385	29.0025	5.61647	8.82077	5.84637	8.37812	6.58178	31.3776	6.76799	7.47192	6.64649	1
190	ENSG00000143867	OSR1	25.3088	1.19019	0.526829	2.25915	0.0238739	0.54311	0.384727	1.09773	0.674349	0.755146	4.47888	0.80163	0.516194	0.475986	1.58627	0.6675	2.45638	0.86435	2
191	ENSG00000144339	TMEFF2	28.0412	-1.52374	0.599667	-2.54097	0.0110546	0.405253	1.29199	0.755812	2.5524	1.28785	0.156237	0.39757	0.392987	1.18525	4.52955	1.12319	0.16201	0.322049	2
192	ENSG00000144355	DLX1	37.3534	2.55694	0.669476	3.81932	0.000133818	0.0355768	0.455101	1.19454	0.594552	2.32282	9.18729	1.20095	0.490997	1.29532	0.188847	0.689063	9.5418	1.07986	2
193	ENSG00000144785		3.75465	-2.8322	0.990346	-2.85981	0.00423888	0.259529	0.95575	4.50663	1.00126	0	0	0	0.843958	0.273041	0.655829	0.548043	0.275073	0.359534	12
194	ENSG00000144810	COL8A1	200.226	1.19495	0.32393	3.68893	0.000225201	0.0484691	2.99384	4.11339	4.14067	6.52748	5.03244	11.7361	2.00824	2.21156	1.51984	3.90388	3.12453	7.52381	3
195	ENSG00000145147	SLIT2	732.93	1.52311	0.424555	3.58754	0.000333818	0.0626418	6.05021	6.1315	4.86343	9.78042	7.17558	41.8982	4.04318	6.97483	8.23718	13.5742	4.43577	25.8994	4
196	ENSG00000145244	CORIN	21.9768	2.01169	0.567587	3.54429	0.000393679	0.0695361	0.248993	0.304745	0.183718	0.20358	0.711233	2.66813	0.330922	0.235835	0.158836	0.766905	0.183156	1.35262	4
197	ENSG00000145283	SLC10A6	1.44206	-3.44031	1.5019	-2.29064	0.0219843	NA	0	0	0.856005	0	0	0	0.19708	0.142455	0.426449	0.0717703	0	0	4
198	ENSG00000145536	ADAMTS16	491.289	-1.08475	0.502678	-2.15793	0.0309332	0.599852	19.1072	2.42917	29.2139	7.31651	5.75254	8.48205	20.6706	2.6604	34.7671	9.21251	6.78099	10.7262	5
199	ENSG00000145808	ADAMTS19	4.56333	-1.68915	0.594419	-2.84168	0.00448759	0.266026	0.143152	0.314273	0.212659	0.036019	0.0469083	0.0421885	0.104486	0.18305	0.146017	0.102573	0.0699262	0	5
200	ENSG00000146147	MLIP	20.5933	3.54454	1.11872	3.16838	0.00153294	0.156139	0.315551	0.014731	0.019938	0.697683	0.0745811	5.92976	0.0188564	0.378558	0.151558	0.402843	0.152103	2.51278	6
201	ENSG00000146166	LGSN	29.3605	1.46525	0.435984	3.36078	0.000777214	0.106871	0.165118	0.345758	0.303834	0.514177	0.725186	2.29149	0.700742	0.432996	0.697338	0.86936	0.864057	1.77907	6
202	ENSG00000146192	FGD2	5.79644	2.11732	0.66022	3.207	0.00134128	0.143714	0.0732191	0.168698	0	0.227064	0.315669	0.130392	0.0187618	0.147677	0.0721429	0.746214	0.300451	0.330671	6
203	ENSG00000146221	TCTE1	4.52851	1.52738	0.69844	2.18685	0.0287535	0.583348	0.0537378	0.141544	0	0.374563	0.557651	0.255653	0	0.105624	0.25282	0.461138	0.0907961	0.135837	6
204	ENSG00000146285	SCML4	3.93144	2.53025	0.832673	3.03871	0.00237595	0.196024	0.0178671	0.0387604	0.0509624	0.0675632	0.179445	0.230913	0.0420968	0	0.0858002	0.490589	0.0201495	0.417155	6
205	ENSG00000146469	VIP	1.55146	2.97188	1.27314	2.3343	0.0195803	NA	0	0	0	0.425799	0.331648	0.0993702	0.0983567	0.073435	0	0.385641	0.0823298	0	6
206	ENSG00000146530	VWDE	16.4671	1.76206	0.590679	2.9831	0.00285344	0.211453	0.0861126	0.210393	0.185534	0.52533	0.802512	0.105072	0.258158	0.225988	0.135205	1.17105	0.981972	0.104079	7
207	ENSG00000146674	IGFBP3	802.707	1.89306	0.453833	4.17128	3.02899e-05	0.0128854	26.0896	22.0343	6.50041	122.435	45.2213	37.54	21.771	15.9745	3.37881	56.4029	39.8147	51.3913	7
208	ENSG00000146910	CNPY1	84.8509	-1.69285	0.604183	-2.80189	0.00508042	0.28107	4.51973	1.74189	12.6717	0.791603	0.806748	4.73949	6.6672	1.7248	15.0394	1.40983	0.440833	4.18383	7
209	ENSG00000147257	GPC3	58.1857	-2.39288	0.424575	-5.63594	1.74106e-08	7.26822e-05	11.4109	2.59106	2.83702	1.39179	0.740914	1.324	7.32269	3.47712	7.99895	1.84841	0.60593	0.790565	X
210	ENSG00000147588	PMP2	2.09841	1.6847	0.855547	1.96915	0.0489357	0.688759	0.073053	0.0245748	0.0665265	0.171357	0.141076	0.0951535	0	0.0305785	0.0365936	0.191563	0.0831278	0.0589612	8
211	ENSG00000147614	ATP6V0D2	1.10627	2.51211	1.16997	2.14716	0.0317804	NA	0.0357508	0	0	0.0415188	0.215924	0.14562	0	0	0	0.0943339	0.201115	0.0903588	8
212	ENSG00000147724	FAM135B	16.4096	-2.23331	0.954546	-2.33965	0.0193017	0.50343	0.0159235	1.98613	0.701159	0	0	0.377077	0.0359908	1.20469	1.10796	0.0932013	0.199943	0.309138	8
213	ENSG00000147804	SLC39A4	6.47273	2.01609	0.684638	2.94475	0.00323215	0.224878	0.606059	0.404694	0.916713	1.88757	2.34428	0.339277	0	0.333895	0.220675	2.29589	1.45351	0.602233	8
214	ENSG00000148702	HABP2	2.67476	1.74275	0.866302	2.01171	0.0442509	0.667666	0	0	0.0797923	0.0974936	0.0422793	0.189218	0.0376584	0	0.175465	0.184785	0.157536	0.235716	10
215	ENSG00000148826	NKX6-2	10.1041	1.93664	0.853713	2.26848	0.0232997	0.54004	0.0604027	0.318189	0.215351	0.105242	0.136894	0.943784	0.0406418	0.19778	0.14203	0.0398825	0.136017	2.15307	10
216	ENSG00000149124	GLYAT	5.82846	-1.83354	0.818731	-2.23949	0.0251243	0.554151	1.00491	0.0862034	0.717509	0.578207	0.122935	0.172445	0.557271	0.232277	2.82817	0.372665	0.199801	0	11
217	ENSG00000150275	PCDH15	12.4858	1.1451	0.49582	2.30951	0.0209152	0.519739	0.17249	0.0404506	0.281	0.227968	0.565128	0.313588	0.105172	0.131806	0.250766	0.503598	0.0944928	0.440822	10
218	ENSG00000150361	KLHL1	9.29349	-2.02299	0.901862	-2.24313	0.0248884	0.55342	0.123503	0.021688	0.679426	0.0922632	0.120113	0.112004	0.0277373	0.0269963	1.55784	0.0787774	0.0232049	0.121417	13
219	ENSG00000151023	ENKUR	37.1565	1.53635	0.584703	2.62758	0.00859957	0.357127	0.341864	0.96209	1.42628	0.40247	1.35975	5.26411	0.355226	1.0083	1.6928	0.70967	2.28126	5.64687	10
220	ENSG00000151303		1.66029	3.01278	1.26209	2.38715	0.0169798	NA	0	0	0	0.082632	0.0537966	0.0967652	0	0.0466486	0	0.117622	0.040096	0	10
221	ENSG00000151615	POU4F2	8.00789	-3.43892	1.12336	-3.06128	0.00220396	0.18907	0.105355	0.055501	1.42737	0	0	0.0358037	0.212781	0	1.32186	0	0.0890111	0.110965	4
222	ENSG00000151702	FLI1	9.24142	1.61963	0.513428	3.15454	0.00160752	0.160435	0.211497	0.171879	0.169985	0.232303	0.596152	0.407785	0.060645	0.128211	0.0511387	0.116992	0.40379	0.63757	11
223	ENSG00000151715	TMEM45B	5.73699	1.34339	0.639361	2.10115	0.035628	0.628531	0.193494	0.113683	0.275935	0.646499	0	1.47417	0.208057	0.0506243	0.303003	0.459279	0.304661	0.228213	11
224	ENSG00000152208	GRID2	203.485	-1.17259	0.437678	-2.6791	0.00738193	0.328313	5.25598	2.76935	9.678	4.99046	1.94073	2.21119	9.09921	3.29492	14.3468	6.23068	2.15102	1.27106	4
225	ENSG00000152689	RASGRP3	15.3997	-1.65919	0.661142	-2.50958	0.0120876	0.414951	0.414766	2.26925	0.151651	0.449602	0.744402	0.0854708	0.703264	3.13397	0.689238	0.374293	0.31678	0.347097	2
226	ENSG00000152779	SLC16A12	10.4039	2.15452	0.95041	2.26694	0.0233938	0.54004	0.104385	0.164982	0.0496229	0.101087	0.0526507	1.56262	0.0469086	0.136966	0	0.0230238	0.0196211	0.615758	10
227	ENSG00000154027	AK5	44.081	1.501	0.573536	2.61711	0.0088679	0.360679	1.16691	1.01283	0.304494	1.42942	0.342525	6.45675	1.10205	1.53599	0.736029	1.80082	1.17874	5.37264	1
228	ENSG00000154080	CHST9	105.999	-2.63374	1.08338	-2.43103	0.0150559	0.461198	0.594989	0.0511139	5.66101	0.393714	0.38388	1.49655	0.230369	0.183122	13.1764	0.156172	0.287656	0.272385	18
229	ENSG00000154309	DISP1	386.682	-1.09744	0.302038	-3.63346	0.000279645	0.0556738	12.6471	9.06142	32.6226	6.99068	7.25204	10.5735	14.7294	11.1065	34.8084	9.34167	8.12093	8.25494	1
230	ENSG00000154342	WNT3A	1.37349	-2.77702	1.17826	-2.35689	0.0184286	NA	0.194145	0.0292212	0.0791065	0	0	0	0.037336	0.0726768	0.0869807	0.0366408	0.0312374	0	1
231	ENSG00000154856	APCDD1	131.636	-1.08755	0.358975	-3.0296	0.00244878	0.199375	11.3714	5.677	11.7939	3.68375	2.40096	5.79746	10.4438	2.47484	13.1417	4.15696	2.73965	5.83948	18
232	ENSG00000155816	FMN2	306.319	-1.64214	0.794163	-2.06777	0.0386621	0.640231	3.63913	1.78823	29.5842	1.54455	2.51046	10.022	3.81524	2.67322	43.6632	2.32515	3.66252	4.98974	1
233	ENSG00000156049	GNA14	75.8635	-1.01049	0.40966	-2.46666	0.013638	0.442831	2.83204	5.05214	8.11084	3.5692	1.53009	1.2383	1.79865	4.39011	5.16504	4.27866	0.760103	1.56487	9
234	ENSG00000156265	MAP3K7CL	94.3102	1.06426	0.394675	2.69654	0.00700644	0.322335	2.54646	5.21885	4.70339	5.03585	23.1911	9.33836	5.7901	8.78097	5.32861	7.14139	15.6579	5.62504	21
235	ENSG00000156509	FBXO43	11.3158	-1.26429	0.519502	-2.43366	0.0149469	0.459939	0.358004	0.248278	0.981818	0.146965	0.352436	0.233737	0.326021	0.272502	1.40476	0.314816	0.0712175	0.278818	8
236	ENSG00000157502	PWWP3B	54.2118	-1.56717	0.428809	-3.65471	0.00025747	0.0531053	0.928492	2.6958	0.912198	0.263722	0.998709	0.729768	1.94634	4.41092	1.42482	0.900605	0.744333	0.504218	X
237	ENSG00000157856	DRC1	3.29943	1.56397	0.783913	1.99508	0.0460342	0.671987	0.206486	0.215503	0.254627	1.28622	0	0.439415	0.118652	0.125411	0.354073	0.511936	0.328166	0.838237	2
238	ENSG00000158055	GRHL3	193.531	-1.34248	0.405486	-3.3108	0.0009303	0.116882	8.99056	17.207	10.5189	7.12015	2.7399	1.40029	7.69348	13.0687	7.90255	8.87384	2.35394	2.58468	1
239	ENSG00000158234	FAIM	11.632	1.50818	0.660373	2.28383	0.0223818	0.534761	0.345145	0.412901	0.400896	0.0304226	1.59769	0.834004	0.194921	0.552289	0.205357	0.31266	1.75927	1.35963	3
240	ENSG00000158473	CD1D	25.996	-1.03689	0.469618	-2.20795	0.0272476	0.570099	1.01869	0.509837	2.98304	0.604104	0.232956	1.07065	1.91229	1.02759	2.24229	0.467238	0.612536	1.38547	1
241	ENSG00000159200	RCAN1	1442.24	1.00954	0.392101	2.5747	0.0100327	0.385588	39.9883	66.8353	23.6218	120.771	49.4239	98.5577	44.8245	97.0821	31.4518	200.252	54.0595	84.3916	21
242	ENSG00000159450	TCHH	4.23682	-1.65504	0.794154	-2.08402	0.037158	0.633182	0.0578227	0.0121859	0.0824653	0.0403252	0	0	0.187243	0.0607469	0.16353	0.0153196	0.0522106	0.0487314	1
243	ENSG00000160471	COX6B2	279.94	-2.42842	1.09901	-2.20964	0.0271298	0.570026	1.84747	79.2088	2.79737	18.198	7.6227	3.70316	2.80435	205.295	2.47646	13.6795	5.35344	5.59897	19
244	ENSG00000161381	PLXDC1	18.7413	-1.01473	0.478061	-2.12259	0.0337884	0.616403	0.439248	1.63813	1.1655	1.22618	0.186677	0.589048	1.11284	1.83904	0.952961	0.82393	0.4703	0.207967	17
245	ENSG00000162344	FGF19	3.16825	1.76791	0.827891	2.13544	0.0327254	0.611311	0.0478888	0.201785	0.0682911	0.0555916	0.288824	0.389522	0.0642827	0.12513	0	0.189158	0.107588	0.685761	11
246	ENSG00000162367	TAL1	7.30562	1.9454	0.705168	2.75877	0.00580186	0.294266	0.0982102	0.18385	0.0248841	0.485119	0.0733335	0.451161	0.0470457	0.0228944	0.10958	0.192818	0.0393569	0.588154	1
247	ENSG00000162511	LAPTM5	9.56934	1.04644	0.51334	2.03849	0.0415008	0.654137	0.274736	0.874052	0.167911	0.528851	0.710847	0.479381	0.369238	0.205355	0.0614565	0.444144	0.909154	0.778376	1
248	ENSG00000162654	GBP4	6.03492	-2.05716	0.815073	-2.52389	0.0116063	0.410968	0.039129	0.32098	0.074406	0.0151594	0.0789854	0.0887996	0.541937	0.0513739	0.649987	0.0345475	0.0147185	0.0659522	1
249	ENSG00000162692	VCAM1	10.1134	1.26231	0.628624	2.00805	0.0446378	0.667836	0.0746112	0.236429	0.470602	0.195625	0.918632	0.167688	0.04586	0.173665	0.328577	0.359989	1.07184	0.205708	1
250	ENSG00000162722	TRIM58	73.8124	-1.89708	0.465547	-4.07495	4.60247e-05	0.0172599	1.96475	0.805094	3.98069	0.217462	0.920411	0.573092	1.9976	1.20747	4.06497	0.268351	1.17856	0.341662	1
251	ENSG00000162873	KLHDC8A	98.3969	-1.50956	0.530851	-2.84366	0.00445985	0.26599	1.90371	3.38587	8.73371	1.84562	0.379077	2.09264	3.2566	3.76114	12.7549	4.25654	0.44142	2.18574	1
252	ENSG00000163081	CCDC140	7.58649	-4.9619	1.21092	-4.09762	4.17427e-05	0.0161433	1.50211	0	3.51578	0.0601199	0	0.0701835	0.972862	0	1.87075	0.0681534	0	0	2
253	ENSG00000163235	TGFA	175.124	1.5926	0.406835	3.91462	9.05485e-05	0.0263667	1.4743	4.65683	3.20946	21.9214	6.67778	5.19204	3.97496	4.60401	2.05659	12.8168	4.54357	7.87914	2
254	ENSG00000163273	NPPC	83.7986	-1.20195	0.496041	-2.42309	0.0153893	0.461319	5.64165	11.4025	32.9021	4.00792	6.00657	8.09738	2.79232	7.08956	23.9755	2.49792	3.15086	9.88174	2
255	ENSG00000163394	CCKAR	8.77645	-2.42797	0.601201	-4.03854	5.37849e-05	0.0190176	0.652834	0.528989	1.28902	0.116581	0.227092	0.0680579	0.94342	0.590276	1.6491	0.132187	0.451144	0	4
256	ENSG00000163497	FEV	29.3473	5.14377	1.44674	3.55543	0.000377365	0.0676822	0	0.231943	0	0.486119	0.0969486	11.4778	0.0862752	0.585593	0.100566	0.253763	0.14442	20.4305	2
257	ENSG00000163735	CXCL5	17.2594	1.21234	0.500011	2.42462	0.0153243	0.461241	0.242855	0.438606	0.494761	0.443218	1.88609	1.272	0.653204	0.544929	0.326133	0.137341	1.40541	0.935341	4
258	ENSG00000163815	CLEC3B	4.75173	1.88668	0.950845	1.98421	0.0472322	0.675406	0	1.06558	0.219038	2.63663	0.228832	0.616614	0.167978	0.59329	0	3.45302	0.422046	0.25846	3
259	ENSG00000164512	ANKRD55	3.07861	2.98131	1.0739	2.77616	0.00550047	0.286615	0	0.179463	0	0.0793425	0.177484	1.19669	0	0.0768717	0	0.627716	0.198308	0.347432	5
260	ENSG00000164626	KCNK5	16.4894	-1.2831	0.644105	-1.99207	0.0463632	0.672922	1.08181	0.0911871	1.38853	0.326813	0.196339	0.294288	0.378966	0.0851172	0.916718	0.0572261	0.146328	0.474029	6
261	ENSG00000164669	INTS4P1	9.04241	1.36939	0.524231	2.61219	0.00899642	0.363247	0.23302	0.0586734	0.0952294	0.291115	0.811744	0.492322	0.368445	0.0364816	0.305633	0.536029	0.347988	0.258076	7
262	ENSG00000164690	SHH	256.678	3.95441	1.33376	2.96486	0.00302817	0.218424	0.815427	1.53766	0.124197	0.161921	0.10542	39.4046	0.594752	1.21122	0.218766	0.714539	0.0392862	30.4584	7
263	ENSG00000164756	SLC30A8	7.23283	3.22172	1.07088	3.00847	0.00262568	0.205659	0.0922226	0	0.0219207	0.053589	1.22354	0.0209229	0	0.0403475	0.0241385	0.169942	0.450829	0.0129531	8
264	ENSG00000165023	DIRAS2	26.281	1.14932	0.54836	2.09593	0.0360886	0.630383	0.496259	0.397392	0.48126	0.553579	0.36034	2.48453	0.267518	0.156222	0.68545	0.472664	0.156662	1.33819	9
265	ENSG00000165164	CFAP47	11.6383	1.37462	0.601907	2.28378	0.0223847	0.534761	0.136052	0.16355	0.0565182	0.225228	0.103721	0.6654	0.246667	0.137541	0.259426	0.111223	0.433104	0.83576	X
266	ENSG00000165197	VEGFD	3.25446	-1.68496	0.708633	-2.37777	0.0174177	0.488783	0.166083	0.528401	0.355266	0.0964199	0.125302	0.168999	0.259043	0.491154	0.129995	0.0547264	0	0.104934	X
267	ENSG00000165309	ARMC3	13.9515	1.14602	0.448696	2.55411	0.0106458	0.399841	0.805572	0.38534	0.895122	0.530534	1.1858	2.01871	0.587912	0.691516	0.436663	0.588888	2.41627	1.57509	10
268	ENSG00000166426	CRABP1	84.8722	1.10154	0.358538	3.07231	0.00212412	0.18447	16.4854	8.69983	12.0557	24.6163	11.204	28.9989	4.80045	4.48516	14.5701	20.1025	10.9778	29.5821	15
269	ENSG00000166573	GALR1	13.8758	1.98441	0.855146	2.32055	0.0203113	0.511504	0.0146868	0.100597	0.0104731	0.05122	0.0333748	0.680433	0.0198282	0.144739	0.0115438	0.0292042	0.0829295	0.334216	18
270	ENSG00000166670	MMP10	9.33552	2.04756	0.62948	3.25278	0.00114284	0.132019	0.0497982	0.472111	0.0710135	0.70852	0.952617	1.48483	0.0668277	0.498559	0.309396	0.262182	0.615171	1.71979	11
271	ENSG00000166682	TMPRSS5	18.7404	-1.23353	0.573348	-2.15146	0.0314398	0.602345	1.40607	0.4569	3.10481	0.878643	0.653782	1.09761	1.64119	0.359846	5.20873	0.29115	1.03032	0.820089	11
272	ENSG00000166770	ZNF667-AS1	346.754	-1.84754	0.887999	-2.08057	0.0374734	0.633378	37.8184	22.588	36.9935	13.5067	0.188384	12.1141	44.8864	47.6323	39.3382	27.4656	0.176271	9.70617	19
273	ENSG00000166800	LDHAL6A	6.79564	1.04581	0.466182	2.24334	0.0248746	0.55342	0.164688	0.138804	0.223478	0.382554	0.772896	0.277647	0.177227	0.268324	0.206461	0.260855	0.402681	0.305256	11
274	ENSG00000166819	PLIN1	3.50016	-1.63501	0.725747	-2.25286	0.0242677	0.54782	0.470251	0.706677	0.221664	0.13346	0.0434047	0.0390323	0.203937	0.228809	0.246178	0.192247	0	0.221784	15
275	ENSG00000166866	MYO1A	1.86571	2.77597	1.33173	2.08449	0.0371154	0.633182	0.0267483	0.0281817	0.0762922	0	0.524043	0	0	0.0350505	0	0	0.42025	0.548362	12
276	ENSG00000166888	STAT6	79.4368	-1.0212	0.325637	-3.13601	0.00171263	0.163036	3.11862	1.97608	7.44808	1.48777	1.91819	1.8237	3.8842	1.54226	5.80522	1.60001	2.01337	2.12647	12
277	ENSG00000166923	GREM1	151.908	1.56673	0.485934	3.22416	0.00126345	0.13837	3.18095	3.27819	1.31423	4.62103	9.4774	5.36254	1.86254	1.49201	0.595414	0.998296	9.30277	4.05379	15
278	ENSG00000167131	CCDC103	1.85677	-4.2905	1.54368	-2.7794	0.00544586	0.284368	0.416301	0	1.78025	0	0	0	0.273225	0.265913	0	0	0	0.0908974	17
279	ENSG00000167244	IGF2	485.942	2.40114	0.506823	4.73762	2.16239e-06	0.00205851	6.95959	4.97995	1.49653	31.604	10.1857	10.6819	4.27389	2.32573	0.93953	38.2646	6.24465	13.9521	11
280	ENSG00000167332	OR51E2	6.63085	-1.42437	0.641582	-2.2201	0.0264121	0.564044	0.329134	0.134736	0.384037	0.0371352	0.14489	0.347441	0.55918	0.251187	0.703589	0.295458	0	0.0538749	11
281	ENSG00000167619	TMEM145	21.6658	-1.13935	0.577868	-1.97164	0.0486504	0.686866	1.11852	0.647767	3.31225	1.11804	0.308729	0.790028	0.780673	2.50178	3.99375	1.13279	0.108658	1.70058	19
282	ENSG00000167646	DNAAF3	9.45418	1.01178	0.488875	2.06961	0.0384889	0.638208	0.35467	0.626221	0.49104	1.55259	0.611847	2.33745	0.555309	0.953087	0.610482	0.81782	0.211892	1.17296	19
283	ENSG00000167785	ZNF558	45.7204	-5.11305	1.55073	-3.29719	0.000976574	0.117336	4.70623	4.25158	0.0162313	0.300904	0	0	4.00742	5.90668	0	0.219082	0	0.0232194	19
284	ENSG00000168081	PNOC	33.0607	1.79526	0.648859	2.76679	0.00566113	0.290702	0.615501	2.35775	4.16701	1.02992	2.8186	12.5009	0.257128	1.26149	1.82998	1.55003	3.36065	12.6552	8
285	ENSG00000168542	COL3A1	210.971	2.55701	0.931826	2.74409	0.00606786	0.302895	1.92125	2.00339	0.278616	0.609247	22.633	3.93444	2.84078	1.29216	0.355584	0.807044	20.7873	1.79972	2
286	ENSG00000168685	IL7R	39.1827	1.17952	0.490525	2.40461	0.0161897	0.471117	0.419622	1.47659	0.464552	2.23781	2.1127	0.90243	1.80033	1.53372	0.336032	5.21775	1.68119	1.84665	5
287	ENSG00000168875	SOX14	11.0927	2.92792	1.07332	2.7279	0.00637394	0.310677	0	0.359362	0.243234	0.148526	0.128666	2.95008	0.057281	0.111501	0.0667419	0.112385	0	2.83777	3
288	ENSG00000169085	VXN	25.1985	1.10153	0.4515	2.43972	0.0146988	0.457049	0.419851	0.42528	0.872961	0.780112	2.06752	2.8278	0.261725	0.964834	1.02887	0.712295	0.443402	1.57375	8
289	ENSG00000169291	SHE	14.9889	-1.42007	0.420999	-3.37309	0.000743295	0.10453	0.435457	0.467886	0.954136	0.170408	0.203487	0.183018	0.148351	0.412257	0.583872	0.0809155	0.137887	0.27781	1
290	ENSG00000169429	CXCL8	153.652	1.12829	0.46692	2.41646	0.0156723	0.46326	5.55004	15.5513	5.02595	23.2072	7.05904	33.595	8.89987	11.2231	2.79965	10.8173	6.339	25.6907	4
291	ENSG00000169884	WNT10B	4.83266	-1.43418	0.699082	-2.05151	0.0402171	0.649323	0.339207	0.803255	0.622244	0.337551	0	0.492541	0.871242	0.250876	1.0611	0.471115	0.203942	0.0408182	12
292	ENSG00000169891	REPS2	23.4972	1.04364	0.48471	2.15313	0.0313087	0.602345	0.307433	0.687218	0.150426	1.09705	0.284326	0.241193	0.201389	0.380422	0.209056	0.569478	0.914192	0.780611	X
293	ENSG00000169933	FRMPD4	12.672	1.4346	0.592912	2.41958	0.0155384	0.462806	0.0791102	0.163513	0.0586909	0.081833	0.106444	0.79008	0.0504677	0.163699	0.11045	0.207068	0.113349	0.389249	X
294	ENSG00000169994	MYO7B	10.6194	1.07297	0.505609	2.12213	0.033827	0.616403	0.056005	0.345117	0.176817	0.646728	0.652719	0.250507	0.124176	0.40379	0.408051	0.631576	0.570038	0.288342	2
295	ENSG00000170017	ALCAM	936.327	1.5777	0.363588	4.33924	1.42977e-05	0.00722208	8.18956	15.6552	6.65656	21.0762	22.9142	69.8934	13.8057	15.9244	6.04151	24.0398	19.8631	39.9282	3
296	ENSG00000170044	ZPLD1	2.90112	-2.40854	1.01078	-2.38285	0.0171794	0.48595	0.0775935	0.0410971	0.331908	0.0526915	0.0342904	0	0.0305467	0.0297305	0.498099	0	0.0511115	0.0191072	3
297	ENSG00000170396	ZNF804A	29.5573	-1.35364	0.390086	-3.47011	0.000520236	0.0852739	0.519466	0.830455	0.97075	0.582837	0.216826	0.316882	0.458793	0.916573	2.1654	0.40296	0.383813	0.241518	2
298	ENSG00000170482	SLC23A1	9.13259	-1.3046	0.496303	-2.62865	0.00857256	0.356604	0.407169	0.833684	1.13582	0.214928	0.749591	0.351742	0.566903	0.290602	1.06727	0.1953	0.124917	0.155922	5
299	ENSG00000170689	HOXB9	105.578	-6.4779	1.70915	-3.79013	0.000150566	0.0368975	0	26.4063	0.0463607	0.113274	0.147314	0.176626	0.0437328	23.2401	0	0.0429132	0.0365912	0.0547792	17
300	ENSG00000170745	KCNS3	5.66444	-1.17007	0.536679	-2.1802	0.0292425	0.586227	0.326123	0.381748	0.568428	0.210408	0	0.147587	0.292326	0.189676	0.624372	0.143409	0.0815326	0.305281	2
301	ENSG00000170891	CYTL1	77.8527	1.99815	0.599801	3.33136	0.000864237	0.111978	3.55121	3.53154	3.23498	1.14309	28.389	15.6792	6.04767	3.96663	2.3002	1.93179	28.84	11.7909	4
302	ENSG00000170965	PLAC1	4.01998	1.73429	0.657482	2.63777	0.00834528	0.352481	0.423149	0.831934	0.120673	1.38555	0.747371	0.750804	0.226029	0.219986	0	0.683529	1.32454	0.920723	X
303	ENSG00000171124	FUT3	1.94632	2.50799	1.14979	2.18126	0.0291639	0.586227	0.0851883	0.0448709	0.261467	0.246205	0.128525	1.06401	0	0	0	0.273293	0	0.468543	19
304	ENSG00000171291	ZNF439	11.3869	-1.40812	0.645712	-2.18072	0.0292044	0.586227	0.844709	0.0744196	1.48045	0.245682	0.213331	0.357425	0.521703	0.0459847	1.54467	0.278151	0.277145	0.208452	19
305	ENSG00000171385	KCND3	149.787	2.32842	0.613369	3.79612	0.000146979	0.0368975	0.507323	0.440174	1.61569	1.22602	1.2922	8.79088	0.324135	0.608047	0.71069	0.770308	0.510457	7.47691	1
306	ENSG00000171502	COL24A1	73.0112	-1.00769	0.340814	-2.95672	0.00310935	0.220936	1.24395	0.926529	2.00497	0.773054	1.01116	0.892197	1.8149	0.755888	3.94912	1.11521	0.634606	0.651177	1
307	ENSG00000171540	OTP	24.7859	-4.00941	1.19011	-3.36893	0.000754602	0.105028	0.538494	0.174094	6.75275	0.3251	0.093965	0	0.334755	0	5.80776	0.123185	0.140042	0.0524042	5
308	ENSG00000171786	NHLH1	50.5022	-2.31563	0.845306	-2.7394	0.00615515	0.304692	0.559463	0.832115	11.2637	0.879128	0.546782	0.84927	0.398424	0.344691	9.0766	0.477831	0.407443	0.887264	1
309	ENSG00000171847	FAM90A1	5.11786	1.11606	0.562701	1.9834	0.0473228	0.675406	0.217314	0.038157	0.206605	0.398699	0.43748	0.442555	0.194793	0.047397	0.226939	0.143343	0.325979	0.213597	12
310	ENSG00000171873	ADRA1D	24.665	-2.83844	0.751081	-3.77914	0.00015737	0.0375623	0.707051	0.208581	3.38799	0.295682	0.213705	0.26905	0.494902	0.0741044	4.92231	0.0747201	0.127405	0.262127	20
311	ENSG00000172349	IL16	7.01845	1.61141	0.712454	2.26177	0.0237115	0.54112	0.0852822	0.188004	0.261572	0.338795	0.873699	0.209285	0.14646	0.0589102	0.0775924	0.0218099	0.364276	0.492527	15
312	ENSG00000172497	ACOT12	1.51602	2.71248	1.2372	2.19243	0.0283484	NA	0	0	0	0	0.632287	0.567979	0.187209	0.182202	0	0.366372	0.313623	0.138649	5
313	ENSG00000172551	MUCL1	1.79391	3.03359	1.30437	2.32571	0.0200342	0.50858	0	0	0.0362671	0.437665	0.0384447	0.86245	0	0	0.0398882	0.414235	0.085952	0.0214281	12
314	ENSG00000172738	TMEM217	12.9287	1.22463	0.484764	2.52624	0.0115292	0.41059	0.22112	0.610862	0.576521	0.719545	2.4463	2.06852	0.803261	0.399298	0.83291	2.04947	0.462672	0.635476	6
315	ENSG00000173157	ADAMTS20	4.91699	-1.33601	0.673697	-1.9831	0.0473568	0.675406	0.104095	0.026518	0.126836	0.0438752	0.0264559	0.0475869	0.117853	0.0991313	0.42253	0.118702	0.0394367	0.0441561	12
316	ENSG00000173530	TNFRSF10D	161.63	1.04848	0.250283	4.18916	2.79989e-05	0.0121579	4.30072	2.52285	2.02236	6.10417	5.23777	7.39754	4.16482	3.13921	1.93308	7.49934	4.92527	5.87665	8
317	ENSG00000174038	SPATA31G1	40.2765	-1.13679	0.480532	-2.3657	0.0179963	0.492831	1.096	1.81398	2.40295	1.05658	0.982017	3.37989	4.84545	7.27134	1.46536	1.10602	0.848931	1.20322	9
318	ENSG00000174080	CTSF	3.67868	-1.90742	0.88261	-2.16112	0.0306864	0.599006	0.801866	0.256688	0.285708	0.17442	0	0.0477283	0.393876	0	0.245886	0.197772	0	0.112856	11
319	ENSG00000174175	SELP	13.2411	-2.68521	0.74495	-3.60455	0.000312697	0.0601025	1.1957	0.239298	1.34128	0.16361	0	0.633285	1.65373	0.0922193	2.58721	0.212785	0.0996329	0.0678715	1
320	ENSG00000174371	EXO1	251.16	-1.23939	0.401631	-3.0859	0.00202936	0.178128	16.7026	5.8683	28.2812	7.08773	8.07463	4.70278	5.47865	5.30018	26.6855	4.55176	5.49167	4.98573	1
321	ENSG00000174529	TMEM81	16.3106	-1.12289	0.498355	-2.2532	0.0242465	0.54782	1.16704	0.939935	4.69874	1.1945	0.722805	1.20666	0.735043	0.80482	3.74879	0.900734	0.384524	0.751524	1
322	ENSG00000174667	OR7D4	1.46067	3.14504	1.26228	2.49155	0.0127185	NA	0	0	0	0.0189014	0.0246143	0.0442748	0	0.0213445	0	0.0430573	0.0550383	0.239067	19
323	ENSG00000175093	SPSB4	75.8348	-1.16695	0.325761	-3.58224	0.000340656	0.0626418	3.97848	2.7738	7.54079	2.50739	1.47675	2.53172	4.97046	3.03599	6.03279	1.85385	0.695413	2.98057	3
324	ENSG00000175538	KCNE3	19.9102	1.0844	0.37699	2.87648	0.00402144	0.253915	0.24368	0.484951	0.193064	0.821277	0.486037	1.25126	0.765486	0.6386	0.382138	1.07321	0.852187	1.07224	11
325	ENSG00000175785	PRIMA1	18.7333	-2.19306	0.698417	-3.14005	0.00168921	0.163036	0.472035	0.260517	2.5004	0.0261165	0.0679852	0.122281	0.302815	0.232718	1.97509	0.178331	0.228005	0.47352	14
326	ENSG00000176269	OR4F21	4.13492	-1.61803	0.693765	-2.33224	0.019688	0.5058	0.842843	0.554634	0.751085	0.488226	0	0	1.68339	0.409595	0.654579	0.274787	0.234924	0.443373	8
327	ENSG00000176293	ZNF135	36.49	-1.32795	0.434267	-3.0579	0.00222891	0.18907	2.49298	0.758278	1.37386	0.683347	0.113949	0.637591	2.07339	1.32955	1.93266	0.979507	0.297275	1.09443	19
328	ENSG00000176840	MIR7-3HG	2.15772	2.26799	1.10939	2.04436	0.040918	0.654137	0.0605917	0.102822	0.0864028	0.364755	0	1.17322	0	0.51698	0	0.759567	0	0.659892	19
329	ENSG00000176971	FIBIN	17.8541	1.01178	0.489712	2.06607	0.0388216	0.640749	0.251416	0.794662	0.0796772	0.32451	1.30877	1.06305	0.413647	0.695392	0.175212	0.885694	0.78655	0.564902	11
330	ENSG00000177359		9.42007	-2.53012	0.843454	-2.99971	0.00270237	0.207417	4.86692	0.777741	0.796545	0.561676	0.476245	0.641582	3.99246	0.989522	0.119388	0.0182167	0.279675	0.204674	12
331	ENSG00000177551	NHLH2	21.4712	-2.66694	1.16973	-2.27997	0.0226096	0.535512	0.239917	0.0706945	4.35478	0.254874	0	0.83549	0.790411	0.461042	4.47566	0.37137	0	0.129361	1
332	ENSG00000177932	ZNF354C	142.895	-1.06902	0.340604	-3.1386	0.00169758	0.163036	3.37567	1.69243	3.84365	1.02829	0.865442	2.70579	3.80056	1.98354	5.34523	1.64028	0.814024	2.16804	5
333	ENSG00000178096	BOLA1	14.1544	-1.04668	0.427337	-2.44931	0.0143132	0.451195	3.73533	1.51215	5.25832	1.49597	1.19222	2.65934	3.23463	1.287	4.66437	1.11703	0.656353	1.97172	1
334	ENSG00000178162	FAR2P2	5.13837	1.94517	0.821413	2.36808	0.0178807	0.491712	0.212489	0.0431591	0	0.0475068	0.0626175	0.49511	0.055095	0.0542653	0.12913	0.524686	0.110041	0.774549	2
335	ENSG00000178187	ZNF454	6.10593	-2.17105	0.877066	-2.47536	0.0133103	0.438672	0.174764	0.187377	1.79495	0.0845185	0.266316	0.28951	0.527825	0	1.63167	0.144012	0	0.146957	5
336	ENSG00000178568	ERBB4	112.433	-1.71223	0.792285	-2.16112	0.0306859	0.599006	2.27872	0.8986	4.07134	0.729405	0.108514	0.862569	1.91549	0.159346	3.07451	1.59359	0.0532573	0.318636	2
337	ENSG00000179520	SLC17A8	33.5434	2.47526	1.101	2.24819	0.0245642	0.551213	0.607673	0.0863391	0.719942	0.0714109	0.303939	7.08384	0.515789	0	0.610882	0.369736	0.317077	5.48953	12
338	ENSG00000179546	HTR1D	4.69962	2.20104	0.964366	2.28237	0.0224675	0.534761	0	0.0785754	0.0709043	0.259928	0	0.439382	0.0669564	0.0651675	0.0389945	0.0328573	0.0280089	0.628401	1
339	ENSG00000179869	ABCA13	17.3319	-1.0674	0.453947	-2.35137	0.0187047	0.502125	0.203816	0.302067	0.132728	0.0858396	0.0483664	0.0740143	0.0997726	0.342445	0.100377	0.162873	0.132971	0.0608236	7
340	ENSG00000180071	ANKRD18A	7.50191	1.55326	0.519242	2.99139	0.00277707	0.208339	0.0822259	0.124859	0.16205	0.155285	0.473107	0.559279	0	0.207407	0.0645247	0.21752	0.253835	0.264192	9
341	ENSG00000180440	SERTM1	44.4025	3.04832	1.03576	2.94306	0.00324983	0.224878	0.187238	0.253636	0.419607	0.403956	0.0404304	10.5803	0.180063	0.455656	0.461429	0.848233	0.0602599	4.07936	13
342	ENSG00000180660	MAB21L1	26.7433	-1.68749	0.536868	-3.14321	0.00167106	0.163036	0.602952	0.695755	3.03003	0.600346	0.30372	0.585269	0.502395	0.451358	4.0065	0.417178	0.420337	0.314494	13
343	ENSG00000180815	MAP3K15	8.2876	-1.16222	0.450771	-2.57828	0.00992922	0.382801	0.182203	0.268121	0.362071	0.153994	0.275731	0.122393	0.401906	0.377952	0.606013	0.1142	0.0917296	0.141427	X
344	ENSG00000180828	BHLHE22	4.23464	-2.10834	0.897998	-2.34783	0.0188832	0.50343	0.0253142	0.0800135	0.649821	0.0588182	0	0.103246	0.102267	0.0663562	0.476474	0.0669126	0	0.0639901	8
345	ENSG00000180875	GREM2	34.1566	-1.53192	0.757502	-2.02233	0.0431422	0.661669	0.467892	0.225957	2.89155	0.135923	0.412899	0.18567	0.210199	0.230156	3.91696	0.128956	1.14302	0.361426	1
346	ENSG00000181085	MAPK15	17.0086	1.27339	0.51809	2.45785	0.0139773	0.446434	1.02291	0.855903	1.25775	1.68575	0.420312	3.82009	0.561306	0.564045	0.363367	0.853255	0.872068	3.14793	8
347	ENSG00000181634	TNFSF15	25.1731	1.87306	0.624518	2.99921	0.00270679	0.207417	0.0899673	0.396532	0	0.505329	0.888588	0.903338	0.176716	0.477449	0	0.797572	0.465809	0.787892	9
348	ENSG00000182050	MGAT4C	61.6668	2.1831	0.475775	4.58851	4.46416e-06	0.00315693	0.137206	0.396659	0.273331	0.401961	1.80578	1.15392	0.283507	0.412922	0.214751	1.16656	2.61716	0.32017	12
349	ENSG00000182255	KCNA4	62.2232	1.52747	0.366467	4.1681	3.07155e-05	0.0128854	0.911448	1.18071	1.89109	2.86969	6.95153	4.51444	0.523658	2.29918	2.04801	1.79907	3.9929	3.97978	11
350	ENSG00000182264	IZUMO1	1.69068	3.13589	1.10262	2.84402	0.00445483	NA	0.038449	0	0.0548309	0.26569	0.17411	0.257019	0	0	0	0.0507037	0.328091	0.408253	19
351	ENSG00000182397	DNM1P46	8.05078	-1.02078	0.467674	-2.18268	0.0290597	0.586227	0.3104	0.48597	0.425635	0.0945586	0.0820187	0.147516	0.478383	0.282249	0.268035	0.178563	0.138472	0.365785	15
352	ENSG00000182890	GLUD2	8.64511	-1.165	0.511975	-2.2755	0.0228762	0.53808	0.169742	0.572249	0.774613	0.118284	0.102541	0.27662	0.27396	0.844358	0.478734	0.313617	0.114613	0.371823	X
353	ENSG00000182901	RGS7	7.86321	-2.02963	0.703601	-2.88463	0.00391871	0.248837	0.185165	0.229658	1.26841	0.157093	0.0657746	0.15749	0.117126	0.354194	1.91064	0.114898	0.147016	0.228099	1
354	ENSG00000182902	SLC25A18	60.6066	-1.0704	0.379934	-2.81733	0.00484244	0.272361	5.2647	2.89697	10.2155	3.20515	1.63594	2.72778	1.96765	2.37428	5.76336	1.916	0.964792	2.36478	22
355	ENSG00000182912	TSPEAR-AS2	5.87869	3.73893	1.13701	3.28838	0.00100767	0.120487	0.125099	0.0367811	0.0497883	0.12164	1.91244	0.094814	0.140851	0	0	0.656741	1.95593	0	21
356	ENSG00000182968	SOX1	32.4319	1.397	0.580516	2.40648	0.0161071	0.470993	0.373487	0.431011	0.684833	0.723362	0.242196	2.44444	0.047951	0.163345	0.781824	0.776663	0.340972	1.64862	13
357	ENSG00000183287	CCBE1	4.75009	-1.34552	0.644827	-2.08663	0.0369212	0.633182	0.165926	0.113032	0.16672	0.0311688	0.175547	0.0707413	0.154965	0.0352082	0.362511	0.0355144	0.058044	0.0430262	18
358	ENSG00000183423	LRIT3	9.76106	-1.01259	0.487872	-2.07552	0.0379388	0.636626	0.156799	0.259612	0.511122	0.104104	0.163707	0.179834	0.262507	0.255494	0.781344	0.351726	0.176723	0.0755004	4
359	ENSG00000183439	TRIM61	9.52525	-3.05342	0.541974	-5.63389	1.76192e-08	7.26822e-05	0.685613	0.722288	1.24933	0	0.114993	0.0767082	0.716798	0.597981	1.2298	0.200932	0.171365	0.032089	4
360	ENSG00000183454	GRIN2A	158.154	2.33213	0.720092	3.23866	0.00120092	0.135109	0.480889	0.548282	0.670341	0.818824	0.629458	8.52042	0.655219	0.42152	0.776103	1.0263	0.327487	6.18817	16
361	ENSG00000183666	GUSBP1	199.337	1.29062	0.222207	5.80821	6.3145e-09	3.91556e-05	10.8809	14.4541	20.5827	30.4222	40.0216	49.023	9.14547	18.0272	25.9927	39.1462	29.6579	42.8291	5
362	ENSG00000183775	KCTD16	56.2593	1.25811	0.477329	2.63574	0.00839541	0.353994	0.152101	0.255262	0.24111	0.265949	0.203151	1.5485	0.228277	0.294508	0.265795	0.418962	0.144856	0.810786	5
363	ENSG00000183908	LRRC55	36.7184	-1.29696	0.344	-3.77024	0.000163089	0.0382666	1.0841	0.658651	1.52824	0.341975	0.375041	0.384952	0.481718	0.468848	1.87283	0.369043	0.402979	0.438983	11
364	ENSG00000184144	CNTN2	149.065	-2.53628	0.773308	-3.27978	0.00103886	0.122442	1.09894	1.88879	25.6812	1.30664	1.37907	1.59092	1.36588	1.07425	15.4262	0.947651	0.826636	1.21281	1
365	ENSG00000184206	GOLGA6L4	39.5213	1.43983	0.247911	5.80785	6.32792e-09	3.91556e-05	0.488264	0.554983	0.869696	1.83123	1.62564	1.46365	0.985233	0.461536	0.602827	2.16127	1.62974	1.51361	15
366	ENSG00000184270	H2AC21	78.481	-1.35703	0.499452	-2.71703	0.00658697	0.314131	56.8121	27.5062	87.7472	21.9207	20.5975	6.97409	12.7358	10.3848	32.2147	6.04411	6.35098	21.3045	1
367	ENSG00000184470	TXNRD2	42.6015	-1.2838	0.479088	-2.67968	0.00736936	0.328313	3.47101	3.58535	10.4796	4.37989	1.44003	0.600737	1.88844	2.81305	6.59196	2.24226	1.62956	0.727994	22
368	ENSG00000184515	BEX5	4.16894	-2.58611	0.864198	-2.99249	0.00276708	0.208339	0.270283	1.28027	1.3487	0.312804	0	0	0.895976	0.823202	3.34639	0.701486	0.15009	0	X
369	ENSG00000184669	OR7E14P	4.86215	1.28555	0.613781	2.09448	0.0362169	0.630383	0.389127	0.307304	0.138708	0.788823	0.291678	1.32028	0.259358	0.378636	0.453758	1.52314	0.325723	0.420301	11
370	ENSG00000184716	SERINC4	3.37383	3.72171	1.17108	3.17802	0.00148285	0.152291	0	0	0.0577557	0.39093	0	0.310649	0.0984965	0	0	0.287621	1.12131	0.199527	15
371	ENSG00000184905	TCEAL2	9.01453	-2.27965	0.672918	-3.38771	0.00070478	0.100832	0.598293	2.43018	1.92352	0.594528	0.132657	0.146095	0.589916	0.888581	3.06084	0.894644	0	0.148838	X
372	ENSG00000185352	HS6ST3	53.2444	-2.11537	0.666724	-3.17278	0.00150985	0.154422	0.248085	0.391999	2.91017	0.314449	0.256074	0.138183	0.106479	0.266488	3.50721	0.343493	0.241764	0.247021	13
373	ENSG00000185404	SP140L	21.4792	1.55045	0.574046	2.70092	0.00691474	0.321504	0.785496	0.637688	0.251779	0.59978	3.62326	1.75455	0.317169	0.973569	0.446914	0.235302	2.79288	0.93655	2
374	ENSG00000185433	LINC00158	2.77865	-1.61445	0.755474	-2.13701	0.0325973	0.610625	0.564596	0.361284	0.435467	0.349132	0	0	0.264495	0.749815	0.638496	0.254699	0.176169	0.149616	21
375	ENSG00000185437	SH3BGR	8.07897	1.1443	0.576644	1.98441	0.0472101	0.675406	0.4686	0.315526	0.542308	0.81399	2.79248	1.98392	1.83552	1.58423	2.16209	3.05538	3.55184	1.60584	21
376	ENSG00000185551	NR2F2	546.284	-1.12232	0.40198	-2.79198	0.00523864	0.282029	22.3442	7.1744	43.7558	10.2378	8.79535	11.4468	15.5977	6.77304	43.5652	7.62964	7.89003	13.6548	15
377	ENSG00000185811	IKZF1	4.62255	-1.79728	0.772631	-2.32618	0.0200088	0.50858	0.549788	0.196396	0.7668	0.0560414	0.0710697	0.0320742	0.0635415	0.0786087	0.536295	0.0769271	0.227498	0.0846371	7
378	ENSG00000185823	NPAP1	295.533	-2.028	0.450104	-4.50562	6.61797e-06	0.00399516	8.85582	4.67685	4.57241	2.34279	0.347935	1.9061	9.83679	5.48653	3.16722	1.84028	0.412606	2.04191	15
379	ENSG00000185904	LINC00839	2.65615	-2.64929	1.29205	-2.05045	0.0403201	0.65042	0.452829	0	0	0	0.0657746	0	0.624292	0.0510556	0.0738183	0.0574489	0.0530119	0.0328811	10
380	ENSG00000185942	NKAIN3	545.248	-1.09509	0.309116	-3.54265	0.000396129	0.0695361	3.78859	2.94358	5.87447	2.15357	1.29323	3.14775	4.68506	3.95976	8.27321	4.00814	1.36491	1.39364	8
381	ENSG00000186148		1.88315	1.85359	0.857907	2.1606	0.0307265	0.5993	0.0570643	0.0601215	0	0.179499	0.253864	0.358911	0.0384047	0.132704	0	0.159068	0.0802077	0.167316	2
382	ENSG00000186265	BTLA	1.50277	3.71416	1.40953	2.63504	0.00841285	NA	0	0	0	0	0.325832	0.0360235	0.0356812	0	0	0.849394	0.241659	0.221267	3
383	ENSG00000186732	MPPED1	7.7335	2.16859	0.925614	2.34287	0.0191363	0.50343	0.249517	0	0.136675	0.342617	0.0362266	1.01389	0.0322704	0.0628164	0.257616	0.0633453	0.0809946	1.56319	22
384	ENSG00000187080	OR2AK2	2.73741	-4.39682	1.08985	-4.03435	5.47541e-05	0.0190876	0.570583	0.686725	0.116228	0	0	0	0.980086	0.211975	0.634888	0	0	0.0686289	1
385	ENSG00000187122	SLIT1	520.69	2.98928	1.01886	2.93395	0.00334679	0.228522	1.72384	2.80893	2.45788	2.35313	1.04207	49.4801	0.622202	1.88677	3.01069	1.90278	0.236572	41.2131	10
386	ENSG00000187193	MT1X	220.949	-1.44116	0.334588	-4.30729	1.6527e-05	0.00786654	62.0001	147.266	241.426	57.6836	45.2646	38.2911	50.5851	72.6922	204.769	47.6974	36.3745	42.6499	16
387	ENSG00000187479	C11orf96	44.8254	-1.1133	0.303188	-3.67199	0.000240672	0.050482	3.28246	6.36399	7.64128	3.71376	1.682	2.01585	3.99053	5.52123	8.02543	4.10702	1.41963	2.38703	11
388	ENSG00000187627	RGPD1	159.135	-1.3998	0.595623	-2.35015	0.0187657	0.503218	1.14437	6.81913	3.65839	1.72048	0.379506	2.65781	2.49288	8.93364	7.97917	3.37204	0.175116	3.17339	2
389	ENSG00000187942	LDLRAD2	5.37549	1.37252	0.543492	2.52536	0.0115578	0.41073	0.101569	0.107018	0.144852	0.378008	0.403554	0.138173	0.0821237	0.0799296	0.0318824	0.18252	0.156656	0.15406	1
390	ENSG00000187984	ANKRD19P	19.8007	-2.28887	0.886303	-2.5825	0.0098088	0.381126	0.27411	7.64773	1.04238	0	0	0.743401	0.429406	5.52097	0.357398	0.601732	0.743569	0.801545	9
391	ENSG00000188064	WNT7B	178.307	-1.75867	0.39482	-4.45437	8.41416e-06	0.00495854	5.97898	6.69467	18.8194	1.72394	2.09965	1.88506	2.65419	3.82596	10.0256	1.23104	2.53953	3.49096	22
392	ENSG00000188620	HMX3	5.49983	1.77838	0.757243	2.3485	0.0188494	0.50343	0.146493	0.0308681	0.0417829	0.136133	0.0442721	0.796243	0.118296	0.153514	0.0459333	0.193481	0.098975	0.567776	10
393	ENSG00000188732	FAM221A	29.4904	1.24798	0.416758	2.9945	0.00274893	0.208339	0.548182	1.03497	0.847991	1.08509	1.01083	4.24074	0.749168	0.891609	0.647	1.66671	0.61897	2.33554	7
394	ENSG00000188783	PRELP	6.25941	-1.49483	0.668981	-2.23448	0.0254513	0.555174	0.153063	0.307905	0.0793796	0.14555	0.0210642	0.03789	0.0563055	0.255739	0.109283	0.0552772	0	0.07036	1
395	ENSG00000188869	TMC3	4.78401	-1.25708	0.62415	-2.01406	0.0440034	0.665096	0.135674	0.147014	0.0497458	0.118251	0.0791714	0.0237347	0.164586	0.181248	0.226767	0.0923229	0.0573841	0	15
396	ENSG00000188906	LRRK2	35.2857	1.29481	0.564479	2.29381	0.0218016	0.52903	0.543292	0.632444	0.166915	0.324234	0.676114	3.5142	0.346292	0.90383	0.608911	0.555825	0.545109	2.2034	12
397	ENSG00000189143	CLDN4	13.8001	1.00395	0.442247	2.27012	0.0232005	0.54004	0.635429	0.711146	0.444368	0.783653	0.546043	1.1963	0.609967	0.271105	0.405987	1.22824	0.408208	1.88156	7
398	ENSG00000189223	PAX8-AS1	14.729	1.64118	0.687003	2.3889	0.0168989	0.481268	0.177929	0.189011	0.104723	1.21344	0.3761	0.186014	0.255516	0.421962	0.117742	1.84002	0.254875	0.0618509	2
399	ENSG00000189419	SPATA41	3.36444	-1.52571	0.693193	-2.20099	0.0277368	0.576902	0.140247	0.100464	0.177041	0.0652669	0	0.0450785	0.196927	0.192359	0.259104	0.0304708	0.0519456	0.186654	15
400	ENSG00000196071	OR2L13	3.59302	-4.27569	1.02683	-4.16399	3.12737e-05	0.0129009	0.624098	0.252857	0.127074	0	0.0723841	0.0650803	0.64441	0.250876	0.450553	0	0	0	1
401	ENSG00000196119	OR8A1	9.4279	5.11795	1.89763	2.69702	0.00699627	0.322335	0.0843991	0	0	0	2.22494	0.0383023	0	0	0	0.086583	1.74454	0.0679663	11
402	ENSG00000196593	ANKRD20A19P	3.53191	2.76804	1.18309	2.33968	0.0193003	0.50343	0.0298751	0.0314753	0.0426049	0.0694044	1.15485	0.121778	1.01261	0	0.0468338	0.914774	0.0672765	0.688591	13
403	ENSG00000196611	MMP1	23.2124	1.97294	0.632621	3.11868	0.00181663	0.170396	0.788824	0.184662	0.249978	0.254398	1.18994	3.09087	0.941754	0.401007	0.480079	0.404175	2.46268	4.17158	11
404	ENSG00000196954	CASP4	3.09306	2.62521	0.89181	2.94368	0.00324333	0.224878	0	0.105683	0.0243197	0.135745	0.154829	0.276744	0.0229906	0.0447527	0	0.202231	0.61405	0.0718521	11
405	ENSG00000197134	ZNF257	7.09301	-2.79733	1.06749	-2.62048	0.00878062	0.360413	1.23443	0.234038	0	0.249431	0.0346037	0	2.0208	0.401352	0.0704168	0.283632	0	0.0385643	19
406	ENSG00000197181	PIWIL2	4.8979	1.32871	0.675714	1.96638	0.0492547	0.688759	0	0.0768892	0.0899684	0.144049	0.435845	0.397244	0.0425333	0.09563	0.228224	0.0967815	0.0941457	0.122641	8
407	ENSG00000197309	OR10D3	6.73923	3.26837	1.09072	2.99654	0.00273066	0.208339	0	0.0970716	0.0656955	0.0267608	1.67105	0.0313228	0.0620533	0.0301977	0	0.122493	0.622978	0.0388165	11
408	ENSG00000197410	DCHS2	220.699	1.25595	0.416577	3.01494	0.00257032	0.20387	0.643885	2.41912	1.44266	1.79469	3.11807	6.71208	0.825665	1.98922	0.968373	1.09096	2.25181	4.36539	4
409	ENSG00000197454	OR2L5	2.85323	-2.91737	1.06772	-2.73233	0.00628874	0.309449	0.139211	0.0366654	0.198527	0.121258	0	0.0472585	0.374428	0.0911057	0.490732	0	0	0	1
410	ENSG00000197472	ZNF695	57.0585	-1.1522	0.406602	-2.83373	0.00460085	0.267392	2.93764	0.952166	7.68989	2.00878	2.26163	1.58264	2.27039	2.95763	8.22197	1.6038	1.80539	1.27526	1
411	ENSG00000197653	DNAH10	52.0212	-1.43365	0.424357	-3.3784	0.000729083	0.10371	1.57169	0.802293	3.17109	0.480496	0.760311	0.371369	1.61407	0.273333	1.65096	0.376943	0.516411	0.643525	12
412	ENSG00000197721	CR1L	4.40563	-4.53405	2.14962	-2.10924	0.034924	0.623668	0.337405	0	4.57812	0.195019	0.25083	0	0	0	2.69553	0	0	0	1
413	ENSG00000197849	OR8G1	4.77955	2.29717	1.06897	2.14897	0.031637	0.602345	0.0319259	0.0672797	0.0227657	0	0.531492	0.0434556	0.0215247	0.0209497	0.0250672	0	0.324119	0.0269046	11
414	ENSG00000198128	OR2L3	2.03652	-3.43942	1.26119	-2.72712	0.00638901	0.310677	0.23937	0.0945718	0.0853416	0	0	0	0.322132	0	0.0938118	0	0	0.0504207	1
415	ENSG00000198542	ITGBL1	1.94556	4.06719	1.82228	2.23192	0.0256203	0.556092	0	0.0452441	0	0.575828	0	0.990549	0	0	0	0	0	0.0508314	13
416	ENSG00000198670	LPA	3.04745	1.59939	0.659508	2.42513	0.0153029	0.461241	0.0493849	0.0498911	0.0391253	0.119126	0.215249	0.139073	0.0511712	0.117339	0.0586094	0.197417	0.106411	0.219081	6
417	ENSG00000198785	GRIN3A	41.3696	-1.00193	0.435275	-2.30183	0.0213447	0.522555	0.547754	0.352727	1.37433	0.377303	0.122896	0.538866	0.602321	0.333085	1.35492	0.684143	0.194667	0.273565	9
418	ENSG00000198788	MUC2	5.32143	1.45577	0.6687	2.17701	0.0294797	0.588905	0.0186399	0.0858678	0.0177227	0.0433391	0.0585571	0.101612	0	0.0326624	0.00976866	0.102741	0.0299007	0.130919	11
419	ENSG00000198848	CES1	4.10822	-2.5402	1.13442	-2.2392	0.0251429	0.554151	1.17157	0.100027	0.13541	0.275576	0.143179	0	1.40867	0.124063	0	0	0.0533349	0	16
420	ENSG00000203663	OR2L2	6.70021	-3.66517	0.751357	-4.87807	1.0713e-06	0.00115286	0.499779	0.0811651	0.593761	0.0223779	0.0291342	0.0262018	0.549564	0.252622	0.272063	0.050956	0	0.0324566	1
421	ENSG00000203963	C1orf141	2.37281	2.00543	0.856156	2.34236	0.019162	0.50343	0.0194808	0.0410521	0.0833473	0.0452734	0.147353	0.227271	0.0262551	0	0	0.0773156	0.161439	0.150268	1
422	ENSG00000204196	RPL12P16	5.84946	1.44711	0.554113	2.61158	0.0090126	0.363308	1.31672	1.38449	0.750635	4.55142	2.3241	1.73779	1.02924	0	1.60543	1.67345	3.16505	2.43287	2
423	ENSG00000204428	LY6G5C	13.5006	1.35493	0.425622	3.18341	0.00145552	0.150106	1.02505	1.42842	1.62127	3.36343	3.66789	5.84113	0.276488	1.9818	2.40247	1.6075	3.47257	3.14859	6
424	ENSG00000204837	FGF7P3	1.59708	-3.96213	1.65265	-2.39743	0.0165104	NA	0.762468	0.271355	0	0	0	0	0.941891	0.19765	0	0	0	0	9
425	ENSG00000204950	LRRC10B	8.75308	-1.17033	0.580585	-2.01578	0.0438228	0.664551	0.374812	0.355377	1.71043	0.391732	0.169747	0.356148	0.302318	0.19616	0.645731	0.346049	0.0421604	0.18946	11
426	ENSG00000205038	PKHD1L1	7.98159	2.26033	0.797063	2.83583	0.00457069	0.266814	0.0235071	0.0041286	0.0279382	0.174624	0.0118755	0.384221	0.0299003	0.0103012	0.0123229	0.0878569	0.0250863	0.0186525	8
427	ENSG00000205488	CALML3-AS1	1.67071	2.82032	1.2889	2.18815	0.0286583	NA	0	0	0	0	0.0137421	0.0247203	0.0122459	0.0119187	0	0.277705	0.0307308	0.0898788	10
428	ENSG00000205500	MAPRE3-AS1	11.6267	1.16615	0.525487	2.21918	0.0264744	0.564399	1.53727	0.324075	1.47063	1.38306	1.44781	4.69165	0.472205	0.34469	0.756539	1.51374	1.02586	0.75573	2
429	ENSG00000205578	POM121B	22.8141	1.91783	0.801153	2.39384	0.016673	0.479274	0.681957	0.574768	0.729397	4.47496	0.10299	0.370443	0.18344	0.0892693	0.213704	3.4649	0.345345	0.229821	7
430	ENSG00000206026	SMIM21	0.81458	3.2675	1.53398	2.13009	0.0331645	NA	0	0	0	0.0868538	0.112563	0.202358	0	0	0	0.185148	0.0533675	0	18
431	ENSG00000206159	GYG2P1	2.18086	-2.64593	0.986489	-2.68217	0.00731467	0.327981	1.20608	0.442813	0.149202	0.205712	0	0.237413	0.582866	0.456711	0.731698	0.0786941	0	0.132914	Y
432	ENSG00000206561	COLQ	265.963	-1.05187	0.419137	-2.50961	0.0120865	0.414951	7.60673	5.1106	22.4423	3.76446	4.67993	13.6096	12.4917	7.05728	31.2301	8.19694	4.06707	5.39298	3
433	ENSG00000212916	MAP10	27.6103	-1.06696	0.445702	-2.39389	0.0166707	0.479274	0.556966	0.340756	1.46052	0.208783	0.326217	0.342285	0.460173	0.471452	1.97447	0.404171	0.364707	0.651038	1
434	ENSG00000212952		3.26023	-1.96453	0.947425	-2.07355	0.0381211	0.636985	4.07361	1.31742	2.23257	1.08133	0	0	2.43324	0.789322	0.949649	1.9757	0	0	9
435	ENSG00000213071	LPAL2	13.3007	-1.04943	0.469548	-2.23497	0.0254193	0.555174	0.405457	0.53614	2.75356	0.686792	0.796432	0.444738	0.913388	1.46696	2.08514	0.896025	0.364211	0.520022	6
436	ENSG00000213085	CFAP45	1.87938	2.78425	1.16814	2.38349	0.0171493	0.485934	0.111902	0	0.159548	0.548091	0.334946	0	0	0	0.173673	0.583094	0.674934	0.213921	1
437	ENSG00000213115		13.4372	4.90174	1.0028	4.88805	1.01842e-06	0.00114577	0	0	0.223066	0.544221	1.76281	8.13362	0	0.101752	0.243792	0.204931	0.700124	3.81982	2
438	ENSG00000213147	RPL23AP60	2.11367	3.42455	1.6453	2.08141	0.0373961	0.633378	0.309609	0	0.441182	1.78083	0	0.40637	0	0	0	6.6408	0	0	10
439	ENSG00000213964	CHCHD4P4	2.0957	-1.75349	0.843716	-2.0783	0.0376822	0.634902	1.86533	1.304	4.42295	0.708492	0	0.790655	2.33203	3.02586	1.82861	0.752637	0.654312	1.0406	3
440	ENSG00000213967	ZNF726	36.2726	-1.35619	0.509967	-2.65937	0.0078288	0.339379	2.82523	1.22182	6.49507	2.06426	1.39129	1.3235	3.2544	0.917252	7.2391	2.07188	1.04964	0.269542	19
441	ENSG00000213988	ZNF90	88.4991	-1.12339	0.30003	-3.74425	0.000180937	0.0414663	7.4916	2.62793	3.95881	1.84953	3.00498	2.25027	5.60168	2.41945	4.50886	1.49191	1.87543	1.54144	19
442	ENSG00000214290	POU2AF3	17.3002	-1.5232	0.474641	-3.20916	0.00133124	0.143259	5.45846	1.36769	1.85072	1.27405	0.763708	0.541029	2.81028	2.20253	1.40375	0.287344	0.789104	1.34553	11
443	ENSG00000214381	LINC00488	3.10054	1.96882	0.910377	2.16265	0.0305685	0.598524	0.0332344	0	0.0623886	0.0771997	0	0.496516	0.0894085	0.11438	0.0520786	0.0877311	0.224426	0.364007	3
444	ENSG00000214548	MEG3	379.961	-5.57783	1.07755	-5.17643	2.26177e-07	0.000423486	20.6551	42.4908	0.236764	0.482651	0.295826	0.0491846	26.5672	43.1895	0.182074	1.23024	0.467812	0.291088	14
445	ENSG00000214826	DDX12P	11.0337	-1.3982	0.686498	-2.03671	0.0416795	0.654137	0.903375	0.505631	1.40909	0.459113	0.383971	0.0383659	0.190001	0.22191	0.265587	0	0.127174	0.237863	12
446	ENSG00000214955		1.2838	-3.23352	1.27106	-2.54396	0.0109605	NA	0.386537	0.271264	0.367396	0.149148	0	0	0.341994	0	0.997789	0	0	0	21
447	ENSG00000215158	GUSBP18	146.644	-1.44382	0.379198	-3.80757	0.00014034	0.0362355	30.4444	7.72383	33.0627	6.65311	8.66697	8.85302	22.7661	5.41112	30.6338	8.99669	4.93034	7.66873	5
448	ENSG00000215182	MUC5AC	21.968	1.51001	0.753175	2.00486	0.0449785	0.667836	0.0718499	0.165626	0.012809	0.0783125	0.0204161	0.367277	0.0242604	0.0885463	0.0141235	0.0893373	0.0405855	0.473117	11
449	ENSG00000215262	KCNU1	3.95027	-1.25791	0.622885	-2.01949	0.0434361	0.663277	0.111004	0.140348	0.158306	0.111674	0	0.150972	0.209366	0.261993	0.243851	0.0880703	0	0.0561222	8
450	ENSG00000215374	FAM66B	21.292	1.18157	0.527915	2.23818	0.0252094	0.554629	0.655175	0.518221	0.0914409	0.55761	1.34438	1.25957	0.636684	0.458476	0.0680758	0.33173	1.37831	0.704173	8
451	ENSG00000215474	SKOR2	1.8579	3.79359	1.69781	2.2344	0.0254569	0.555174	0	0	0	0	0	0.0809346	0	0	0.031125	0.587256	0	0.193117	18
452	ENSG00000215475	SIAH3	26.5085	-2.33104	0.49379	-4.72071	2.35023e-06	0.00207752	0.3381	0.166257	1.10904	0.144095	0.136526	0.0767461	0.38017	0.399615	1.50517	0.194092	0.0890449	0.0854827	13
453	ENSG00000215784	FAM72D	32.0584	-1.51782	0.423415	-3.58471	0.000337457	0.0626418	1.1167	1.39705	3.53338	0.688982	1.00124	0.426471	1.22016	0.867833	4.81119	0.506517	0.785335	0.764414	1
454	ENSG00000215795		5.68732	-1.84826	0.666367	-2.77363	0.00554343	0.287643	0.211286	0.22256	1.58181	0.183921	0.159195	0.0715626	0.283418	0.344805	1.07345	0.208469	0.177889	0.133472	1
455	ENSG00000215808	LINC01139	12.9951	3.73618	1.47152	2.539	0.011117	0.405253	0.0903573	0.0951489	0.0821243	0.0167312	1.76255	0	0	0.0377949	0.0678328	0.0190613	2.59485	0.0121321	1
456	ENSG00000216360		0.964904	3.35936	1.62801	2.06348	0.0390675	NA	0	0	0	0.362727	0.468972	0.421423	0	0	0	0.27224	0	0	6
457	ENSG00000217236	SP9	73.9528	-1.37494	0.482301	-2.8508	0.00436094	0.262687	1.64758	2.18709	9.82132	0.841977	2.98624	2.01399	2.17195	1.94135	9.96598	0.782897	1.63184	1.6935	2
458	ENSG00000221887	HMSD	34.4801	3.68301	1.85922	1.98094	0.047598	0.677458	0.122397	0.0859605	0	0	0.0615668	69.7901	0.109641	0.290973	0.477299	0.291922	0.388276	0	18
459	ENSG00000221888	OR1C1	1.09632	3.37528	1.23336	2.73665	0.00620677	NA	0	0	0	0.0511937	0.0999522	0.0898895	0	0	0	0.0291321	0.128294	0.0776825	1
460	ENSG00000223361	FTH1P10	5.59098	2.07619	0.803676	2.58337	0.00978411	0.381114	0.533307	0.496962	0.152079	1.2815	0.675385	3.26469	0.586245	0.285277	0.496941	0	0.758854	4.51316	5
461	ENSG00000223443	USP17L2	13.4627	1.33704	0.42563	3.14133	0.0016818	0.163036	0.385255	0.737951	0.199784	0.650797	1.16351	0.998684	0.188394	0.320879	0.109739	0.508339	0.827572	0.826193	8
462	ENSG00000223450		2.57739	-2.05628	0.915334	-2.24648	0.0246736	0.552166	0.924005	0	3.28948	0.528851	0.66576	0.596294	3.5229	2.28561	4.13461	1.14042	0	0.387116	1
463	ENSG00000223509	WHAMMP1	36.1373	-1.31929	0.391062	-3.37361	0.00074189	0.10453	5.18867	2.49869	1.64973	1.10128	1.58872	2.19009	2.96986	9.10335	3.70575	2.17533	1.18246	1.4652	15
464	ENSG00000223518	CSNK1A1P1	12.686	1.23061	0.610217	2.01668	0.0437291	0.664551	0.597809	0.377866	0.0568343	0.370218	2.13153	0.703077	0.321348	0.442015	0.624008	0.157632	1.66208	0.587409	15
465	ENSG00000223669		3.26772	-2.56758	0.967792	-2.65303	0.00797723	0.343855	0.723703	0.152344	1.65081	0.66982	0	0	0.574998	0.932698	2.23744	0	0	0.243514	20
466	ENSG00000223731	SUPT20HL1	1.79729	-2.61022	1.26738	-2.05954	0.0394424	0.644382	0.0911372	0.224043	0	0	0	0	0.04088	0.278514	0.0476209	0.040116	0.0684069	0	X
467	ENSG00000223749	MIR503HG	136.455	1.245	0.509804	2.44211	0.0146016	0.455805	7.97188	10.6638	2.64852	9.42987	45.1521	11.7219	11.5156	14.0925	3.51608	9.34332	34.0948	8.93354	X
468	ENSG00000223839	FAM95B1	13.6293	-1.6893	0.711997	-2.37262	0.0176623	0.489818	0.278497	0.959403	1.35769	0.79918	0.081966	0.0490821	0.855852	0.0706556	0.781131	0.07485	0.101689	0.249991	9
469	ENSG00000223905		1.40957	2.75928	1.19112	2.31654	0.0205288	NA	0	0	0.23998	0.77839	0	0.899124	0.222185	0	0	0.651785	0.372318	0.283125	1
470	ENSG00000223972	DDX11L1	1.71078	3.52517	1.24202	2.83826	0.00453605	0.266026	0.053294	0	0	0.309272	0.481832	0	0	0	0	0.560847	0.119646	0.0897771	1
471	ENSG00000223974	BNIP3P42	4.80035	-1.84866	0.625365	-2.95613	0.0031153	0.220936	2.12142	1.33899	4.23342	0.489732	0.627712	0.845241	1.94818	0.541726	1.95173	0.271847	0.233287	0.713175	7
472	ENSG00000224215	C10orf67-AS1	3.09807	1.46224	0.743893	1.96566	0.0493383	0.689149	0.337658	0.118497	0.481427	0.260724	0.842169	1.05941	0	0.291423	0.174668	0.146605	0.752214	0.663059	10
473	ENSG00000224227	OR2L1P	2.75801	-4.45351	1.10706	-4.02283	5.75038e-05	0.0197677	1.37684	0.777545	0.300843	0	0	0	0.983296	0.410145	0.163865	0	0	0.0887952	1
474	ENSG00000224243	SOX1-OT	3.66298	2.60461	1.02672	2.53683	0.0111861	0.405965	0.0322382	0.0339644	0	0.0662216	0.495228	1.49758	0.328026	0.148911	0.202095	0	0.275073	1.26828	13
475	ENSG00000224261	RPSAP18	2.58874	-2.36106	0.943333	-2.50289	0.0123184	0.418233	0.567714	0.119539	1.2951	0.131504	0	0.152657	0.302022	0.293946	1.23329	0.14787	0.252911	0	1
476	ENSG00000224287	MSL3P1	4.69633	-5.66376	1.14192	-4.95986	7.05445e-07	0.000918973	0.4273	0.881941	1.13568	0	0	0	0	0.443092	0.530448	0	0	0	2
477	ENSG00000224584	UBE2V1P13	7.56249	-1.96897	0.60481	-3.25551	0.00113188	0.131526	3.29306	5.19112	9.38446	1.89292	2.88533	1.29368	1.7012	3.31111	6.97339	1.24271	0.356917	0	1
478	ENSG00000224830	OR2X1P	1.70801	-3.66142	1.09257	-3.35121	0.000804579	0.110023	0.32064	0.843614	0.685671	0	0.238597	0	0.635522	0.412339	0.989463	0	0	0	1
479	ENSG00000224846	NQO2-AS1	4.86287	2.45743	1.12281	2.18863	0.0286238	0.582996	0	0	0	0	0.550694	4.936	1.08687	0.453347	0.181161	0.926099	0.442724	3.74843	6
480	ENSG00000224881		5.59436	2.30139	0.803291	2.86495	0.00417081	0.257928	0.339632	0	0.161414	1.04897	0.677623	2.7399	0.903458	0	0.175676	0.294892	0.756548	2.09607	2
481	ENSG00000224982	TMEM233	28.7816	-1.81631	0.567035	-3.20317	0.00135926	0.144455	0.542144	1.0789	3.99462	0.629737	0.227538	0.327382	0.445848	0.986217	4.15491	1.07391	0.353848	0.304524	12
482	ENSG00000225194	LINC00092	11.9581	-1.08923	0.39994	-2.72348	0.00645981	0.311064	0.560916	0.65479	1.08809	0.618161	0.294535	0.423872	0.912523	0.541421	1.39651	0.238096	0.177636	0.502334	9
483	ENSG00000225422	RBMS1P1	2.64899	-1.66388	0.791762	-2.10149	0.0355982	0.628499	0.488043	0.256981	0.347952	0.188627	0.122167	0	0.217344	0.317302	0.886994	0	0.181943	0.205455	12
484	ENSG00000225746	MEG8	48.0827	-3.57984	0.943668	-3.79354	0.000148517	0.0368975	9.32933	8.33787	0.113598	0.0946916	0.606869	0.26553	9.6146	10.9369	1.0816	1.74993	0.652853	0.0855695	14
485	ENSG00000226138		1.26103	-2.70262	1.33872	-2.01881	0.0435069	NA	1.48184	2.07368	3.51633	0	0	0	0.625544	0	0.734507	0	0	0.827532	12
486	ENSG00000226191	CLK3P2	0.856185	-3.22593	1.4712	-2.19272	0.0283274	NA	0.185996	0	0.0884086	0	0	0	0.166114	0.242511	0.0968106	0	0	0	1
487	ENSG00000226288	OR52I2	5.78507	-1.26366	0.581369	-2.17359	0.0297359	0.589412	0.0848682	0.127753	0.224782	0.0140918	0.0367142	0.0990634	0.0817859	0.0955212	0.190478	0.0642368	0.0957819	0	11
488	ENSG00000226430	USP17L7	4.36441	1.94637	0.761678	2.55538	0.0106073	0.398998	0	0.330907	0.223986	0.243076	0.867924	0.354689	0.140473	0	0	0.344421	0.587787	0.2646	8
489	ENSG00000226455		1.77044	2.57066	1.12285	2.28941	0.0220557	0.531076	0	0.121316	0	1.70405	1.05214	0.471604	0.306444	0.452461	0	0.906749	0	0.606416	6
490	ENSG00000226721	EEF1DP2	11.1724	-2.11765	0.935407	-2.26388	0.0235816	0.54004	0.727101	6.12359	1.72777	0.70158	0.362337	0	0	6.2678	1.50292	0	1.34831	1.01974	9
491	ENSG00000226979	LTA	0.959347	2.79824	1.31628	2.12587	0.0335142	NA	0	0.0695305	0	0.22238	0.0961547	0.178578	0	0	0	0.167795	0	0.166781	6
492	ENSG00000227236		11.0027	-1.66152	0.479263	-3.46683	0.000526626	0.085638	0.662283	0.482978	1.88886	0.354797	0.307146	0.41422	0.820265	0.532229	2.23042	0.268168	0.343223	0.257468	1
493	ENSG00000227309	RPL31P19	1.96035	-1.91301	0.897315	-2.13193	0.0330127	0.612058	0.981759	2.06085	1.39781	0.561395	0.705483	0.63171	3.10932	1.21029	2.19045	0	0.522746	0.411185	3
494	ENSG00000227533	SLC2A1-DT	8.82077	1.19825	0.564775	2.12163	0.0338685	0.616403	0.32771	0.621833	0.038465	0.932155	0.235152	0.75242	0.44226	0.141369	0.254114	1.00476	0.670677	0.448263	1
495	ENSG00000227582	ADGRF5P1	5.03405	4.20277	1.18389	3.54997	0.000385271	0.0686032	0.0831753	0	0.142282	0	2.9975	1.12256	0	0	0.129543	0.108869	1.39502	0.490195	9
496	ENSG00000227610	FRMPD3-AS1	2.32897	-2.13501	0.935483	-2.28226	0.0224742	0.534761	1.52976	0.964744	0.871948	0	1.34371	0	1.5853	1.54284	1.85597	0	0.66505	0	X
497	ENSG00000227619		5.04296	-2.81574	1.06982	-2.63198	0.00848898	0.355517	0.106588	1.294	0.0759979	0.120179	0	0.144397	0.0463886	1.23277	0.108084	0	0	0.116241	9
498	ENSG00000227740	LINC02803	8.53126	-1.13067	0.559179	-2.02202	0.0431738	0.661669	0.466015	0.408983	2.54725	0.360273	0.466811	0.73428	0.726746	0.909411	2.05782	0.814043	0.0869072	0.588574	1
499	ENSG00000227973	PIN4P1	6.83351	-1.43655	0.586988	-2.44733	0.0143918	0.452045	6.44094	1.6912	4.01395	2.30842	4.08395	2.61412	4.63661	3.00806	9.66505	0.500951	0.432672	1.01254	15
500	ENSG00000228238		0.969196	-2.84629	1.42275	-2.00055	0.0454405	NA	0.189562	0.0998036	0.810864	0	0	0	0.12639	0.123011	0	0	0	0.0797863	1
501	ENSG00000228549		4.21886	-1.87396	0.802666	-2.33467	0.0195605	0.5058	0.502784	1.55957	0.441757	0.185765	0.169396	0	0.151667	0.632036	0.346542	0.0441292	0.0686427	0.490423	1
502	ENSG00000228709	LINC02575	3.28177	3.5225	1.51808	2.32036	0.0203214	0.511504	0	0	0.311888	0	1.47362	0.147128	0	0.141658	0	0	2.80319	0.0920511	21
503	ENSG00000228775	WEE2-AS1	18.8411	1.20017	0.470087	2.55307	0.0106778	0.400122	0.790488	0.657506	1.58667	0.925738	2.53996	1.95373	0.254196	0.17276	1.52385	1.34578	2.49868	1.26243	7
504	ENSG00000228818		26.7751	-1.70038	0.714424	-2.38008	0.017309	0.487803	0.646328	0.162129	4.47696	0.250245	0.511486	1.29623	0.414138	0.322458	4.10067	0.203197	0.277202	0.36304	1
505	ENSG00000228903	RASA4CP	17.3167	-2.94349	1.2995	-2.26509	0.0235072	0.54004	4.5854	0.0272957	0.0738931	0.300966	0.307002	0.140875	2.39734	0.0339522	0.0812662	0	0.0291856	0.196464	7
506	ENSG00000229132	EIF4A1P10	1.90741	3.79642	1.13975	3.33092	0.000865581	0.111978	0	0.080585	0	0.177474	0.919907	0.206715	0	0	0	0.401065	0.256896	0.128858	X
507	ENSG00000229214	LINC00242	5.05088	-1.60366	0.720128	-2.22691	0.0259534	0.559558	0.349757	0.631174	0.255769	0.243719	0.211262	0.0949845	0.0940698	0.555158	0.109591	0.098163	0	0.0294669	6
508	ENSG00000229386	OR8B9P	4.67883	1.85548	0.924517	2.00697	0.0447532	0.667836	0.0154502	0.112305	0.306266	0.0179556	0.491065	0.0210312	0.0208348	0.0202782	0.0727904	0.280028	0.296299	0.182542	11
509	ENSG00000229544	NKX1-2	5.83323	-1.59291	0.608078	-2.61958	0.00880373	0.360679	0.412032	0.108529	0.257078	0.0897517	0.233574	0.0700172	0.346762	0.371247	0.161563	0.136129	0.0290115	0.0216987	10
510	ENSG00000229921	KIF25-AS1	3.0626	-3.12942	1.21291	-2.5801	0.00987728	0.381988	0.254009	0.134146	0.180518	0	0	0.0949845	0.0804402	0	1.09223	0	0.0787101	0	6
511	ENSG00000230042	AK3P3	5.48859	-1.30855	0.554014	-2.36195	0.0181791	0.494996	1.68336	0.708587	2.87975	0.972987	0.500591	0.899124	1.77748	1.51365	1.29741	0.217262	0.930795	0.283125	7
512	ENSG00000230269	LINC02525	19.1279	1.18699	0.40653	2.91982	0.00350237	0.23533	0.820299	0.882948	0.623868	0.796142	2.17361	1.8518	0.733371	1.38875	0.598286	1.40788	3.43489	1.33942	6
513	ENSG00000230303		5.14617	1.29113	0.559097	2.30931	0.0209262	0.519739	0.0620012	0.130533	0.370036	0.21024	0.172898	0.374059	0.137741	0.17622	0.0950698	0.33126	0.457562	0.525624	9
514	ENSG00000230333		5.97084	-1.5317	0.609825	-2.5117	0.0120152	0.414951	0.493797	0.224911	1.95004	0.247467	0.346997	0.112127	0.674249	0.577263	1.80292	0.356026	0.42821	0.363019	7
515	ENSG00000230368	FAM41C	1.96825	4.1238	1.44658	2.85072	0.00436201	0.262687	0	0	0	0	1.31715	0.0654839	0	0	0	1.20866	0.217043	0.162764	1
516	ENSG00000230438	SERPINB9P1	8.06561	1.44015	0.603963	2.38449	0.0171026	0.485443	0.0232681	0.25134	0.441753	0.989692	0.232712	1.04585	0.0626852	0.402983	0.428069	0.540663	0.520663	0.454384	6
517	ENSG00000231007	CDC20P1	2.4304	1.99572	0.881577	2.2638	0.0235862	0.54004	0.0597502	0.12587	0	0.34666	0.0899658	0.242637	0	0.233791	0	0.392569	0.201041	0.402575	9
518	ENSG00000231114		8.0076	-1.17183	0.494069	-2.37179	0.0177022	0.489818	0.807122	0.200054	0.947869	0.330691	0.429538	0.321832	0.665307	0.695894	1.11402	0.125031	0.160005	0.498766	7
519	ENSG00000231163	CSMD2-AS1	1.59282	-2.55718	1.22989	-2.07919	0.0375996	NA	0.218734	0.920316	1.18508	0	0	0.166101	0.142382	0	0.539652	0.160828	0.175345	0	1
520	ENSG00000231194	FARP1-AS1	1.68083	-2.15317	1.05801	-2.03512	0.0418391	NA	3.20833	2.69122	1.82562	0	0	0.814621	0	2.3378	2.82626	0	0.674167	1.07381	13
521	ENSG00000231205	ZNF826P	41.5506	-1.69134	0.58179	-2.90713	0.00364757	0.240165	7.93644	0.366235	4.02051	2.19049	0.979244	0.896826	4.71206	0.726848	5.01273	1.24718	0.952801	0.549246	19
522	ENSG00000231212		3.7337	1.2699	0.638632	1.98847	0.0467592	0.673665	0.798174	0.55949	0.704747	1.40353	0.728507	2.86947	1.29094	0.581946	0	1.35197	1.5439	1.46951	9
523	ENSG00000231381	RNF2P1	0.955781	2.75694	1.34122	2.05554	0.0398267	NA	0	0	0.136988	0.334022	0.14405	0.129455	0	0	0	0	0.321733	0.242621	9
524	ENSG00000231424		2.34521	-1.67086	0.825372	-2.02437	0.0429319	0.661375	0.0819982	0.171594	0.222306	0.0897411	0.0654081	0.0239826	0.103873	0	0.249018	0.0466433	0.019875	0.0365241	1
525	ENSG00000231689	LINC01090	4.72715	4.705	1.1396	4.12864	3.64911e-05	0.0148064	0	0	0.310027	0.617249	1.18656	5.18685	0	0	0.177467	0.278476	0.576298	3.8835	2
526	ENSG00000231890	DARS1-AS1	11.6386	1.03078	0.464703	2.21815	0.0265449	0.56493	1.82572	1.43692	1.39546	1.88228	5.63865	2.49938	0.473406	1.84809	0.922558	1.70781	3.2824	1.15241	2
527	ENSG00000231961		2.04857	-2.85177	1.14553	-2.48947	0.0127932	0.428227	0.598471	2.51071	6.81261	1.36469	0	0	1.49976	3.64873	0.881748	0.726309	0	0	20
528	ENSG00000232063		4.50289	1.45403	0.629763	2.30885	0.0209519	0.519739	0	0.0605876	0.0273355	0.222727	0.11599	0.130395	0.103336	0.100575	0.0601747	0.202869	0.0648365	0.177672	9
529	ENSG00000232215	OR2L6P	2.24541	-2.58103	1.11925	-2.30604	0.0211084	0.520891	1.15733	0.110776	0.450039	0	0	0.141604	0.420284	0.818093	0	0.27442	0	0.0885543	1
530	ENSG00000232457	SLC16A6P1	4.46157	-1.85778	0.710211	-2.61581	0.00890158	0.360679	0.452843	0.953713	1.03311	0	0.271762	0	0.241689	1.52898	0.563722	0.236801	0.404683	0.304979	17
531	ENSG00000232934		2.3254	2.52514	1.00162	2.52105	0.0117005	0.412806	0.157708	0	0.34922	0.646886	0.23478	2.10831	0	0	0.486824	0.611701	0.873225	0.544308	10
532	ENSG00000232938	RPL23AP87	7.564	2.59279	1.03443	2.50651	0.0121931	0.415422	0.113211	0.342459	0.107631	0.0876447	0.398767	0.204895	0	0.148118	0	0.0497707	3.14514	0.190752	17
533	ENSG00000232953	HSPA8P18	3.75709	1.63127	0.771576	2.11421	0.0344975	0.621433	0.0898332	0.14195	0.128106	0.0521467	0.609733	0.609139	0.180955	0	0.0702839	0.0591686	0.302849	0.264858	3
534	ENSG00000233098	CCDC144NL-AS1	659.629	1.94061	0.769156	2.52304	0.0116347	0.411385	31.4476	1.03742	6.96587	53.8665	57.1207	57.9427	40.1168	1.28568	8.82939	78.8868	55.1125	43.1441	17
535	ENSG00000233099		1.50633	4.02079	1.61859	2.48414	0.0129866	NA	0	0	0	0	0.643962	4.61481	0	0	0	1.1038	0	3.36548	1
536	ENSG00000233101	HOXB-AS3	6.62212	-6.31141	3.00821	-2.09806	0.0358996	0.630383	0	9.37937	0	0	0	0	0	16.4987	0	0	0	0	17
537	ENSG00000233170		1.71287	-2.53976	1.06072	-2.39439	0.0166481	0.479274	0.501736	0.352001	0.476851	0.193344	0	0.223355	0.662336	1.07434	0.51567	0.215893	0	0	8
538	ENSG00000233562	RPS3AP8	1.90073	-2.20547	1.02569	-2.15023	0.0315373	0.602345	0.483966	0.339552	0.919939	0	0	0.215608	0.639405	0.414858	0.995526	0.625348	0	0	1
539	ENSG00000233673	ANAPC1P1	4.99356	-1.94134	0.827524	-2.34596	0.018978	0.50343	0.518635	0.168114	0.512036	0	0.301046	0	0.750581	0.208721	0.249859	0	0.269168	0.0336091	2
540	ENSG00000233705	SLC26A4-AS1	4.14099	-1.32899	0.664515	-1.99994	0.0455071	0.670445	0.111527	0.100075	0.103107	0.0384327	0.0250237	0.0982489	0.266068	0.337251	0.210241	0.073611	0.169018	0.0469823	7
541	ENSG00000233913	RPL10P9	9.60834	4.09034	1.75639	2.32884	0.0198675	0.507996	0.877942	0	0.500616	0.20293	12.5213	0	0	0	0	0.452696	9.3119	0.147647	5
542	ENSG00000234009	RPL5P34	0.936451	2.7538	1.31832	2.08887	0.0367191	NA	0.112716	0	0	0.261102	0	0.303123	0	0	0	0.440442	0.125549	0.284581	22
543	ENSG00000234323	LINC01505	3.67519	1.71391	0.658249	2.60374	0.00922134	0.366941	0.0609209	0.142189	0.10984	0.464974	0.14719	0.322082	0.0776926	0.102469	0.210602	0.684163	0.253427	0.303875	9
544	ENSG00000234419	CICP13	1.47687	-2.86648	1.23447	-2.32204	0.0202309	NA	0	0.126242	0.128161	0.0347961	0	0	0.201565	0.0392359	0.0939203	0	0.033729	0	1
545	ENSG00000234444	ZNF736	217.68	-2.69717	1.09381	-2.46584	0.0136691	0.442831	7.41339	4.19515	7.77396	0.0513957	0.0267881	2.12183	5.70975	3.28343	7.96806	0.0351582	0.0299527	3.12451	7
546	ENSG00000234473	ZNF101P2	9.69534	-1.24891	0.446388	-2.7978	0.00514513	0.281162	1.35986	1.19345	2.58541	0.613301	0.681257	0.510294	0.60609	0.688203	1.53104	0.198021	0.422783	0.699738	1
547	ENSG00000234665	LERFS	11.4261	3.75482	0.810882	4.63053	3.64723e-06	0.00282102	0.0740308	0.0583035	0.427449	0.144902	3.05714	1.61804	0.0663195	0	0.16047	0.294397	2.63284	1.53231	9
548	ENSG00000234784		2.33582	-2.28882	0.976042	-2.345	0.0190271	0.50343	3.34932	12.2503	9.49826	1.87549	2.27149	2.02097	13.8326	5.77427	0	0	0	2.80015	1
549	ENSG00000235180	LINC00601	5.65513	-1.23381	0.534578	-2.30801	0.0209983	0.520249	0.562296	0.761354	0.458161	0.372572	0.12066	0.216903	0.751343	1.46252	0.750909	0.315576	0.449256	0.4058	10
550	ENSG00000235649	MXRA5Y	11.371	3.82657	1.50783	2.5378	0.0111552	0.405438	0	0.0209332	0.0708299	0	0.586685	0.162364	0	0.0260939	0	0	0.336401	0.443678	Y
551	ENSG00000235833		3.86884	1.86749	0.73899	2.52708	0.0115015	0.41059	0.281928	0.0989565	0	0.435665	0.281875	0.759961	0.501322	0.24396	0	0.491142	0.944372	1.10753	2
552	ENSG00000235890	TSPEAR-AS1	4.26049	3.20528	1.37022	2.33924	0.0193228	0.50343	0.0406703	0.0428449	0	0.0472239	1.77984	0	0	0.159565	0.0636726	0	1.09748	0	21
553	ENSG00000236333	TRHDE-AS1	21.7242	1.02126	0.328296	3.11079	0.00186585	0.172965	0.232787	0.339776	0.601232	0.541167	0.567896	1.21454	0.312278	0.366751	0.280632	0.566978	0.433373	0.830937	12
554	ENSG00000236438	FAM157A	12.6703	1.66918	0.688217	2.42538	0.0152925	0.461241	0.07903	0.369517	0.322374	0.367412	0.139586	0.620188	0.0177679	0.0518798	0.0620731	0.468163	0.0743171	0.89715	3
555	ENSG00000236776	RPL21P23	12.3477	1.10868	0.544731	2.03527	0.0418235	0.654344	0.907101	2.22485	0.861743	6.2626	6.1997	5.16361	5.87831	6.4834	0.458752	8.78462	4.60306	5.33016	1
556	ENSG00000236819	LINC01563	2.57603	-2.53601	0.841538	-3.01354	0.00258219	0.20387	0.411319	0.268087	0.402357	0.0514612	0.211522	0.190007	0.457982	0.656107	0.877257	0	0.140504	0.037339	17
557	ENSG00000237159	CNTFR-AS1	10.1437	-1.66513	0.521537	-3.19274	0.00140927	0.146559	2.06447	0.634314	1.97875	0.226102	0.401526	0.504609	1.35554	0.581707	2.4339	0.0963199	0.902225	0.573882	9
558	ENSG00000237298	TTN-AS1	258.832	1.00184	0.367619	2.72521	0.00642615	0.311064	5.53169	21.5437	15.5657	13.7658	49.2363	38.1509	10.6478	25.8573	21.3985	23.2871	43.5052	25.8141	2
559	ENSG00000237390		4.43459	-2.15219	0.993739	-2.16575	0.0303302	0.594771	0.014388	0.0303213	0.451432	0.0334437	0	0.039176	0.0194054	0.0377739	0.293779	0	0.0649336	0.0242506	1
560	ENSG00000237492	OR2L9P	2.96529	-3.97671	1.0902	-3.6477	0.000264601	0.0541251	0.109219	0.574955	1.55724	0	0	0.146923	1.01744	0.282923	1.18695	0	0	0.0919214	1
561	ENSG00000237515	SHISA9	652.842	1.11175	0.363279	3.06033	0.00221091	0.18907	19.7746	15.2423	12.4739	51.5828	29.3895	17.7346	12.7552	11.9687	6.66023	41.3432	17.3935	10.439	16
562	ENSG00000237714	P4HA2-AS1	6.74196	2.23034	1.09821	2.03089	0.0422658	0.657967	0	0.128378	0	0	1.09376	1.9654	0.64799	0.788326	0.567093	3.33048	3.25601	0	5
563	ENSG00000238057	ZEB2-AS1	5.93012	-1.42285	0.62851	-2.26384	0.0235839	0.54004	1.62058	0.307518	1.30596	0.275481	0.275589	0.371515	1.13161	0.373334	2.07105	0.141175	0.397153	0.909582	2
564	ENSG00000238184	CD81-AS1	9.75357	-1.03653	0.377112	-2.74859	0.00598531	0.299883	0.662851	1.16889	1.02609	0.544339	0.649673	0.333738	1.1008	1.07455	1.1553	0.566919	0.483914	0.363462	11
565	ENSG00000238243	OR2W3	2.29673	-1.83397	0.879174	-2.08601	0.0369774	0.633182	0.313507	0.330088	1.04301	0.121072	0.469598	0.140661	0.556653	0.270885	0.324673	0	0	0.0879576	1
566	ENSG00000239212	RPL6P7	5.3242	1.21342	0.562235	2.1582	0.0309122	0.599852	0.715897	0.125611	0.170116	0.690815	1.42732	1.76333	0.634245	0.771605	0.370025	1.24192	0.531144	0.903649	3
567	ENSG00000239426	OR8F1P	1.23203	3.70993	1.50155	2.47074	0.0134833	NA	0	0	0	0.123564	0.798634	0.143529	0	0	0	0	0.713388	0.0897722	11
568	ENSG00000239513	LINC01210	5.04653	2.89204	1.40365	2.06037	0.0393634	0.644382	0	0.36677	0	0	0.372319	2.35144	0	0.158098	0	0.0497948	0	1.4186	3
569	ENSG00000239593		2.15023	-2.03381	0.962788	-2.11242	0.0346502	0.622562	0.244278	0.514319	0.870697	0	0.547731	0.164038	0.811243	0.15791	0.567974	0	0	0.102777	9
570	ENSG00000240219		9.92307	-1.21239	0.578669	-2.09513	0.0361593	0.630383	0.192149	0.323883	1.31529	0.490885	0.116016	0.417278	0.413238	0.502745	1.44436	0.152036	0.0864442	0.388506	1
571	ENSG00000240668	KRT8P36	2.96428	-1.8055	0.822464	-2.19524	0.0281465	0.579098	0.563856	0.39593	0.178677	0.145381	0	0.084774	0.335692	0.408399	0.293463	0	0	0.316576	3
572	ENSG00000240758	HILPDA-AS1	4.37041	-1.32287	0.604461	-2.18851	0.0286324	0.582996	2.02885	0.355839	1.44616	0.390885	0.754101	0.902968	1.56193	1.08579	1.30296	0.436368	0.373908	0.284358	7
573	ENSG00000240801		9.05375	2.12554	0.99473	2.1368	0.0326139	0.610625	5.93626	1.91751	0	19.3437	0	7.07603	0	2.82547	0	7.33176	1.95192	11.4787	11
574	ENSG00000240823	RN7SL23P	2.38299	-1.68067	0.826172	-2.03429	0.0419224	0.654767	3.07327	4.28876	2.90979	1.15721	1.4213	1.26805	3.73008	1.21029	11.7507	1.1972	1.0502	1.71249	11
575	ENSG00000241233	KRTAP5-8	2.00549	-2.42049	0.97439	-2.48411	0.0129876	0.431485	0.315744	0.24939	0.225112	0.0915333	0	0	0.527477	0.205351	0.492014	0	0.0883101	0.132925	11
576	ENSG00000241634	RPL13P8	9.01699	-1.1751	0.451148	-2.60469	0.00919573	0.366941	2.2847	2.13554	6.15068	0.877775	2.61658	1.67713	3.97368	2.90047	6.58448	1.9387	0.833074	2.13229	3
577	ENSG00000241963	RN7SL655P	1.51437	-3.51825	1.56009	-2.25516	0.0241235	NA	0.799548	10.0519	0	0.907226	0	0	3.9399	0	1.16093	0	0	0	5
578	ENSG00000242338	BMS1P4	7.72539	-2.19743	0.750542	-2.92779	0.00341381	0.231494	0.307287	0.647376	0.292131	0	0	0.346998	1.96189	1.29662	0.480461	0.471756	0.172513	0.0862764	10
579	ENSG00000242798		2.71159	-1.96528	0.844927	-2.32598	0.0200198	0.50858	1.89372	1.10674	2.09947	0.728654	0.311359	0.27951	0.828327	0.268719	0.645407	0	0	0.353689	7
580	ENSG00000243592	RPL17P22	1.10732	2.9474	1.35541	2.17455	0.0296641	NA	0	0	0	0.511996	0.32787	1.17723	0	0	0.339804	1.13544	0	0.186437	5
581	ENSG00000243694	LINC02027	2.2449	3.27547	1.59641	2.05178	0.0401914	0.649323	0.0642624	0.0968225	0	0.228117	0.721319	0	0	0	0	0	0.885516	0	3
582	ENSG00000243955	GSTA1	33.5196	1.28268	0.421358	3.04417	0.00233327	0.194387	1.22187	2.86441	3.04902	10.0117	4.00319	5.09313	1.59726	2.56809	3.22664	7.25248	5.91016	1.22174	6
583	ENSG00000244018	RPL35P6	4.53761	1.18494	0.588092	2.01488	0.0439168	0.664822	0.918633	0.482182	1.96212	2.62897	2.64803	7.11536	1.75172	2.27286	2.05579	2.26837	3.43482	2.30914	8
584	ENSG00000244052	RPL5P24	3.31347	-1.6261	0.693204	-2.34578	0.0189873	0.50343	0.682257	0.718286	0.648499	0.131696	0.510427	0.458633	0.756145	0.883111	0.529317	0	0	0.287085	8
585	ENSG00000244242	IFITM10	23.9143	-1.65256	0.570997	-2.89416	0.00380172	0.246854	1.19742	0.381269	4.628	0.444914	0.359741	0.593009	0.373908	0.386535	1.48858	0.459788	0.174874	0.45277	11
586	ENSG00000245105	A2M-AS1	17.8905	1.05113	0.42627	2.46587	0.0136682	0.442831	0.38961	0.331646	0.526641	0.861999	0.648672	0.898893	0.231107	0.458581	0.807618	2.07898	0.570187	0.394816	12
587	ENSG00000245526	MIR9-2HG	515.176	-1.04886	0.519713	-2.01816	0.0435744	0.664107	6.42947	9.18998	52.0199	5.76295	17.6538	13.5057	6.52397	10.968	64.7151	9.00999	12.0433	8.824	5
588	ENSG00000245750	DRAIC	12.0049	1.41308	0.371159	3.80721	0.000140544	0.0362355	0.696996	0.42027	0.412542	0.854245	1.84462	1.25268	0.407563	0.376933	0.280032	1.00186	0.704673	1.18162	15
589	ENSG00000246705	H2AJ	7.77726	3.00533	0.689527	4.35853	1.30939e-05	0.00688082	0.175987	0.400896	0.038041	1.05828	1.18092	0.488585	0.0718276	0.0349542	0.271027	0.422953	1.12422	1.33988	12
590	ENSG00000247809	NR2F2-AS1	22.8221	-1.72267	0.631656	-2.72723	0.00638688	0.310677	1.83573	1.22912	5.95177	0.863265	0.702864	1.07905	1.46216	0.109504	6.93915	0.496839	0.679145	1.06191	15
591	ENSG00000247872	SPCS2P3	1.37266	2.74891	1.15161	2.38701	0.0169858	NA	0.171315	0	0.24422	0.594064	0.254638	0.457349	0	0	0	1.105	0.189381	0.432186	5
592	ENSG00000248131	LINC01194	1.22041	2.39005	1.16646	2.04897	0.0404652	NA	0.0861359	0	0.0673334	0.254529	0.142398	0.0640153	0	0	0	0.306573	0.159132	0.0725175	5
593	ENSG00000248174	LINC02268	7.12576	1.9074	0.719569	2.65076	0.00803112	0.343917	0.315239	0.221294	0.061383	0.639686	1.52021	0.293491	0.703565	0.450191	0.0535904	1.26322	2.0897	0.233336	4
594	ENSG00000248458		3.85372	1.41008	0.672433	2.09699	0.0359945	0.630383	0.244022	0.428302	0.115984	0.660196	0.244334	1.09805	0.108672	0.211534	0.126713	0.852001	0.272915	0.27394	1
595	ENSG00000248498	ASNSP1	3.57239	-4.82232	2.34091	-2.06002	0.0393965	0.644382	0.804971	0.213131	0	0	0	0	1.92301	0	0	0	0	0.0568033	8
596	ENSG00000248710	TRIM59-IFT80	8.6191	-2.44808	1.10678	-2.21189	0.0269742	0.568762	0.294434	0.413626	0.20995	0.256554	0	0.233526	0	0.83621	0.962237	0	0	0	3
597	ENSG00000248869	LINC02511	2.49268	3.99944	1.4683	2.72387	0.00645229	0.311064	0	0	0	0.0613906	1.1529	0.0452732	0	0	0.0826852	0	0.800718	0.0445515	4
598	ENSG00000248890	HHIP-AS1	9.83549	-1.01016	0.460963	-2.1914	0.0284226	0.582996	1.56007	1.98837	0.992193	0.598948	0.0903118	0.927085	0.954456	1.2937	1.59251	1.3614	0.538169	0.589253	4
599	ENSG00000249014	HMGN2P4	1.15981	-3.0956	1.28623	-2.40672	0.0160965	NA	1.74514	0.916183	0.621328	0	0	0	0	1.62349	1.95727	0.54035	0	0	5
600	ENSG00000249152	LNCPRESS2	4.42688	-1.87999	0.871163	-2.15802	0.0309259	0.599852	0.563842	0.593242	3.75085	0.651347	0.557651	0.500714	0.989561	0	4.33543	0.48358	0.414646	0	4
601	ENSG00000249180		2.23412	1.83866	0.903105	2.03593	0.0417574	0.654137	0.214493	0.676897	0	0.742677	0.634496	1.42393	0	0.54755	0	1.64853	0.707401	0.360527	5
602	ENSG00000249239	RACK1P3	5.22731	-1.75018	0.737629	-2.37271	0.0176579	0.489818	0.84978	0.447356	1.51453	0.492229	0.795388	0	1.83846	0.137639	1.64974	0.415514	0.118415	0.0894033	4
603	ENSG00000249621		3.04258	-2.34861	0.933065	-2.51709	0.0118328	0.412854	0.817247	0.859741	3.78601	0.707656	0	0	0.268322	0.783423	1.56784	0.524281	0.224896	0	5
604	ENSG00000249803		11.7438	4.9507	1.12984	4.38178	1.17711e-05	0.00647439	0	0.180321	0.271587	1.39789	5.85837	0	0	0	0	1.02957	4.62147	0.451188	5
605	ENSG00000249835	VCAN-AS1	1.948	-2.26595	1.06097	-2.13573	0.0327011	0.611311	1.75832	1.84751	0.501025	0.403976	0.51232	0	0.452869	0.440715	3.18356	0	0.760304	0	5
606	ENSG00000250284		22.1399	7.41485	1.76709	4.19608	2.71579e-05	0.0120953	0	0.0515619	0	0.734152	6.5959	0.0663477	0	0	0	1.2188	5.47538	0	5
607	ENSG00000250337	PURPL	172.562	1.91746	0.395805	4.84446	1.26958e-06	0.00130931	5.96379	1.93935	5.34444	23.8857	23.7616	12.0702	10.479	4.79699	6.80478	42.0807	19.6927	9.26763	5
608	ENSG00000250387	LINC02197	3.42743	-3.82851	1.22766	-3.11854	0.00181749	0.170396	0.48341	0.0318314	0.086174	0.0350945	0	0.0410501	1.05063	0.224842	0	0	0	0.0254561	5
609	ENSG00000250579	ADAMTS16-DT	60.5727	-1.05765	0.464273	-2.27808	0.0227218	0.537655	2.1788	0.303274	2.08954	0.580382	0.352712	0.8163	2.47722	0.556433	1.74271	0.943757	0.440393	1.18143	5
610	ENSG00000250620	LINC02515	3.85357	3.07515	1.07581	2.85845	0.00425716	0.259529	0.220616	0	0	0	0.994945	0.397481	0.196713	0	0	0.289231	1.23495	0.681151	4
611	ENSG00000250658		6.30918	2.48576	0.789705	3.14771	0.00164555	0.162916	0.0405425	0.0427103	0.173448	0.188303	1.16246	0.165037	0.272391	0	0.0634735	0.160337	0.911711	0.512314	4
612	ENSG00000251002	TRD-AS1	11.0614	-1.86327	0.85812	-2.17134	0.0299051	0.590256	0.249676	1.46433	0.0793908	0.0588488	0.171115	0.281812	0.336845	3.94305	0.683666	0.935263	0.0498141	0.498343	14
613	ENSG00000251258	RFPL4B	37.5795	-1.85027	0.626334	-2.95413	0.00313552	0.221103	1.37136	0.57785	7.1706	1.16751	0.551532	0.619865	2.45519	1.13505	8.43955	2.40834	0.513633	0.231039	6
614	ENSG00000251433	CCNHP1	1.38573	2.76805	1.14242	2.42297	0.015394	NA	0.163364	0.171922	0	0.566648	0.972167	0.218282	0	0	0	0.211017	0.54233	0.412172	4
615	ENSG00000251634	NAIPP4	39.934	-1.09686	0.365076	-3.00446	0.00266055	0.20643	1.43346	2.28079	3.87994	1.25733	1.32616	1.19257	1.96864	0.881377	1.74284	0.502295	0.82355	0.394378	5
616	ENSG00000251637	LINC02754	4.29116	1.98414	0.96332	2.05969	0.039428	0.644382	0	0.0256324	0.104085	0.0847932	0.391173	0.0330788	0.0655309	0.12756	0.038164	0.969397	0.0274125	0.061498	11
617	ENSG00000253187	HOXA10-AS	2.92787	-4.58595	1.48127	-3.09597	0.0019617	0.176055	0	1.87331	0.465269	0.375426	0	0	0	2.87387	0.891637	0	0	0	7
618	ENSG00000253333		1.85659	-4.37189	1.54401	-2.83152	0.00463267	0.268532	3.23402	4.85019	0	0	0	0	0.58715	3.42841	0	0	0	0	5
619	ENSG00000253336		3.22388	1.54083	0.673167	2.28892	0.0220838	0.531192	0.159252	0.041942	0.113552	0.277379	0.240344	0.324165	0.0535033	0.0520736	0.0623369	0.262452	0.179078	0.13416	8
620	ENSG00000253404	CTNNA1-AS1	1.34583	3.28842	1.21768	2.70056	0.00692227	NA	0	0	0.288192	0.700318	0.598896	0.806514	0	0	0	0.778479	0	0.849691	5
621	ENSG00000253576		2.53291	-2.76785	1.17836	-2.34889	0.0188295	0.50343	1.50165	0.394377	3.74376	0	0	1.46709	2.41015	0	4.51971	0	0	0.31485	8
622	ENSG00000253741	LNCOC1	6.36786	-1.28437	0.537518	-2.38944	0.0168739	0.481268	0.173867	0.17744	0.338901	0.0788216	0.139181	0.128523	0.0784701	0.222103	0.62131	0.0845081	0.0875292	0.0933118	8
623	ENSG00000253754		1.9846	-3.36497	1.37062	-2.45508	0.0140853	0.448104	0.63702	1.00424	0	0	0.465649	0	0	4.40961	2.41172	0	0	0.267298	8
624	ENSG00000253775		0.802162	3.14073	1.52415	2.06065	0.0393367	NA	0	0	0	0.0511107	0.066407	0.0597086	0	0	0	0	0.0989525	0.222507	8
625	ENSG00000254092		1.94628	2.13847	1.00568	2.12638	0.0334715	0.613669	0.0293541	0.0182086	0	0.10232	0.153903	0.220798	0	0.0272418	0.0460201	0.0228701	0.0389801	0.0606143	8
626	ENSG00000254101	LINC02055	4.18186	1.94014	0.784668	2.47256	0.013415	0.439919	0.0903633	0.200189	0.0723155	0.0424756	0.803731	0.48261	0.0405318	0.0522147	0.0522923	0.0866326	0.227355	0.26884	8
627	ENSG00000254245	PCDHGA3	98.521	3.75169	1.30897	2.86615	0.00415501	0.257928	0.310051	0.162646	0.630584	0.0717265	20.3804	0.12584	0.376449	0.12213	1.36431	0.123136	15.9204	0.0780424	5
628	ENSG00000254423		3.95536	-1.85545	0.850561	-2.18144	0.0291507	0.586227	0.237778	0.58429	1.13017	0.183814	0.11907	0	0.105922	0.515455	1.23502	0.103811	0.532007	0	8
629	ENSG00000254489	MPPED2-AS1	2.01879	3.62719	1.43445	2.52863	0.0114509	0.410445	0.0321046	0	0	0.037289	1.05878	0.0436095	0	0	0	0.0423823	0.393057	0.0270491	11
630	ENSG00000254510		3.50031	1.48516	0.754461	1.96851	0.0490092	0.688759	0.830838	0.212694	0.436595	1.01603	0.897245	0.806514	0	0.910382	0	0.891234	2.22106	0.601457	11
631	ENSG00000254560	BBOX1-AS1	1.30816	2.77151	1.23019	2.25291	0.0242645	NA	0.385245	0	0	0.444961	1.06385	0.256436	0	0	0	0.981506	0.315744	0.238309	11
632	ENSG00000254815	LMNTD2-AS1	3.5945	1.49185	0.715737	2.08436	0.0371279	0.633182	0.193011	0.040667	0.110099	0.313781	0.174801	0.471533	0.10377	0.0504988	0.0604503	0.152714	0.043415	0.42516	11
633	ENSG00000254827	SLC22A18AS	8.35924	-1.631	0.582349	-2.80072	0.0050988	0.28107	0.665603	2.23787	0.735763	0.470145	0.752321	0.121688	0.866581	2.46051	0.520337	0.649122	0.201666	0.28328	11
634	ENSG00000254870	ATP6V1G2-DDX39B	49.1413	1.57993	0.644345	2.45199	0.0142067	0.451195	2.15218	0	0.902684	6.27161	3.31085	4.06467	2.6645	0	3.0385	2.83635	4.88616	4.19483	6
635	ENSG00000254923		4.39443	2.10695	0.738327	2.85369	0.00432153	0.261521	0	0.412706	0.111759	0.454433	1.29532	0.31753	0.209512	0	0.244281	0.410681	0.526145	1.05588	8
636	ENSG00000255082	GRM5-AS1	8.36109	-3.1653	1.20738	-2.62163	0.0087511	0.359798	1.88483	0	2.33392	0	0.0761422	0.13696	0.0678391	0.0660267	0.05267	0.0221984	0	0.0282678	11
637	ENSG00000255121	CENATAC-DT	22.2691	-1.00162	0.411429	-2.4345	0.0149125	0.459939	6.6799	3.03278	5.38451	2.05559	0.994127	2.03144	2.37259	2.79767	1.674	1.40786	0.957273	3.00199	11
638	ENSG00000255152	MSH5-SAPCD1	9.69651	1.57655	0.529569	2.97704	0.00291042	0.212644	0.143135	0.129269	0.495747	0.721579	0.787284	1.1372	0.428146	0.107274	0.0641848	0.364585	0.523694	0.39856	6
639	ENSG00000255510	OR8A2P	1.07178	3.50913	1.72644	2.03258	0.042095	NA	0	0	0	0	0.930512	0.139362	0	0	0	0	0.461792	0.0871356	11
640	ENSG00000255565		3.4873	-1.34107	0.668779	-2.00525	0.0449358	0.667836	1.48294	2.80588	1.69057	1.02402	0	1.16965	1.53874	0.748736	2.70165	0.749946	0.968188	0.248986	12
641	ENSG00000255621		1.20803	-2.55552	1.25006	-2.04433	0.0409213	NA	0	0.0741977	0.150655	0	0	0	0.0473541	0.138266	0.165503	0.0464633	0	0.0296678	12
642	ENSG00000255804	OR6J1	1.06691	2.91201	1.31138	2.22057	0.02638	NA	0	0	0	0	0.0295745	0.106391	0	0.0256438	0	0.0517253	0.0440842	0.0494222	14
643	ENSG00000255874	PRECSIT	9.19753	1.61373	0.444986	3.62648	0.000287314	0.0559946	0.0255523	0.121162	0.0546628	0.163343	0.32883	0.24356	0.0517061	0.0838747	0.100354	0.135369	0.230686	0.193809	13
644	ENSG00000255970	LINC02421	1.25436	2.56224	1.18386	2.1643	0.0304412	NA	0	0	0	0.0920768	0.0399353	0.0718266	0	0.0692431	0	0.0698217	0.0892835	0.0445224	12
645	ENSG00000256250		3.15692	2.37234	1.02624	2.31168	0.0207952	0.519739	0.202178	0	1.15277	2.10095	1.79669	0	0	0	0.310381	1.81645	1.55829	0.339876	12
646	ENSG00000256356	HSPA8P5	10.9187	-1.28339	0.623594	-2.05805	0.0395853	0.645438	0.53977	0.481145	1.83554	0.28926	0.626509	0.168999	0.278924	0.108588	1.81992	0.492538	0.280077	0.104934	12
647	ENSG00000256377	MRPS35-DT	5.4441	2.1152	0.85136	2.4845	0.0129734	0.431485	0.141825	0.559158	0	0.410351	0.541425	3.17702	0	0.914279	0	1.65457	0.461853	1.08151	12
648	ENSG00000257017	HP	2193.6	-1.04336	0.497978	-2.09518	0.0361547	0.630383	127.815	661.102	302.921	71.0362	319.82	116.051	72.3631	363.659	150.5	59.1179	155.711	71.8336	16
649	ENSG00000257178		7.2616	-4.73595	2.20013	-2.15258	0.0313519	0.602345	0	1.74868	0	0	0.0964346	0	0	1.33747	0.200103	0	0.0359303	0	17
650	ENSG00000257207		1.58366	2.42515	1.20513	2.01236	0.0441815	NA	0	0.0544275	0	0.030007	0.156182	0.140453	0	0	0.0405115	0	0.116393	0.0652916	2
651	ENSG00000257522		2.53598	2.50027	0.975631	2.56272	0.0103856	0.394859	0	0.0517106	0	0.215578	0.195826	0.062947	0	0.0217551	0.0779143	0.285689	0.018699	0.180711	14
652	ENSG00000257738		3.23057	-1.77305	0.732106	-2.42184	0.015442	0.461727	0.583324	0.61396	1.03952	0.16871	0.434792	0.195277	0.386161	0.939581	2.0286	0	0.323475	0.368017	12
653	ENSG00000257897		0.953514	3.34096	1.47235	2.26914	0.02326	NA	0	0	0	0.331214	0.213444	0.575196	0	0	0	0.1855	0.635212	0	12
654	ENSG00000258134		6.1864	-1.14083	0.493701	-2.31078	0.020845	0.519739	1.43135	2.10919	1.6325	0.993642	0.213444	0.766928	0.568749	1.84512	1.54914	0.5565	0.794015	0.602047	12
655	ENSG00000258412		10.4432	1.05383	0.477151	2.20859	0.0272029	0.570099	2.41894	2.22485	1.29261	4.87091	9.29955	2.7804	0.783775	4.19514	4.12877	5.34716	5.91823	2.28435	14
656	ENSG00000258586	LINC02274	1.98332	2.32437	1.08604	2.14023	0.0323358	0.607742	0.159662	0	0.113832	0.370274	0.479684	0.215575	0	0.103827	0	0.31365	0.535807	0	14
657	ENSG00000258605	DYNLL1P2	0.826574	3.1317	1.47989	2.11617	0.03433	NA	0	0	0	0	1.50685	4.03164	0	0	0	3.80244	2.22619	0.910343	14
658	ENSG00000258636	LRFN5-DT	12.6331	-1.5005	0.713749	-2.10228	0.0355284	0.628499	0.463507	0.258611	0.548704	0.0380591	0.0991231	0.314454	0.952068	0.668728	1.9349	0.628528	0.0369403	0.607419	14
659	ENSG00000258779	LOHAN2	2.13648	2.59104	0.96557	2.68343	0.00728715	0.32734	0	0	0.0865382	0.111244	0.235802	0.413459	0.0445141	0.0858084	0.0947773	0.312006	0.15487	0.462514	16
660	ENSG00000258957	GALNT16-AS1	2.25197	2.02749	0.969426	2.09144	0.0364887	0.633046	0.190965	0.229894	0.0779835	0.865666	0.329561	0.688349	0	0	0	0.0719209	0.238087	0.240841	14
661	ENSG00000258984	UBE2F-SCLY	1.43397	-2.86184	1.37472	-2.08177	0.0373637	NA	0.283132	0.109148	0.147804	0.240205	0	0	0.270421	0.13437	0	0	0	0	2
662	ENSG00000258998	LINC02302	5.20058	1.34448	0.640021	2.10068	0.0356689	0.628804	0.105787	0.159973	0.163604	0.307384	0.433406	0.116924	0	0.150286	0.134901	0.419013	0.475014	0.072495	14
663	ENSG00000259039		2.71384	-2.96018	0.981746	-3.01522	0.00256796	0.20387	0.26073	0.198607	0.643886	0.177376	0	0	0.475684	0.245828	1.15111	0	0.0704662	0.0529338	14
664	ENSG00000259070	LINC00639	27.7703	-1.08954	0.402401	-2.70758	0.00677748	0.319816	0.91119	1.16472	1.61189	0.286944	0.92345	0.217232	0.283488	0.862936	1.70349	0.453946	0.475635	0.549064	14
665	ENSG00000259091	LINC00517	6.90544	3.06724	0.844857	3.63048	0.000282891	0.0556738	0.0475652	0.0250578	0.0678341	0.0276312	0.0719205	1.10809	0.0320333	0.0623549	0.0746217	0.220081	0.204466	0.843882	14
666	ENSG00000259479	SORD2P	16.0874	-1.54748	0.719309	-2.15134	0.0314493	0.602345	3.19692	4.2727	1.09658	1.43262	0	0.449979	1.44731	3.05637	1.16837	0.872802	0	1.92556	15
667	ENSG00000259518	LINC01583	2.29957	2.2176	0.977975	2.26755	0.0233569	0.54004	0.0327564	0.0690203	0.0467137	0.0380453	0.148431	0.614116	0	0.0428869	0	0.0432381	0.147474	0.220784	15
668	ENSG00000259527	LINC00052	12.0316	1.41243	0.427787	3.30172	0.000960954	0.117336	0.527375	0.277779	0.438703	1.37764	0.464061	1.5498	0.354154	0.287241	0.275105	0.984333	0.39514	0.888512	15
669	ENSG00000259905	PWRN1	463.516	-2.19736	0.355099	-6.18803	6.09217e-10	7.53937e-06	82.1817	49.6173	43.8397	13.91	5.62424	20.407	105.532	68.4542	46.6275	21.2222	6.78209	17.8674	15
670	ENSG00000259974	LINC00261	268.644	5.82806	1.81072	3.21864	0.001288	0.140281	1.04237	0.349655	0.157053	0.0191144	0.0248911	56.6814	0.145641	0.280881	0	0	0.055657	56.8703	20
671	ENSG00000260005		6.67085	1.37307	0.585306	2.3459	0.0189812	0.50343	0.266046	0.255743	0.128354	0.451136	0.171443	0.147363	0.169852	0	0.0847771	0.521431	0.440723	0.555144	17
672	ENSG00000260027	HOXB7	33.2235	-5.50949	1.77559	-3.10291	0.00191628	0.173867	0.200439	18.9958	0.0952726	0	0.301553	0	0	20.545	0	0.087691	0.374329	0.0562647	17
673	ENSG00000260075	NSFP1	3.90466	-3.39267	1.26525	-2.68143	0.00733092	0.328115	0.122236	1.48062	0.784376	0	0	0	0	0.637589	0.286336	0	0.274141	0	17
674	ENSG00000260142		1.15672	3.09075	1.29344	2.38956	0.0168685	NA	0	0	0.133996	0.108916	0.140937	0.25332	0	0	0	0.122785	0.10493	0.711984	2
675	ENSG00000260244		20.5462	1.06538	0.527777	2.01861	0.0435273	0.663798	0.160589	0.507564	0.183213	0.298436	2.0862	1.00343	0.432092	0.967257	0.956382	0.635997	1.66303	0.784748	4
676	ENSG00000260246		3.85836	-5.40395	1.51011	-3.57851	0.000345552	0.062888	0	1.13454	1.92225	0	0	0	0	3.07553	9.85993	0	0	0	1
677	ENSG00000260528	FAM157C	32.4545	1.78867	0.473393	3.77841	0.000157831	0.0375623	0.721608	3.50108	1.38363	3.17267	7.19024	4.31355	0.4485	1.11432	2.18287	1.77292	5.43259	7.80306	16
678	ENSG00000260585		4.68613	1.36427	0.693002	1.96863	0.0489954	0.688759	0	0.0510703	0.0230411	0.187756	0.0733515	0.175922	0.108923	0.106013	0.0253699	0.23524	0.0728961	0.0544601	X
679	ENSG00000260641	TSPAN5-DT	170.285	1.0846	0.362536	2.99172	0.00277415	0.208339	1.62185	1.9488	1.31883	1.28969	4.88856	7.70882	1.9764	2.89473	1.80999	1.97796	4.01295	4.34018	4
680	ENSG00000260729		7.81065	1.13902	0.551101	2.06681	0.0387516	0.640709	0.204268	0.176097	0.105933	0.388419	0.140477	0.22741	0.100123	0	0.0874546	0.122852	0.188461	0.375566	15
681	ENSG00000260807	CEROX1	267.966	1.14655	0.387709	2.95725	0.00310393	0.220936	12.8312	6.1434	12.3803	42.9351	17.4693	8.32471	13.0764	6.7341	7.52346	33.2395	12.6279	11.6623	16
682	ENSG00000261146		3.77828	3.33799	1.15278	2.8956	0.00378433	0.246854	0	0.0181236	0	0.0199885	0.0780832	0.46817	0	0.0451394	0.0270063	0.0227638	0.0193993	0.275403	3
683	ENSG00000261340	LINC01616	7.75172	1.72069	0.516814	3.32942	0.000870278	0.111978	0.149203	0.31437	0.212774	0.433164	0.957287	0.405075	0.20058	0.048805	0.0584213	0.393592	0.713291	0.345671	11
684	ENSG00000261453	LINC01735	2.70465	-1.92016	0.884764	-2.17025	0.0299876	0.591413	0.246949	0.0743328	0.10062	0.0409709	0	0.0479015	0.2372	0.0461723	0.442142	0.139642	0	0.0594437	1
685	ENSG00000261501	BBS7-DT	0.988397	2.81317	1.26261	2.22805	0.0258771	NA	0.0375539	0	0	0.0436101	0.113383	0.0509765	0	0	0	0.0495309	0.168967	0.0632758	4
686	ENSG00000261618	LINC02605	11.1896	-1.08287	0.496127	-2.18264	0.0290624	0.586227	0.123527	0.292859	0.55053	0.143559	0.116851	0.0840747	0.166579	0.182395	0.509229	0.32706	0.0696758	0.0780748	8
687	ENSG00000261641		1.55416	-2.96977	1.31141	-2.26456	0.0235394	NA	0.16834	0.620465	0.240034	0	0	0	0.562037	0.109402	0	0	0.188202	0	16
688	ENSG00000261647	IMPDH1P11	4.54969	3.41727	1.13698	3.00556	0.00265096	0.206333	0.178699	0.0627413	0	0.0691192	0.179382	2.09643	0	0.0776926	0	0.0782746	0.133618	1.15385	16
689	ENSG00000261879	ZNF594-DT	22.6529	1.0153	0.431122	2.35501	0.0185223	0.498852	0.267333	2.51065	1.74952	1.95289	2.27302	2.86787	0.402501	1.30443	1.18022	2.36937	1.6028	3.05827	17
690	ENSG00000262074	SNORD3B-2	89.7032	-1.40165	0.429529	-3.26323	0.0011015	0.129209	24.5369	24.3011	44.9505	14.5055	8.6668	2.65433	6.125	12.6037	19.1987	4.79584	6.74228	8.99027	17
691	ENSG00000262152	GREP1	29.3541	2.88574	1.1005	2.62221	0.00873604	0.359777	0.118651	0.455105	0.179204	0.0565643	6.11841	0.58475	0.921773	0.650028	0.0602709	0.0507538	6.56531	2.0334	16
692	ENSG00000262209	PCDHGB3	39.5235	1.40555	0.714181	1.96806	0.0490608	0.688759	1.00207	0.473249	1.72237	0.321048	6.88798	0.609993	0.884024	0.361834	1.02862	0.319183	5.02054	0.494905	5
693	ENSG00000262319		19.2403	-1.07719	0.380939	-2.82772	0.00468804	0.269846	0.501814	0.726944	1.65491	0.291433	0.521187	0.553887	0.886172	0.73928	1.81884	0.248454	0.635529	0.528498	17
694	ENSG00000262480	SAMD11P1	7.94077	-1.23187	0.431254	-2.85649	0.00428349	0.259855	2.37217	1.60477	3.38176	1.37107	1.25953	1.35735	2.4597	1.74098	2.61151	0.437297	0.562063	0.854937	17
695	ENSG00000262655	SPON1	1028.52	2.14457	0.748329	2.86581	0.00415942	0.257928	4.73256	10.3783	12.5061	7.7684	9.20483	115.205	4.52863	7.43277	8.82909	6.95374	5.40531	64.2979	11
696	ENSG00000262966		16.8822	1.47286	0.551537	2.67047	0.00757461	0.333593	0.141617	0.1343	0.282757	0.197508	0.171498	0.964025	0.152806	0.185905	0.0667307	0.150015	0.207721	0.883164	17
697	ENSG00000263335		5.42519	-3.29426	0.811769	-4.05813	4.94679e-05	0.0180995	1.34778	0.773918	2.27097	0.425591	0.183147	0.164549	1.46478	0.316802	3.03864	0.159332	0	0	16
698	ENSG00000263394		5.76991	-1.7193	0.583006	-2.94902	0.0031878	0.223813	1.54032	0.884345	2.79491	0.324062	1.04444	0.562933	0.742197	0.902933	2.59902	0.181568	0.466259	0.235603	17
699	ENSG00000263513	FAM72C	31.0979	-1.07731	0.450963	-2.38891	0.0168983	0.481268	1.81672	0.632982	3.71138	0.697776	0.587044	0.911783	1.14063	0.601331	4.05154	1.25906	0.755559	1.02879	1
700	ENSG00000263711	LINC02864	66.3376	8.68013	1.65145	5.25607	1.47166e-07	0.000303543	0.0603086	0	0.0813136	2.91109	0	29.4852	0	0	0	5.41242	0.385816	23.9447	18
701	ENSG00000263873	THY1-AS1	37.4129	1.15768	0.381964	3.03085	0.00243865	0.199204	4.52304	6.28224	1.03163	8.36221	14.2368	6.27143	3.57562	7.88788	7.51841	15.8453	10.3872	12.0172	11
702	ENSG00000264204	AGAP7P	9.46837	6.17941	1.14908	5.37769	7.54458e-08	0.00016976	0	0	0	1.20978	0	1.47014	0	0	0.0652409	1.26342	0.187418	1.57993	10
703	ENSG00000264207		10.762	-1.03823	0.460353	-2.25529	0.0241152	0.547591	1.20289	1.02931	2.46565	0.435951	0.564982	0.710977	0.502649	0.978426	2.22691	0.295608	1.1781	0.569737	1
704	ENSG00000264449		7.89427	1.61129	0.807555	1.99527	0.0460134	0.671987	0.118314	0.132118	0.210909	0.0728288	0.142085	2.41079	0.25309	0.123164	0.245691	0.371594	0	0.448588	18
705	ENSG00000264660		5.95503	2.48113	0.784883	3.16114	0.00157152	0.158762	1.11416	0	0	3.00341	0.826662	2.96909	1.2225	0	0	2.38979	2.04897	2.18566	17
706	ENSG00000265099		6.49622	1.97775	0.740961	2.66917	0.00760386	0.334005	5.8213	0	0.920188	8.10196	5.50677	11.4916	4.84096	0	0	10.9316	4.75506	6.49468	17
707	ENSG00000265185	SNORD3B-1	46.512	-1.97686	0.693716	-2.84967	0.00437648	0.262918	26.8371	20.4504	12.1559	0.48522	2.91923	2.80967	7.9645	4.68694	4.75642	0	3.8786	8.34885	17
708	ENSG00000265790	RNASEH1P1	24.9656	1.7319	0.584144	2.96484	0.00302837	0.218424	4.7498	0	1.6416	6.99409	6.43844	6.74737	4.003	0.371041	1.33511	8.20644	6.06754	5.44858	17
709	ENSG00000265916		1.38609	-3.92515	1.52606	-2.57207	0.0101093	NA	0.72032	0	1.28354	0	0	0	0.71188	0	1.10877	0	0	0	17
710	ENSG00000266369		1.26624	3.76359	1.60308	2.34773	0.0188881	NA	0	0	0	0.538387	0	0.179336	0	0	0	0.348091	0.148588	0	17
711	ENSG00000266839		6.9239	1.98641	0.676737	2.93527	0.00333253	0.228522	3.86505	0	1.37262	7.64829	16.1338	9.59924	9.41446	0	4.1688	20.4109	13.91	5.65402	17
712	ENSG00000267150		9.05309	-1.21721	0.452664	-2.68899	0.00716677	0.325512	1.67002	0.647911	2.25592	0.509456	0.65956	0.59278	1.29054	0.685113	1.91542	1.03462	0.294657	0.443984	18
713	ENSG00000267262		3.42861	1.38394	0.697592	1.98388	0.0472688	0.675406	0.426622	0.224391	0	1.96964	0.946629	1.98281	0.5596	0.544623	1.30814	0.546586	1.17268	0.896366	19
714	ENSG00000267282		2.68105	-1.71162	0.802633	-2.1325	0.0329655	0.612058	1.39405	0.732371	1.48963	0.400401	0.507888	0.455358	3.14288	2.62172	1.05202	0	0.376879	1.16953	19
715	ENSG00000267508	ZNF285	32.9161	1.08518	0.510926	2.12394	0.0336749	0.615574	1.22715	0.935554	0.212966	1.36466	0.965565	2.07937	0.844952	1.31977	0.125252	2.11336	0.843088	2.40296	19
716	ENSG00000267645		14.694	7.30396	3.00514	2.43049	0.0150783	0.461241	0	0	0	9.79904	0	0	0	0	0	1.68005	0	0.280722	7
717	ENSG00000267713		8.56263	1.39263	0.463129	3.007	0.00263837	0.206001	2.39074	2.09253	1.13511	2.74212	6.9325	5.17724	1.02031	2.97889	4.18715	9.92229	4.71303	5.67927	18
718	ENSG00000267920	SNX6P1	25.6427	-1.1354	0.411906	-2.75646	0.00584305	0.295146	4.40324	0.879487	2.81458	1.05651	3.08055	1.33321	3.65418	3.4577	4.73376	1.39286	1.44444	0.703165	19
719	ENSG00000268105		10.4647	-1.24966	0.467022	-2.67581	0.00745482	0.330079	2.34994	0.706879	3.03142	0.388834	1.33978	0.902891	1.78635	1.01418	3.64712	0.874637	0.997238	0.565057	19
720	ENSG00000268119		68.381	-1.99678	0.49698	-4.01783	5.8737e-05	0.0199151	6.35636	1.94444	7.3906	2.11272	1.17181	0.653699	5.24738	1.81619	8.65567	2.60488	0.804179	0.260087	19
721	ENSG00000268379		4.46792	1.53423	0.609085	2.51891	0.0117719	0.412854	0.165816	0.174681	0.0591159	0.192531	0.562957	0.449943	0.111392	0.162622	0	0.218557	0.372839	0.244452	19
722	ENSG00000268469	BNIP3P38	1.20893	-2.5195	1.19568	-2.10718	0.0351023	NA	0.45548	0.479068	0.97382	0	0.672645	0	0.596266	0.290153	0.697105	0	0	0	19
723	ENSG00000269026		1.58685	3.54783	1.73259	2.04771	0.0405884	NA	0	0	0	2.7142	0	0	0.458826	0	0	0	0.38517	2.39243	19
724	ENSG00000269289		2.40309	-2.24162	1.01834	-2.20125	0.0277186	0.576902	0.506024	0.059063	0.483191	0.283263	0	0	0.327047	0.219515	0.3215	0	0.084967	0	19
725	ENSG00000269397		18.4417	-1.64132	0.508067	-3.23052	0.00123565	0.136534	1.91201	0.566413	3.83413	1.17864	0.539795	0.404394	0.960844	1.48068	4.19964	1.09919	0.335068	0.352254	19
726	ENSG00000269720	CCDC194	1.18358	2.42965	1.19481	2.03351	0.0420015	NA	0	0.162669	0.169333	0.13753	0.407785	0.685471	0	0	0	0.354475	0.303415	0.0999442	19
727	ENSG00000269891	ARHGAP19-SLIT1	8.6333	2.17106	1.01825	2.13215	0.0329942	0.612058	0.248079	0.0373365	0.305295	0.433048	0.0535135	2.00662	0.047656	0.0927652	0.166559	0	0	1.38398	10
728	ENSG00000270035		1.22035	2.47711	1.20256	2.05986	0.0394122	NA	0	0	0	0.244202	0.626038	0.280997	0.277574	0	0.324422	1.08452	0.698	0.177808	1
729	ENSG00000270074		16.099	1.61929	0.650858	2.48793	0.0128491	0.429186	0	1.15393	0.411108	1.40512	2.51832	1.09297	0	0.752253	1.17107	1.28847	2.58744	1.16549	8
730	ENSG00000270270	BNIP3P10	6.10812	-1.35361	0.503855	-2.6865	0.00722051	0.326122	1.66074	2.18386	4.14279	0.718957	1.53642	0.827579	1.9076	1.06088	2.86637	0.798643	0.456833	0.872405	19
731	ENSG00000270419	CAHM	8.77326	1.01109	0.483464	2.09134	0.0364978	0.633046	0.447608	0.942505	1.91458	1.42572	1.17231	2.10674	0.595451	0.144882	1.04204	1.02041	1.24655	2.44858	6
732	ENSG00000270479	BNIP3P37	5.09799	-1.41965	0.706266	-2.01008	0.0444224	0.667666	0.888794	0.233938	2.37606	0.51474	0.498861	0.298835	1.03468	0.143859	1.72444	0	0.495094	0.374006	19
733	ENSG00000270765	GAS2L2	1.55287	-2.39015	1.13743	-2.10136	0.035609	NA	0.0244201	0.180105	0.104478	0.0283713	0	0.0332036	0.0986671	0.0320103	0.038308	0	0.0275159	0	17
734	ENSG00000270977		14.7964	-1.33042	0.403046	-3.30091	0.000963718	0.117336	0.524052	0.387422	0.419194	0.206506	0.312989	0.100037	0.455631	0.154329	0.713273	0.11675	0.160751	0.130706	17
735	ENSG00000271052	SRP14P5	0.948829	-2.78011	1.2401	-2.24183	0.0249721	NA	1.8	3.76057	5.10356	0	0	0	4.23185	2.06107	5.0264	2.02522	0	0	3
736	ENSG00000271078		2.19447	-2.03347	0.964964	-2.1073	0.0350919	0.624656	0.0834892	0.0879524	0.357181	0	0.062987	0.169905	0.168251	0.10917	0.326729	0.0550194	0	0	15
737	ENSG00000271086	NAMA	2.39255	3.75664	1.04891	3.58147	0.000341668	0.0626418	0	0	0	0.427998	0.878367	0.363922	0	0.0655019	0.0938284	0.552948	0.168961	0.375383	9
738	ENSG00000271141		12.3754	1.53613	0.449735	3.41563	0.000636335	0.0954541	1.37047	0.720718	2.60451	2.89838	6.74577	5.14652	1.79391	1.74584	2.79642	1.75153	6.76769	6.33332	2
739	ENSG00000271369		2.60638	-3.22686	1.04401	-3.09085	0.00199587	0.177697	0.648871	1.1376	1.23319	0.249618	0	0	1.13436	0.552001	2.98335	0.553951	0	0	11
740	ENSG00000271605	MILR1	15.7495	1.51647	0.521325	2.90888	0.00362729	0.240051	0.937723	0.563022	1.47458	2.30477	1.35834	5.52123	2.16484	0	0.874811	2.52321	1.54224	3.64649	17
741	ENSG00000271882		1.32035	-2.69831	1.30121	-2.0737	0.0381071	NA	0.747237	0	0.532246	0	0.543053	0	2.87892	1.40082	0.562356	0	0	0.313339	8
742	ENSG00000272079		7.33066	1.48776	0.56397	2.63801	0.00833948	0.352481	0.29084	0.382886	0.20736	0.843321	1.31177	0.491304	0.0972599	0.851941	0.226776	0.858034	1.62822	0.489806	16
743	ENSG00000272170	KLC4-AS1	1.86108	2.13564	0.98343	2.17162	0.0298844	0.590256	0	0.396273	0.537399	1.73191	1.64437	0.491304	0.484261	0	0.567595	2.35572	1.21981	0.632722	6
744	ENSG00000272218		8.673	1.56441	0.622963	2.51125	0.0120306	0.414951	3.39379	0.356632	0.967084	2.73021	11.8815	5.77062	4.37734	0.426006	1.0255	2.55757	4.04144	4.84063	4
745	ENSG00000272384		1.12497	-3.6182	1.39677	-2.5904	0.00958634	NA	0.472172	0	0.168301	0	0	0	0.627589	0.305403	0.366133	0	0	0	8
746	ENSG00000272472		14.7029	2.4126	0.522867	4.61417	3.94679e-06	0.00287314	0.262496	0.622064	0.187155	0.609057	2.66604	4.26066	0.351475	0.598642	0.204852	1.46451	1.98571	1.05002	6
747	ENSG00000272502		1.56842	-2.40925	1.0922	-2.20586	0.027394	NA	0.247928	0.348123	0.35352	0.191638	0.124104	0	0.220783	0.322322	0.128721	0	0	0	8
748	ENSG00000272573	MUSTN1	9.11195	-1.3769	0.567751	-2.42517	0.015301	0.461241	2.18452	6.63679	3.80545	3.07846	0.715696	2.24803	1.90262	7.40651	1.48332	1.54747	0.531765	0.815614	3
749	ENSG00000272622		7.48061	1.84901	0.738064	2.50522	0.0122376	0.416061	0.289642	0.0263866	0.107148	0.225519	0.113586	1.15767	0.194883	0.12645	0.0785674	0.127434	0.217468	0.978716	2
750	ENSG00000272690	LINC02018	12.6976	-1.22743	0.489495	-2.50755	0.0121572	0.415422	1.06648	1.02664	4.25725	0.426147	0.746512	0.907273	0.365449	1.10836	2.40018	0.742566	0.812111	0.423756	3
751	ENSG00000272702		4.68379	-1.50836	0.767048	-1.96644	0.0492475	0.688759	0.304867	1.25733	0.130431	0.141648	0.138183	0.0828407	0.0820484	0.239568	0.587776	0	0.102973	0.295297	2
752	ENSG00000272769		1.8252	-2.21764	1.00158	-2.21415	0.0268183	0.568	0.104785	0.275942	0.224138	0.0608102	0	0	0.0702835	0.205216	0.327628	0.137861	0	0.0441298	2
753	ENSG00000272864		1.64161	3.02365	1.33547	2.2641	0.0235679	NA	0.214493	0	0	1.48535	0	1.13914	0.281304	0	0	1.64853	0	0.360527	1
754	ENSG00000272914		2.28796	-1.8406	0.840852	-2.18898	0.0285986	0.582996	0.171319	0.180454	0.570035	0.0662704	0.172023	0.0773259	0.229668	0.14902	0.267674	0	0.0640706	0.0480971	10
755	ENSG00000273010		14.6769	-1.15526	0.474795	-2.43318	0.0149668	0.459939	2.16605	1.21196	3.5713	0.471133	0.4073	1.28147	1.72154	1.32279	0.422491	0.799451	0.379194	1.14004	1
756	ENSG00000273062	RALGPS2-AS1	2.13895	-1.86346	0.933691	-1.9958	0.0459556	0.671987	0.0436015	0.229658	0.310889	0.101244	0	0.0591403	0.292816	0.113996	0.136474	0	0	0.110189	1
757	ENSG00000273257	LINC02928	5.34472	-3.03592	1.27599	-2.37926	0.0173475	0.487918	0.188946	0	2.09401	0	0	0	2.81085	0.123712	2.81787	0	0.234411	0.684356	4
758	ENSG00000273540	AGBL1	4.32723	1.48696	0.703593	2.11338	0.0345684	0.622257	0.0255439	0.0558525	0.0273229	0.0781198	0.193464	0.0705752	0.0312526	0.0304527	0.0301198	0.20234	0.0260734	0.0161469	15
759	ENSG00000273598	PMS2P10	2.35071	-2.14987	0.999539	-2.15087	0.0314868	0.602345	0.371388	1.9538	1.05883	0	0	0.247425	0.733501	0.475917	0.856922	0	0	0.780592	7
760	ENSG00000273703	H2BC14	62.5662	-2.98669	0.596381	-5.00803	5.49913e-07	0.000756161	104.39	32.3656	10.8644	9.1129	1.28964	5.01297	44.1367	24.8091	16.4781	8.531	0.638397	4.92337	6
761	ENSG00000273706	LHX1	25.9718	-1.5773	0.480748	-3.28092	0.00103467	0.122442	0.550861	1.76355	2.69119	0.783006	0.245831	0.544179	0.348412	1.23505	2.79424	0.730949	0.270901	0.364637	17
762	ENSG00000273711		88.4349	-3.92944	1.03658	-3.79076	0.000150188	0.0368975	0.726098	1.25985	1.46182	0.74386	1.22434	1.21674	49.2755	48.8528	0.935925	1.51969	0.816184	0.791572	14
763	ENSG00000273973		1.37963	-3.34255	1.34935	-2.47716	0.0132432	NA	0	1.14394	0.620054	0	0	0	1.71082	0.277505	0.333297	0	0.23902	0	12
764	ENSG00000273999	RBM17P2	5.92606	1.23731	0.601551	2.05687	0.0396991	0.645593	0.257906	0.203731	0.367766	0.673235	0.291086	1.74449	0.259039	0.504231	0.100649	0.677259	0.289079	0.325793	9
765	ENSG00000274253		3.3619	2.03903	0.923632	2.20762	0.0272708	0.570099	0.0621978	0.0406028	0.0274783	0	0.493839	0.0262148	0.051937	0.0505494	0.0302442	0.265356	0.36736	0.0487092	15
766	ENSG00000274290	H2BC6	163.905	-1.12323	0.336319	-3.33976	0.0008385	0.111978	137.974	56.0207	95.2611	44.2164	48.6451	21.733	60.2967	25.7911	88.8633	30.2005	24.626	35.9584	6
767	ENSG00000274372		10.1573	-1.60236	0.470672	-3.40442	0.000663057	0.0961494	0.80378	1.88157	1.84471	0.436702	0.807271	0.738913	0.83065	1.24991	2.40415	0.10739	0.635985	0.193816	1
768	ENSG00000275126	H4C13	59.2213	-1.80905	0.629758	-2.87262	0.00407083	0.255535	70.5002	5.31972	113.038	15.4828	14.6553	12.0366	15.6304	3.147	89.1373	11.0009	8.60261	16.6311	6
769	ENSG00000275212	LINC02826	3.23535	-2.27546	0.830275	-2.74061	0.00613258	0.304183	0.0558501	0.222556	0.686879	0.0324393	0	0.151809	0.274398	0.545483	0.437873	0	0.1148	0.0705873	12
770	ENSG00000275322		9.34575	-1.37461	0.568597	-2.41755	0.0156254	0.46326	2.0005	0.351119	3.32793	0.483209	0.375487	0.674968	0.779318	0.325065	1.94728	0.436401	0.652396	0.491249	15
771	ENSG00000275327		1.90579	-2.70599	1.34196	-2.01645	0.0437528	0.664551	0	0	6.1575	0	0	1.08246	6.37354	3.10196	5.01244	0	1.79226	0	10
772	ENSG00000275441		2.16759	-2.93071	1.16901	-2.50701	0.0121758	0.415422	1.6969	0.713263	0	0.780059	0	0	3.06414	1.27802	2.56376	0	0.367403	0	16
773	ENSG00000275476		1.56397	-2.36804	1.19901	-1.97499	0.0482694	NA	0	1.15456	1.17378	0	0	0.723692	0.714261	0.695111	1.6715	0.348301	0	0	12
774	ENSG00000275632		4.47902	-1.29727	0.636281	-2.03884	0.0414664	0.654137	2.66162	1.01786	2.75896	0	1.42704	0.320174	1.58073	0.615345	2.95764	0.925724	0.795232	1.01634	20
775	ENSG00000275672		0.952417	-2.75195	1.33914	-2.05502	0.0398771	NA	0.126945	0.0668533	0.18102	0	0	0	0.255041	0	0.198188	0	0.0711536	0	15
776	ENSG00000275678		1.71997	2.57125	1.27023	2.02423	0.0429461	0.661375	0.0721008	0	0	0.0837325	0.217726	0	0	0	0.0564717	0.0951196	0.324468	0.0303719	1
777	ENSG00000276110		1.24016	-2.62488	1.23469	-2.12595	0.0335071	NA	0.455498	0.159802	0.865847	0	0	0	0.602588	0.390972	0	0.196494	0	0.127713	1
778	ENSG00000276216		4.38865	-1.5351	0.738939	-2.07743	0.0377615	0.635807	2.68857	4.51321	13.0111	2.45648	0.769622	2.75543	0.677808	3.29808	2.38918	1.31449	0	1.35073	1
779	ENSG00000276272		3.0029	-1.95297	0.879953	-2.2194	0.0264592	0.564399	0.519706	0	0.635199	0.0861063	0	0.200628	0.695029	0.483179	0.347274	0	0.0831115	0.250063	12
780	ENSG00000276386	CNTNAP3P2	3.01776	2.33729	0.884293	2.64311	0.00821475	0.349313	0.0423496	0.0223106	0	0.0738109	0.0640538	0.230423	0.085594	0	0	0.252044	0.0477387	0.124902	9
781	ENSG00000276462	LINC03025	2.2903	2.75721	1.04669	2.63423	0.00843285	0.354366	0.0541323	0	0	0.136514	0.301729	0.0709377	0	0.087845	0	0.149165	0.3161	0.0565347	9
782	ENSG00000276846		4.94445	-1.62152	0.600812	-2.69889	0.0069572	0.321865	1.55155	1.03924	1.60872	0	0.210385	0.188987	0.747499	1.63689	1.30882	0.54858	0.939188	0.474633	19
783	ENSG00000276903	H2AC16	24.0877	-1.24969	0.583911	-2.14021	0.0323379	0.607742	27.5703	7.02679	19.8435	8.01743	1.22681	2.56812	2.89658	4.58074	8.89714	3.88396	2.42956	9.58741	6
784	ENSG00000277118		2.08991	-1.74729	0.870158	-2.00802	0.0446415	0.667836	2.71198	2.84006	6.42248	1.02356	1.26197	0	1.10546	4.30416	3.91349	2.1317	0	1.51144	3
785	ENSG00000277135		1.52043	-2.89954	1.3549	-2.14005	0.0323507	NA	0.199321	0	0.568397	0	0.149364	0.134226	0	0.387765	0.929438	0	0	0	15
786	ENSG00000277149	TYW1B	31.3749	-1.24083	0.426886	-2.90671	0.00365248	0.240165	0.824072	2.77276	0.659857	0.432344	0.924171	0.794958	1.67988	2.43843	0.667036	0.456633	0.479111	0.732222	7
787	ENSG00000277232	GTSE1-DT	5.09001	-1.42032	0.675874	-2.10146	0.0356008	0.628499	1.40883	0.762338	0.504216	0.273537	0.177484	0.398896	0.774478	1.7605	0.184112	0.857739	0.0661027	0.297799	22
788	ENSG00000277531	PNMA8C	30.6375	1.16884	0.57673	2.02666	0.0426973	0.660693	0.575591	0.525613	0.738789	0.713433	0.116105	2.61047	0.129297	0.352359	0.451757	0.939194	0.216335	1.45512	19
789	ENSG00000278023	RDM1	6.01712	-1.19705	0.58611	-2.04236	0.041116	0.654137	1.75926	0.468566	1.63136	0.386862	0.997685	0.414073	1.32408	1.36528	1.08922	1.23154	0.352398	0.146999	17
790	ENSG00000278041		15.1085	2.05216	0.818462	2.50733	0.0121646	0.415422	0.267791	0.0235127	0.190953	0.155571	0.101245	2.12454	0.15032	0.0877824	0.280129	0.0295085	0.251519	1.35392	20
791	ENSG00000278588	H2BC10	51.3277	-1.26921	0.430442	-2.94861	0.00319203	0.223813	44.001	19.6165	34.1308	22.7695	8.58764	6.9706	15.9312	7.39966	29.6571	9.88643	4.55542	7.24902	6
792	ENSG00000278771	RN7SL3	104.605	1.53745	0.629571	2.44206	0.0146036	0.455805	41.9687	49.779	120.448	233.642	203.607	13.9164	5.85638	24.6975	73.6263	127.238	227.927	29.7983	14
793	ENSG00000278897		6.03704	-1.96516	0.71091	-2.76428	0.00570481	0.292339	0.48702	0.0394672	0.480826	0.0870095	0	0.0508538	0.604346	0.245082	0.880118	0.296471	0.12642	0.0946843	19
794	ENSG00000278905		12.9233	-1.95722	0.698622	-2.80154	0.00508588	0.28107	0.509784	0.0268555	1.16322	0.148061	0.077066	0.27722	0.480531	0.10022	1.83907	0.134746	0.143582	0.193297	5
795	ENSG00000278926		7.42001	-1.33285	0.466032	-2.86	0.00423646	0.259529	0.832647	0.657813	0.593685	0.422816	0.0784278	0.423069	0.767961	0.407693	0.894961	0.342356	0.116851	0.219167	16
796	ENSG00000278932		5.72197	-1.66247	0.795053	-2.09101	0.0365269	0.633107	0.951205	1.66296	0	0.884631	0.380539	0.170941	3.67057	2.36431	0.197296	0.992932	0.141592	0.314964	21
797	ENSG00000278981		18.264	1.24865	0.510497	2.44595	0.0144472	0.45321	0.383077	0.922312	0.702347	0.381075	1.31917	5.18868	0.880663	0.857126	0.684235	1.43943	0.921273	1.29061	4
798	ENSG00000279114		25.5294	1.67106	0.377865	4.42237	9.76219e-06	0.00561916	0.124376	0.235902	0.141905	0.390312	0.69675	1.1009	0.100676	0.359285	0.175856	0.378893	0.393019	0.618432	6
799	ENSG00000279128		1.33285	-2.73556	1.2366	-2.21217	0.0269552	NA	0.087548	0.13834	0.187272	0	0	0.059373	0	0.0572223	0.342528	0	0	0.0368749	12
800	ENSG00000279208		3.18192	-2.40567	1.15378	-2.08504	0.0370659	0.633182	1.23568	0.578078	0	0.317772	0	0	1.274	2.12559	0	0.53432	0.152442	0	21
801	ENSG00000279263	OR2L8	2.64659	-4.87923	1.04859	-4.65314	3.26921e-06	0.0026972	1.15891	0.776488	0.751085	0	0	0	0.420847	0.273063	0.818223	0	0	0	1
802	ENSG00000279358		23.2453	1.31553	0.52678	2.49731	0.012514	0.422556	0.300577	0.831224	1.07161	1.65799	0.737347	4.13109	0.454572	0.639058	0.529601	0.743321	0.253573	1.77258	11
803	ENSG00000279561		33.699	1.36391	0.458346	2.97571	0.00292309	0.212792	0.199681	0.147276	0.996706	0.74248	1.44989	1.11379	0.45747	0.130955	1.03426	1.6641	1.19317	0.908634	9
804	ENSG00000279598		108.859	1.08884	0.355248	3.06501	0.00217666	0.187939	0.718708	1.94174	1.47177	1.64892	5.82733	3.51062	1.14266	2.46604	1.93831	2.17017	4.61338	2.12754	2
805	ENSG00000279809	NA	7.14132	4.36942	0.845852	5.1657	2.39538e-07	0.000423486	0	0.14742	0	1.13723	0.492421	0.695734	0.0626285	0	0	1.16721	0.628907	0.510831	NA
806	ENSG00000279859		3.03178	1.88202	0.850329	2.21329	0.026878	0.568596	0.300918	0.105616	0.143019	0.464908	0	2.00493	0.133654	0.260161	0.311795	0.473314	1.63596	0.302314	4
807	ENSG00000279933		2.44977	2.73964	1.30788	2.09472	0.0361961	0.630383	0.0343779	0	0.0245141	0.0399503	0	0.280715	0	0.0225547	0	0	0.0193864	0.202793	22
808	ENSG00000280018		20.6497	-1.47315	0.532118	-2.76846	0.00563227	0.290426	8.27259	2.91972	6.19552	0.552406	1.6772	5.182	6.61163	2.08704	10.4552	1.45634	0.53899	3.41152	21
809	ENSG00000280025		1.15271	2.44264	1.23059	1.98494	0.0471517	NA	0.0191201	0	0	0.0888711	0.0578521	0.0520293	0	0	0.0300133	0.0505923	0	0.0322243	22
810	ENSG00000280038	DNM1P41	7.75241	1.36743	0.478277	2.85907	0.00424879	0.259529	0.0738425	0.233404	0.105309	0.285965	0.260498	0.368133	0.0662989	0.0645276	0.27028	0.553093	0.277338	0.269625	15
811	ENSG00000280279	LINC02887	13.471	2.09656	0.549076	3.81834	0.000134355	0.0355768	0.286498	0.388049	0	1.2356	1.85283	0.832997	0.494941	0.321143	0	0.485557	1.10441	0.999892	17
812	ENSG00000280309		1.45896	-2.87149	1.20667	-2.37968	0.0173277	NA	0.0803114	0.0676984	0	0	0	0	0.0433167	0.0843189	0.0252229	0.0212616	0.0181184	0	15
813	ENSG00000280414		27.5951	-1.78333	0.655693	-2.71977	0.00653274	0.31275	0.503004	0.362606	3.32243	0.0307552	0.560238	0.431841	0.53467	0.589769	3.69522	0.174911	0.477152	0.691512	2
814	ENSG00000280426		7.96083	1.01098	0.489416	2.06569	0.0388575	0.640749	0.205811	0.379392	0.366862	0.477769	0.775472	1.11552	0.552254	0.134374	0.402234	0.338522	0.924322	0.34671	12
815	ENSG00000280916	FOXCUT	3.31127	2.29161	1.13488	2.01925	0.0434611	0.663277	0.0415877	0.131433	0.0593064	1.40304	0.0627514	0	0.167623	0	0	0.219256	0.860368	0.0350342	6
816	ENSG00000281566	LINC03077	17.5497	3.65177	0.866195	4.21587	2.48814e-05	0.0114044	0	0.914677	0	1.3581	9.06496	4.78541	0	1.24612	0	1.16131	6.99813	3.58313	X
817	ENSG00000281613		9.74761	-1.55698	0.763455	-2.03939	0.0414113	0.654137	1.01004	1.53601	4.96033	0.779913	1.17566	0.603647	0	0.726478	4.70257	0	0.500043	0.944486	6
818	ENSG00000282508	LINC01002	121.514	1.27291	0.250589	5.07967	3.78099e-07	0.00055049	23.2053	11.6402	13.1964	41.3738	46.8524	27.4931	16.4914	9.44785	11.3583	32.0172	24.713	30.5079	19
819	ENSG00000282834		7.48281	1.19281	0.440594	2.70728	0.00678371	0.319816	5.14477	3.08087	6.2709	8.35116	12.4379	12.0428	3.63981	1.77114	4.28712	6.15607	6.13412	8.60616	11
820	ENSG00000282864		4.2558	1.3703	0.627238	2.18465	0.0289145	0.585304	0.1772	0.373198	0.126332	0.513523	1.19662	0.836465	0.11825	0.230177	0.551599	0.347594	0.791973	0.298357	13
821	ENSG00000282876		1.31111	-2.65298	1.14385	-2.31934	0.0203764	NA	0.403303	0.424283	0.287442	0	0.298686	0	0.794777	0.515672	0.928776	0.25884	0	0	20
822	ENSG00000283052	LINC02456	1.12851	-3.02643	1.42808	-2.11923	0.0340709	NA	0.0692013	0	0.690743	0	0	0	0.0926121	0.180273	0.107962	0	0.0775178	0	12
823	ENSG00000283097		4.70055	1.37466	0.670946	2.04884	0.0404777	0.651632	0	0.102705	0.0463413	0.150969	0.196336	0.353104	0.174858	0.255279	0.050925	0.471848	0.292607	0.13689	13
824	ENSG00000283128		87.8154	-2.16191	0.95474	-2.2644	0.0235498	0.54004	1.87724	0.358745	10.4962	0.512342	0.184977	2.65983	2.98094	0.371468	14.8325	0.557966	0.157672	2.32355	7
825	ENSG00000283422	LINC02452	0.960552	2.72244	1.3028	2.08968	0.0366467	NA	0	0	0.0397526	0.032381	0.168511	0.0378843	0	0	0	0.0736492	0.0313943	0.0234868	12
826	ENSG00000283526	PRRT1B	2.96379	4.49209	1.43329	3.13411	0.00172379	0.163469	0	0	0	0.0810673	0	0.377924	0	0.0910227	0	0.183361	0.0782803	2.11867	9
827	ENSG00000283638	MIR106AHG	12.1993	-1.91727	0.692175	-2.76992	0.00560695	0.290183	0.444428	0.133791	0.995994	0.0983608	0.224066	0.20151	0.142579	0.0555079	1.46133	0.0279897	0.119282	0.124834	X
828	ENSG00000283737		1.23428	-3.27196	1.55041	-2.11038	0.0348254	NA	1.31795	0	0	0	0.651068	0	0.574325	1.67677	0.673968	0	0	0	X
829	ENSG00000283809		6.93307	-4.74206	1.07845	-4.39709	1.09711e-05	0.0061715	0.581432	1.61466	1.35676	0	0	0.143222	0	1.17313	0.661033	0	0.0593365	0	22
830	ENSG00000284609	OR8B3	2.00229	3.88585	1.75511	2.21403	0.0268269	0.568	0.0393877	0	0	0	0.653919	0	0	0	0	0.0519335	0.398644	0	11
831	ENSG00000284703		1.06153	2.93264	1.36287	2.15181	0.0314126	NA	0	0.0176876	0	0.0975388	0	0.0228464	0	0	0	0.0444351	0.0568007	0.0141462	1
832	ENSG00000284733	OR4F29	3.04011	2.86187	1.25381	2.28254	0.0224576	0.534761	0	0	0	1.34262	1.26236	0.850767	0	0	0.654579	0	0.469848	0.177349	1
833	ENSG00000285051	SLC7A14-AS1	2.0726	2.34518	0.974586	2.40633	0.0161136	0.470993	0	0.023225	0.0314359	0.0861965	0.0842223	0.355623	0	0.0294725	0.0705391	0.151209	0.141076	0.0371486	3
834	ENSG00000285561		4.80778	2.96248	1.0798	2.74354	0.00607812	0.302895	0.0486816	0.0341967	0.046285	0.0188582	0.491158	0.0220868	0	0	0	0.0429586	0.384385	0.0410248	11
835	ENSG00000285571		5.19818	-1.42479	0.628741	-2.26611	0.023445	0.54004	1.10623	0.179222	1.09202	0.197307	0	0.229637	0.795395	0.442361	1.32501	0.445384	0.285371	0.501494	6
836	ENSG00000285577		7.61002	-1.24583	0.445802	-2.79459	0.00519653	0.282029	0.408036	0.668634	0.969796	0.157903	0.410276	0.184444	0.547918	0.41477	0.709387	0.179156	0.203779	0.34372	2
837	ENSG00000285730		8.83444	-1.11493	0.41533	-2.68445	0.00726486	0.32734	1.84372	1.32831	1.66033	0.562265	0.727388	0.522947	0.646792	1.3849	1.96141	0.633608	0.974752	0.4901	6
838	ENSG00000285744	MITA1	5.07385	-1.62089	0.617623	-2.6244	0.00868006	0.359264	0.142503	0.420386	0.447095	0.0662146	0.0861406	0.0774635	0.115087	0.112012	0.446867	0.188237	0.064193	0.0480277	8
839	ENSG00000285756		385.844	-1.04002	0.328705	-3.164	0.00155616	0.157854	51.0899	38.9784	50.6937	38.303	12.2491	10.9382	39.1693	30.9999	45.7231	32.9583	10.555	15.2562	X
840	ENSG00000285777		4.46046	-2.45936	1.1466	-2.14491	0.0319601	0.604258	0.146845	0.206248	0.279207	0.284097	0.221383	0	0	0.895152	1.30143	0	0	0	1
841	ENSG00000285852		7.77639	1.19322	0.495759	2.40685	0.0160909	0.470993	0.252706	0.30426	0.20593	0.125774	0.763101	0.441117	0.14562	0.0944862	0.282752	0.381007	0.446765	0.699529	10
842	ENSG00000285859		2.72892	1.63948	0.734352	2.23255	0.0255787	0.556092	0.0419027	0.0882854	0.0597556	0.194611	0.189673	0.170545	0.11259	0.109581	0	0.276132	0.14132	0.282396	10
843	ENSG00000286050		3.52311	1.70087	0.82035	2.07334	0.0381404	0.636985	0.272343	0.0955947	0.388325	1.15748	0.272393	0.244806	0.242248	0	0.141257	1.42409	0.101405	0.382116	Y
844	ENSG00000286099		13.2855	2.15655	0.95314	2.26257	0.0236622	0.540902	0.0334137	0.0176037	0.476531	0.0776609	1.46638	0.159168	0	0	0.288562	0.176899	1.20601	0.180988	14
845	ENSG00000286154		0.78629	-3.13544	1.47573	-2.12467	0.0336146	NA	0.217517	0.458027	0.155068	0	0	0	0.144745	0.281749	0	0	0	0	2
846	ENSG00000286216		10.9994	-1.37584	0.443436	-3.10269	0.00191772	0.173867	1.90134	1.00111	2.34139	1.1021	0.648629	0.81615	0.69229	1.45986	3.09464	0.452243	0.482967	0.3638	1
847	ENSG00000286332		1.30002	2.63137	1.28736	2.04401	0.0409527	NA	0.0263927	0	0	0.0306609	0.0398946	0.10763	0	0.0345863	0	0.174377	0.0891925	0	9
848	ENSG00000286349		2.37382	-1.66563	0.843555	-1.97454	0.0483203	0.684918	0.213323	0.224672	0.202791	0	0	0.288344	0.190276	0.555569	0.554554	0.0932609	0.0796334	0.119756	4
849	ENSG00000286358		12.2006	1.03535	0.340473	3.04092	0.00235858	0.195242	0.422892	0.44548	0.670066	0.600023	0.921118	0.955596	0.378489	0.491166	0.441039	1.05189	1.05576	0.989515	2
850	ENSG00000286435		0.761289	3.05535	1.48026	2.06406	0.039012	NA	0	0	0	0.174549	0.113105	0.203332	0	0	0	0.0986307	0	0.253462	17
851	ENSG00000286445		6.61747	-1.43942	0.699999	-2.05631	0.0397525	0.645675	1.09065	1.6704	0.141372	0.344677	0.297216	0.400641	0.660675	3.21505	0.154122	0.517738	0.553164	0.417295	10
852	ENSG00000286449		3.65492	-4.30433	1.27777	-3.36862	0.000755452	0.105028	0.598425	0.0210177	0.028448	0.0231786	0.030175	0	0.268824	0.0261641	0.0626179	0	0	0	19
853	ENSG00000286456		3.30436	-3.34001	1.23597	-2.70234	0.00688524	0.321504	0.0716339	0.226333	1.22575	0	0	0.0968196	0	0.373093	1.56414	0	0	0.180961	7
854	ENSG00000286559		5.75372	1.56222	0.658505	2.37237	0.0176743	0.489818	0.0595434	0.0940993	0.0424575	0.242076	0.854705	0.283168	0.0801323	0.311965	0.0466723	0.157272	0.201134	0.175591	18
855	ENSG00000286592	LINC02885	2.0771	3.17333	1.32446	2.39595	0.0165774	0.478771	0.0306678	0	0	0	0	0.567039	0.0412668	0	0.0480718	0.589273	0.0345273	0.190825	22
856	ENSG00000286850		6.88072	1.41123	0.561429	2.51364	0.0119494	0.414809	0.746014	0.314069	0.638129	1.72591	3.55738	0.998541	1.77707	0.384334	0.230517	1.15902	1.81945	1.50604	9
857	ENSG00000286868		7.15414	3.68111	0.782817	4.70239	2.57139e-06	0.00219464	0.130804	0	0.18649	0.908431	3.71135	2.80776	0	0	0.810174	1.01919	2.47102	1.65083	2
858	ENSG00000286912		2.18716	-2.16338	1.00734	-2.14762	0.031744	0.602859	0.170377	0	0.607346	0.0987619	0	0.114943	0.341254	0.332131	0.928517	0	0.0952273	0.143441	7
859	ENSG00000286962		2.82955	-2.35424	0.985519	-2.38883	0.0169019	0.481268	0.409715	0.0616511	0.75118	0.06792	0	0	0.313799	0	0.640041	0.0769271	0.0656565	0.147887	3
860	ENSG00000287031		4.02562	-1.48372	0.617073	-2.40444	0.0161973	0.471117	0.281075	0.296118	0.250523	0.204019	0.106108	0	0.236236	0.321893	0.165129	0.092717	0.0790655	0.0592011	5
861	ENSG00000287062		1.15293	3.00777	1.52174	1.97653	0.0480953	NA	0	0	0	0.0943137	0.244334	0.439219	0.108672	0	0	0.5325	0	0	20
862	ENSG00000287063		6.63047	1.12192	0.550078	2.03956	0.0413944	0.654137	0.0522159	0.165044	0.297864	0.151652	0.157862	0.638836	0.140615	0.136858	0.0409472	0.241505	0.264701	0.285982	9
863	ENSG00000287069		16.4768	2.64808	0.582103	4.54915	5.38631e-06	0.00350833	0.242777	0.202079	0.842684	1.19289	7.79552	1.48425	0.189245	0.795662	0.759433	1.99329	3.51368	1.37878	3
864	ENSG00000287089		1.39075	2.79112	1.24502	2.24182	0.0249728	NA	0	0.0399112	0.0540262	0.175975	0	0.257116	0	0	0	0.0499643	0.0426119	0.159582	6
865	ENSG00000287105		11.2538	-1.1309	0.449393	-2.51649	0.0118529	0.412854	0.690954	0.415998	0.563078	0.401371	0.223852	0.301965	0.465272	0.258766	0.464515	0.228323	0.111217	0.0415864	8
866	ENSG00000287220		6.75187	-1.62018	0.76099	-2.12904	0.033251	0.613669	0.475799	0.125225	3.73106	0.826442	0.35575	0.159818	0.632329	0.615419	4.05795	0.464319	0.264769	0.700682	1
867	ENSG00000287258		15.9753	3.66523	0.573147	6.39491	1.60643e-10	3.97607e-06	0.0659312	0.104191	0.141036	0.765759	2.19084	1.97007	0.0443443	0.215797	0	0.435127	0.890473	0.999871	6
868	ENSG00000287460		3.76627	5.38565	1.19126	4.52096	6.15603e-06	0.0038092	0	0	0	0.381529	0.588265	0.0577498	0	0	0	0.429442	0.534017	0.0257778	13
869	ENSG00000287528		22.7673	-1.61324	0.620195	-2.60119	0.00929015	0.367703	2.83798	3.06021	1.34894	2.27318	0.101649	0.365499	3.16578	5.19396	1.37072	2.12819	0.30283	0.341414	10
870	ENSG00000287729		2.51795	2.04756	0.891484	2.2968	0.0216301	0.525899	0.227977	0.0800318	0	0.440645	0.913644	0.410616	0	0.0988875	0.118459	0.298759	0.0850495	0.19196	X
871	ENSG00000287731		3.81313	-1.82295	0.891934	-2.04381	0.0409719	0.654137	0.0454972	0.0479279	0.259524	0.105639	0	0.308484	0.427651	0.297302	0.996623	0.0599276	0.0511233	0.0383256	6
872	ENSG00000287818		5.04567	2.31422	0.693584	3.33662	0.000848043	0.111978	0	0.244206	0.0826524	0.538083	0.349162	1.09865	0.0776926	0.0756162	0.271653	0.380929	0.845292	0.292899	6
873	ENSG00000287821		1.4649	-2.34719	1.077	-2.17939	0.0293028	NA	0.564198	0.44539	0.603272	0.163206	0.210385	0	0.373749	0.181876	0.436272	0	0	0.118658	11
874	ENSG00000287985		1.09995	-3.59141	1.28095	-2.80371	0.0050519	NA	0.234655	0.0823746	0.446132	0	0	0	0.104547	0.101752	0.365688	0	0	0	7
875	ENSG00000288062		7.2074	-3.17595	1.03903	-3.05666	0.00223819	0.18907	0	1.17151	0.24396	0.0331195	0.0861722	0.116238	0.0383765	1.08318	0.223515	0	0	0.0720681	9
876	ENSG00000288074		3.46146	-1.85546	0.833947	-2.22492	0.0260868	0.561086	0.0643692	0.0678219	0.305998	0.0747919	0.0324518	0.0875546	0.0289097	0.0844118	0.370381	0	0.0241859	0.0180804	3
877	ENSG00000288093		3.43601	-2.13105	0.929502	-2.29267	0.0218668	0.529056	0.139357	0.293603	0.861159	0.0539269	0.140104	0	0	0.0607006	0.726735	0.061176	0.0521902	0.117389	1
878	ENSG00000288101		1.04693	3.4793	1.61106	2.15963	0.0308011	NA	0	0	0	0.369172	0.318155	0	0	0	0	0.554018	0.355246	0	6
879	ENSG00000288271		9.79225	-6.74996	3.00618	-2.24536	0.0247452	0.552272	0.0715016	2.18451	0	0	0	0	0	2.85403	0	0	0	0	9
880	ENSG00000288531		14.4158	2.21575	0.57252	3.87017	0.000108761	0.0305903	0.13438	0.335396	0.118359	0.528805	0.834171	1.96349	0.281689	0.263876	0.25985	0.266032	0.453698	2.27258	1
881	ENSG00000288637		24.3249	-2.01611	0.569951	-3.53734	0.000404174	0.0704486	0.625344	0.428525	2.36038	0.185837	0.13443	0.169262	0.5454	0.1081	1.63801	0.164596	0.160311	0.452676	4
882	ENSG00000288658		7.75042	-2.07365	0.813242	-2.54986	0.0107767	0.401274	0.196183	0.0885833	0.559557	0	0.211778	0	0.414989	0.183592	1.27441	0.259165	0.126256	0.0236142	2
c. DEGs between Li-NR iAstrocytes and control iAstrocytes
	ensembl_gene_id	hgnc_symbol	baseMean	log2FoldChange	lfcSE	stat	pvalue	padj	1_C1	1_C2	1_C3	1_N1	1_N2	1_N3	2_C1	2_C2	2_C3	2_N1	2_N2	2_N3	chromosome_name
1	ENSG00000007350	TKTL1	231.789	-3.69338	1.05295	-3.50765	0.000452085	0.101388	12.7908	0.308586	83.4807	3.39667	5.95142	0.964085	8.12569	0.854729	80.0808	1.11975	1.36968	0.410172	X
2	ENSG00000008196	TFAP2B	50.2746	-5.39315	1.30869	-4.12103	3.77179e-05	0.0213146	0.399523	0	6.26764	0.0948873	0.0408607	0	0.44263	0.0187307	5.71488	0.0454199	0.068419	0.0129739	6
3	ENSG00000009709	PAX7	41.0065	-4.65888	1.08109	-4.30944	1.63665e-05	0.0122771	0.11598	0.163365	6.32097	0.0857103	0.0369087	0.102993	0.150885	0.0492773	4.097	0.051279	0.0617934	0.0342401	1
4	ENSG00000013297	CLDN11	33.1753	1.34797	0.396843	3.39673	0.000681965	0.13246	0.942628	1.58201	0.974948	2.86024	1.67456	5.39814	1.01255	1.22644	0.513926	2.45716	1.23433	1.61737	3
5	ENSG00000015520	NPC1L1	25.942	-1.03457	0.463949	-2.22992	0.0257526	0.711988	1.02405	0.282451	0.515296	0.356425	0.255205	0.179584	1.39858	0.417718	0.721143	0.51585	0.543974	0.1371	7
6	ENSG00000019102	VSIG2	0.80283	-3.16692	1.47531	-2.14661	0.031824	NA	0.0784561	0.0850356	0.227009	0	0	0	0	0.204116	0.366789	0	0	0	11
7	ENSG00000019991	HGF	11.3795	2.04138	0.648871	3.14605	0.0016549	0.22244	0.0563718	0.0877177	0	0.830139	0.439992	0.343766	0.109108	0.64603	0.0432092	0.870834	0.253228	0.448957	7
8	ENSG00000028137	TNFRSF1B	186.555	-1.99478	0.559229	-3.56701	0.000361081	0.0913368	17.7858	2.62953	27.9531	3.27085	4.00795	0.838112	10.2067	3.6702	34.0745	7.00472	4.76834	1.94289	1
9	ENSG00000029534	ANK1	62.9895	1.03197	0.428319	2.40934	0.0159813	0.596324	0.636411	1.04267	0.325909	0.560579	1.11737	1.21191	0.156121	0.805424	0.27269	0.60005	1.26054	1.55335	8
10	ENSG00000050327	ARHGEF5	8.32569	1.38767	0.623857	2.22434	0.0261256	0.711988	0.0733575	0.108215	0	0.455498	0.0630185	0.300515	0.158296	0.11555	0.211326	0.105078	0.197524	0.373525	7
11	ENSG00000050628	PTGER3	38.079	-1.37079	0.523788	-2.61708	0.00886859	0.481115	0.4148	2.11656	0.179229	0.332174	0.248566	0.358983	0.369963	1.8154	0.84142	0.277352	0.326255	0.560962	1
12	ENSG00000053438	NNAT	107.398	-2.96704	0.587479	-5.05046	4.4074e-07	0.000684847	5.18195	29.4243	48.5026	1.04724	2.30127	1.77187	2.08954	15.7904	50.354	3.13033	3.71305	5.22708	20
13	ENSG00000055955	ITIH4	4.79503	-1.73708	0.885391	-1.96194	0.0497699	0.829015	0	1.15629	2.01153	0.340804	0.36708	0.187008	0.70275	0.993656	2.51147	0.444628	0.0387463	0.744333	3
14	ENSG00000069018	TRPC7	2.63949	-3.95323	1.19753	-3.30114	0.000962916	NA	0.542169	0.264437	0.0328087	0.0305676	0	0.0578676	0.397397	0.0603239	0.066596	0	0	0	5
15	ENSG00000070731	ST6GALNAC2	8.17241	-1.3634	0.520626	-2.61877	0.00882487	0.47994	1.27973	1.40006	2.12963	0.302799	0.194995	0.185777	1.40859	0.208619	0.937562	0.398208	0.790873	0.713526	17
16	ENSG00000075826	SEC31B	322.074	-1.1948	0.319357	-3.74128	0.000183088	0.0594462	12.7797	17.3641	14.6922	2.97001	8.00884	5.22501	10.4155	12.2364	14.2612	2.3434	10.6931	4.33014	10
17	ENSG00000080573	COL5A3	57.5928	1.24329	0.41832	2.97211	0.00295764	0.307849	0.503084	1.38643	0.563267	1.07249	1.06227	1.77734	0.243622	0.609722	0.182379	1.5707	0.754632	1.55998	19
18	ENSG00000090376	IRAK3	41.8644	-1.24999	0.461589	-2.70801	0.00676888	0.433089	1.62469	0.348674	1.14886	0.190261	0.532103	0.38179	1.44083	0.326024	1.11763	0.373626	0.729971	0.189866	12
19	ENSG00000092607	TBX15	12.2675	1.54192	0.48542	3.17646	0.00149084	0.212557	0.0938396	0.35468	0.0671739	0.77944	0.670777	0.289068	0.210569	0.286794	0.0981918	0.742778	0.316182	0.299778	1
20	ENSG00000099866	MADCAM1	4.3577	1.85387	0.662728	2.79733	0.00515269	0.388455	0.0509784	0.268498	0.0726963	0.575595	0.402944	0.657751	0.0684001	0.182535	0.15942	0.364544	0.70398	0.139021	19
21	ENSG00000099984	GSTT2	2.79121	-3.94661	1.63527	-2.41343	0.0158031	NA	0	1.58911	0.901366	0	0	0	0	0.886647	0	0	0	0.143626	22
22	ENSG00000100156	SLC16A8	2.5677	3.12484	1.04368	2.99407	0.00275283	NA	0	0.0432307	0	0.637552	0.690034	0.657452	0	0.210429	0.252492	0.065239	0.314693	0.297387	22
23	ENSG00000100565	LRRC74A	1.12425	3.94371	1.66247	2.37219	0.0176829	NA	0	0	0	0.547482	0	0.276548	0	0	0	0.328578	0	0.377996	14
24	ENSG00000100593	ISM2	3.45528	1.60142	0.797013	2.00928	0.044508	0.817857	0.281173	0.232639	0.155066	0.421952	0.126122	0.234363	0	0	0	0.281951	0.186957	0.746369	14
25	ENSG00000100918	REC8	76.3339	1.61176	0.430586	3.74319	0.000181701	0.0594462	4.60568	2.20969	6.85569	6.74616	7.039	24.527	4.32321	2.14688	4.74843	7.22936	4.97714	18.5038	14
26	ENSG00000101188	NTSR1	16.9548	-1.62049	0.460765	-3.51696	0.00043652	0.100731	0.930678	0.416257	1.16572	0.187307	0.161262	0.153708	0.569058	0.1985	1.50329	0.339826	0.189273	0.340476	20
27	ENSG00000101204	CHRNA4	20.8508	-1.86343	0.717725	-2.59629	0.00942355	0.48926	0.258115	6.21647	2.50358	0.423918	0.2759	0.279581	0.104705	0.26128	1.29926	0.439738	0.318616	0.592908	20
28	ENSG00000102195	GPR50	31.0392	1.917	0.736521	2.60277	0.00924732	0.487983	0.0852822	0.673804	1.33779	2.88325	0.547792	4.34957	0.057281	0.557503	1.53506	2.23691	0.122636	4.07021	X
29	ENSG00000102445	RUBCNL	16.374	2.01757	0.843432	2.39209	0.0167525	0.607329	0.102734	0.318515	0.280928	0.0665395	0.27904	3.20804	0.585511	0.116081	0.152982	0.0768261	0.324507	1.8195	13
30	ENSG00000102554	KLF5	387.386	-1.14793	0.316479	-3.62719	0.000286518	0.0788976	43.4144	14.826	38.4789	22.8587	13.7431	11.6163	60.4324	20.1852	49.9404	16.1851	19.3859	13.4387	13
31	ENSG00000103888	CEMIP	230.049	1.29587	0.430571	3.00965	0.00261549	0.285916	1.86702	1.88046	3.30501	2.20082	2.76023	9.47287	1.46745	2.41269	3.10379	3.12554	2.21492	11.5869	15
32	ENSG00000105131	EPHX3	1.16809	-2.51825	1.23419	-2.04042	0.0413087	NA	0.148251	0.104111	0.14094	0	0	0.0671445	0	0.322736	0.0772832	0.0392668	0	0	19
33	ENSG00000105143	SLC1A6	11.468	-2.38175	0.525748	-4.5302	5.89267e-06	0.00640946	1.09167	1.48246	1.4454	0.172723	0.0861112	0.0758473	0.536897	0.407916	1.59493	0.354197	0.0776246	0.338533	19
34	ENSG00000105409	ATP1A3	218.642	-1.28997	0.570081	-2.26278	0.0236492	0.689631	3.69182	5.22542	23.1547	3.18215	1.39443	4.22637	1.81211	2.56953	20.3444	3.45666	1.34508	6.80193	19
35	ENSG00000106436	MYL10	3.94034	2.37992	0.915127	2.60064	0.00930497	0.487983	0	1.42466	0	1.43281	0.31592	0.598367	0.129039	0.125589	0	1.42433	1.51146	1.84455	7
36	ENSG00000106526	ACTR3C	15.8843	-1.43328	0.690935	-2.0744	0.0380422	0.788161	0.337018	0.682426	0.791996	0.683793	0.554632	0.0214107	1.35186	0.229145	1.94087	0.322737	0.35188	0.0285172	7
37	ENSG00000106538	RARRES2	57.3374	-2.07762	1.03617	-2.00509	0.0449536	0.819309	21.6768	1.40229	41.3207	1.11408	10.0558	0.28626	9.14618	0.142955	23.9063	3.70366	5.50927	0.584894	7
38	ENSG00000106714	CNTNAP3	39.8883	1.75021	0.480155	3.64509	0.000267299	0.0755173	0.549713	0.572958	0.371488	0.74768	1.37182	2.72135	0.344746	0.743495	0.177997	0.396032	0.96149	2.60109	9
39	ENSG00000108439	PNPO	90.9692	2.36366	0.363021	6.51109	7.46077e-11	8.11508e-07	1.1646	1.43472	0.594982	10.4778	4.1466	4.39488	1.34176	2.05821	0.912596	9.72486	3.63264	4.59908	17
40	ENSG00000108830	RND2	96.2748	-1.02874	0.407232	-2.52618	0.0115311	0.534856	2.73903	1.23685	7.70088	1.45631	1.75742	1.41494	1.84573	1.10352	5.28198	1.69039	0.863018	1.65433	17
41	ENSG00000109625	CPZ	6.98023	1.78471	0.738789	2.41572	0.0157042	0.596324	0.361308	0.654359	0.280863	0.441162	0.248668	2.49819	0.21625	0.271261	0	0.425771	0.372643	1.79048	4
42	ENSG00000110777	POU2AF1	93.3617	-1.43988	0.51833	-2.77793	0.00547066	0.40286	12.661	6.7028	3.83139	0.962393	1.42859	4.85183	14.0914	9.49091	5.36258	0.963382	2.70017	7.44445	11
43	ENSG00000111218	PRMT8	4.90791	-1.43826	0.568618	-2.5294	0.0114258	0.532243	0.0774362	0.161779	0.445964	0.0542573	0.101909	0.127982	0.207026	0.200228	0.331348	0.149178	0.0336927	0.0644425	12
44	ENSG00000111249	CUX2	105.04	-1.79132	0.554253	-3.23196	0.00122944	0.192412	1.90642	0.564984	5.40377	1.09374	0.307166	0.406921	1.10923	0.485035	5.54113	1.03364	0.321389	0.715051	12
45	ENSG00000112599	GUCA1B	9.64448	-1.48983	0.695546	-2.14197	0.0321963	0.741947	1.31184	0.908186	0.694863	0.0994435	0.267654	0.204057	0.655023	0.04904	0.234811	0.0297979	0.574952	0.136298	6
46	ENSG00000113262	GRM6	12.3544	-2.88794	0.714124	-4.04403	5.25406e-05	0.0278773	0.276306	0.0894321	1.06336	0.0591524	0.0849081	0.0404897	0.593158	0.0389214	1.40346	0.0471928	0.127963	0.0539225	5
47	ENSG00000113389	NPR3	79.6475	1.15213	0.357759	3.22039	0.00128016	0.197508	0.766795	1.81807	0.798051	2.60143	1.66535	1.91234	0.453088	0.965556	0.295461	1.66007	1.08826	1.80299	5
48	ENSG00000114124	GRK7	17.8135	-1.04021	0.32239	-3.22656	0.00125289	0.194681	0.380733	0.25883	0.490443	0.228737	0.110181	0.184544	0.430808	0.193523	0.424493	0.156393	0.106007	0.201014	3
49	ENSG00000114378	HYAL1	28.1762	-1.00978	0.279165	-3.61714	0.000297873	0.080999	1.32079	2.49941	2.99016	1.48428	0.813198	1.40057	1.40216	2.34998	2.82567	0.851851	0.996832	0.788303	3
50	ENSG00000114812	VIPR1	9.07298	1.89478	0.634622	2.98569	0.00282939	0.298789	0.174171	0.233995	0.0496764	0.461648	1.17618	0.128965	0.0586949	0.385044	0.382113	0.62532	1.45418	0.387687	3
51	ENSG00000115607	IL18RAP	3.56694	-2.19459	0.973877	-2.25346	0.0242301	0.699911	0.0459289	0.916471	0.730853	0.254074	0.0861683	0	0	0.31851	0.968111	0.0479421	0.131287	0	2
52	ENSG00000116031	CD207	0.936338	-3.41018	1.47811	-2.30712	0.0210481	NA	0	0.196324	0.265769	0	0	0	0.0625537	0.060882	0.0728909	0	0	0	2
53	ENSG00000116574	RHOU	1229.53	-1.04895	0.358874	-2.92288	0.00346811	0.3268	19.5392	18.4397	69.5319	26.9268	22.9198	11.6298	34.8196	25.5993	89.1857	19.1651	21.264	12.8233	1
54	ENSG00000116774	OLFML3	90.9449	1.30941	0.475862	2.75165	0.00592952	0.418801	4.56392	2.97574	1.35887	4.71712	4.07719	11.1271	4.91661	3.7433	0.941128	4.98131	3.50917	15.6227	1
55	ENSG00000116852	KIF21B	484.397	-1.49312	0.516349	-2.8917	0.00383168	0.335312	3.44329	2.25082	19.0814	2.5287	2.12427	2.71303	2.6152	1.87549	18.9889	2.77409	1.71886	3.32435	1
56	ENSG00000117009	KMO	6.65913	-1.34421	0.580299	-2.3164	0.0205362	0.658477	0.148789	0.0870977	0.377237	0.0879289	0.094661	0.0451379	0.0891613	0.0650845	0.441304	0.0789293	0.0317079	0.0901902	1
57	ENSG00000117115	PADI2	12.0899	1.0562	0.428602	2.46429	0.0137283	0.564548	0.216707	0.249084	0.35363	0.237386	0.45664	0.883835	0.433959	0.195503	0.256301	0.607337	0.339628	0.766471	1
58	ENSG00000117228	GBP1	11.119	1.24652	0.521551	2.39003	0.0168469	0.607329	0.118782	0.448926	0.175504	0.359652	0.463138	1.2477	0.107751	0.448095	0.29032	0.484945	0.293695	0.689334	1
59	ENSG00000117650	NEK2	114.722	-1.05912	0.407709	-2.59774	0.00938393	0.488571	5.70464	3.67885	13.8667	2.61012	3.96304	5.97276	4.45548	4.33415	18.546	2.65358	1.95895	4.85873	1
60	ENSG00000118094	TREH	1.92784	-3.52636	1.25532	-2.80913	0.00496758	NA	0.117595	0.123864	0.584955	0	0	0.0797831	0.611955	0	0.449611	0	0.0563561	0	11
61	ENSG00000118322	ATP10B	58.0704	-3.70561	0.962568	-3.84972	0.000118254	0.0485375	1.69722	0.228917	8.22808	0.202581	0.325504	0.0513694	1.02452	0.293159	7.92479	0.336809	0.392731	0	5
62	ENSG00000119125	GDA	13.9925	1.16317	0.567584	2.04934	0.0404285	0.796671	0.332917	0.132768	0.0214107	0.239586	0.536832	0.406348	0.342344	0.157643	0.155895	0.13609	0.888979	0.308606	9
63	ENSG00000119283	TRIM67	101.376	-1.53462	0.733372	-2.09256	0.0363884	0.772286	0.399243	0.355356	4.21607	0.440898	0.365113	0.323033	0.591776	0.234361	4.51167	0.70753	0.875656	0.393927	1
64	ENSG00000119938	PPP1R3C	425.702	1.79929	0.428393	4.20008	2.66818e-05	0.0170716	9.3109	4.01451	3.92203	32.0594	37.5925	10.6048	17.0261	5.46588	4.88079	22.3426	38.3772	11.8086	10
65	ENSG00000119973	PRLHR	3.31874	-1.99666	0.917202	-2.17691	0.0294876	NA	0.0747717	0.0761484	0.207263	0.0596082	0.0641717	0.0204008	0	0.188262	0.563266	0.114308	0.0143279	0	10
66	ENSG00000120156	TEK	34.2078	1.54882	0.642214	2.41169	0.0158786	0.596324	0.174669	0.660943	0.091218	0.387159	0.408819	2.77518	0.629317	0.903108	0.200884	0.733962	0.441304	2.51832	9
67	ENSG00000120675	DNAJC15	35.2178	-1.15653	0.526236	-2.19775	0.027967	0.712147	0.819974	0.340582	1.27318	0.793332	0.966678	0.102083	0.816097	0.901769	1.44668	0.365295	0.225201	0.0679366	13
68	ENSG00000121895	TMEM156	1.04409	-2.87895	1.46765	-1.96161	0.0498077	NA	0.0450472	0.0474541	0.0642394	0	0	0	0.708399	0.117752	0.0704872	0	0	0	4
69	ENSG00000122121	XPNPEP2	6.29216	-1.21845	0.589114	-2.06828	0.038614	0.788736	0.0747694	0.288851	0.714579	0.140213	0.0356441	0.0339831	0.148915	0.352027	0.352411	0.178422	0.14339	0.158619	X
70	ENSG00000122756	CNTFR	187.453	-1.55356	0.554828	-2.80007	0.0051091	0.387259	24.9249	4.25004	38.8336	6.98432	3.6658	2.46837	9.30171	2.5078	35.65	11.6962	6.23266	4.21875	9
71	ENSG00000123360	PDE1B	25.4772	-1.94954	0.554648	-3.51492	0.000439892	0.100731	1.0169	0.512565	3.29231	0.337197	0.65974	0.210004	0.781362	0.29915	3.71628	0.424138	0.269246	0.332943	12
72	ENSG00000123496	IL13RA2	333.755	2.98438	1.08294	2.75582	0.0058545	0.41757	6.76597	6.84527	2.37597	2.34722	3.01282	119.199	7.3145	11.6878	2.13093	1.9518	3.26338	147.146	X
73	ENSG00000123700	KCNJ2	24.3413	1.02266	0.483805	2.11379	0.0345333	0.761502	0.469309	0.251688	0.223315	0.41869	0.602459	1.56051	0.302	0.67985	0.164125	0.26136	0.397468	0.890133	17
74	ENSG00000123977	DAW1	19.4626	1.40681	0.43737	3.21652	0.00129753	0.198016	0.924716	0.824	0.256476	0.709232	1.80649	1.69484	0.18336	0.660138	0.373818	1.64422	0.685962	1.65495	2
75	ENSG00000124092	CTCFL	3.29263	-1.75914	0.821257	-2.14201	0.0321927	NA	0.542346	0.124082	0.251332	0.0939011	0	0.0321285	0	0.228326	0.172104	0.0749607	0.104297	0.0538125	20
76	ENSG00000124882	EREG	12.1018	-1.22119	0.496281	-2.46068	0.0138673	0.566093	0.211746	0.502591	0.150219	0.280081	0.201919	0.167736	0.522127	0.898333	0.299387	0.226657	0.0841747	0.127575	4
77	ENSG00000125414	MYH2	301.553	1.33086	0.550498	2.41756	0.0156249	0.596324	1.56649	4.00224	12.0229	5.22489	6.50284	23.3919	1.36552	2.44987	4.74196	2.03972	6.40124	14.8339	17
78	ENSG00000125462	MIR9-1HG	696.926	-2.52517	1.1149	-2.26493	0.0235168	0.68669	2.51067	2.92167	178.38	19.8362	2.72767	6.91174	2.20288	4.07254	176.032	15.4251	1.69072	8.76522	1
79	ENSG00000127329	PTPRB	6.45561	2.44039	0.59261	4.11803	3.82123e-05	0.0213146	0.0412057	0.0337274	0.030839	0.313439	0.417853	0.175754	0.0914605	0.0180406	0.031631	0.182619	0.212829	0.0814905	12
80	ENSG00000127399	LRRC61	32.3828	-1.32559	0.539168	-2.45859	0.0139483	0.566093	1.20168	2.12663	4.52399	1.2738	1.1657	0.35531	0.709726	2.26067	6.19194	1.71884	1.4284	0.174779	7
81	ENSG00000127507	ADGRE2	6.11455	-1.51637	0.699801	-2.16685	0.0302461	0.729359	0.260325	0.513579	0.1782	0	0.173215	0.0160597	0.216894	0.427128	0	0.171282	0.0703251	0.11044	19
82	ENSG00000127903	ZNF835	6.06307	-2.06179	0.716695	-2.87681	0.00401721	0.34004	0.859341	0.176053	0.355898	0	0.102428	0.334636	0.353666	0.31801	0.777615	0	0.114447	0.233211	19
83	ENSG00000128408	RIBC2	3.67943	-1.99993	0.682084	-2.93209	0.0033669	0.324086	0.997016	0.869273	0.960315	0.239035	0.171572	0.245069	0.242063	0.226326	0.542395	0.0956496	0	0.158903	22
84	ENSG00000128713	HOXD11	1.99041	2.14778	1.06033	2.02558	0.042808	NA	0	0.231908	0	0.387931	0.313258	0.14015	0	0.0955481	0	0.163958	0.0494521	0.373792	2
85	ENSG00000129422	MTUS1	113.214	-1.05989	0.413839	-2.56113	0.0104333	0.513497	4.87466	3.05694	14.5752	6.29688	1.91071	1.98219	3.21635	3.94541	9.10114	3.52784	1.69828	1.67503	8
86	ENSG00000129654	FOXJ1	25.3916	-1.00089	0.487541	-2.05293	0.0400797	0.795523	1.3648	0.787407	2.68779	0.733233	0.325045	0.398337	0.393431	0.510558	2.6481	1.00774	0.342718	0.915825	17
87	ENSG00000132840	BHMT2	1.74862	2.2809	1.10481	2.06451	0.038969	NA	0	0.10202	0	0.51368	0.330529	0	0	0.275881	0	0.191726	0.210755	0.673459	5
88	ENSG00000132938	MTUS2	16.6313	-1.14972	0.48573	-2.367	0.0179329	0.620211	0.210674	0.434469	1.48638	0.306102	0.137978	0.397474	0.287828	0.535984	0.91309	0.163544	0.201221	0.390703	13
89	ENSG00000133246	PRAM1	5.24013	1.55458	0.65307	2.38042	0.0172928	0.6086	0.322654	0.190717	0.221857	1.18437	0.838179	0.10585	0.052274	0.101754	0.407564	0.266299	0.748439	0.386354	19
90	ENSG00000133433	GSTT2B	48.4754	1.08897	0.441792	2.46488	0.0137058	0.564548	2.14149	6.40459	3.78637	2.93875	10.6965	5.21047	1.33727	2.56025	3.7344	2.10677	11.9698	7.03529	22
91	ENSG00000134323	MYCN	42.435	-1.16078	0.342456	-3.38959	0.000699971	0.133572	4.47893	1.58744	3.71559	1.44619	1.48619	0.918597	1.81358	1.56178	6.01694	1.28089	1.56987	1.22892	2
92	ENSG00000135111	TBX3	98.3566	-1.43282	0.343014	-4.17715	2.95188e-05	0.0178375	1.89899	5.66892	4.52161	1.04986	0.672541	1.77596	2.14697	5.86255	4.76799	1.65572	1.30097	2.02261	12
93	ENSG00000135502	SLC26A10P	13.2489	1.35093	0.539787	2.5027	0.0123249	0.543844	0.407741	2.51956	0.668866	2.88101	1.29376	0.878799	0.23828	0.417443	0.440452	1.91194	2.44885	1.24272	12
94	ENSG00000135549	PKIB	148.785	2.28231	0.370245	6.16432	7.07857e-10	2.56645e-06	5.66863	9.14008	3.92995	40.616	33.696	26.5572	4.43131	11.125	1.43716	25.5773	23.3597	19.0606	6
95	ENSG00000135605	TEC	7.51394	1.63432	0.56096	2.91343	0.00357483	0.3268	0.154455	0.141607	0.0492554	0.208355	0.621838	0.741206	0.18106	0.15907	0.105442	0.124737	0.304059	0.546715	4
96	ENSG00000135747	ZNF670-ZNF695	7.9745	-1.60041	0.768331	-2.08298	0.0372535	0.779242	0.182417	0.128125	1.17066	0.322908	0.0869101	0.165689	0.163648	0.0796376	1.09614	0.0241778	0.0291508	0.221127	1
97	ENSG00000135838	NPL	23.3334	-1.33793	0.427486	-3.12977	0.00174945	0.225192	1.68635	0.869174	4.51417	1.95023	0.662601	0.291787	1.625	1.53739	2.85374	0.751688	0.695798	0.603273	1
98	ENSG00000135903	PAX3	678.394	-3.33723	1.01949	-3.27344	0.00106245	0.180567	82.8305	1.07983	149.381	4.754	18.6638	1.062	57.3746	0.924612	122.869	5.79292	6.92714	1.23804	2
99	ENSG00000136011	STAB2	2.59269	2.95376	1.34166	2.20158	0.0276952	NA	0.00963257	0.0507512	0	0.012818	0.36587	0.366284	0	0	0.0151381	0	0.00923825	0.393852	12
100	ENSG00000136155	SCEL	10.165	1.35018	0.449103	3.00639	0.00264368	0.286122	0.139414	0.129448	0.0381857	0.490549	0.481454	0.538767	0.433355	0.176345	0.243717	0.457136	0.285187	0.565953	13
101	ENSG00000136305	CIDEB	6.57025	1.85238	0.772359	2.39834	0.0164695	0.603397	0	0.583452	0.31595	0.0983062	0.984459	0.150394	0.0996217	0.242399	0.116064	1.298	1.49844	0.692145	14
102	ENSG00000136352	NKX2-1	12.3988	2.54663	0.883735	2.88166	0.00395581	0.34004	0	0.328611	0.103496	1.18947	0.0556779	0.689751	0.0524049	0.510045	0	2.03011	0.186906	1.28657	14
103	ENSG00000136689	IL1RN	37.5829	-1.37151	0.601714	-2.27934	0.0226471	0.678673	0.451669	4.84022	1.93228	1.02564	0.429454	0.545451	1.45446	8.65181	2.50211	0.717772	1.97964	2.48481	2
104	ENSG00000137142	IGFBPL1	146.374	-1.37453	0.523812	-2.62408	0.00868827	0.476082	12.5529	1.52888	5.64981	1.92804	1.28495	3.67545	8.62541	1.02672	5.85432	1.37419	1.03805	3.51816	9
105	ENSG00000137648	TMPRSS4	12.4077	2.30933	0.714405	3.23253	0.00122699	0.192412	0.0291552	0.428233	0.0343709	1.43983	0.0954455	0.457894	0.202114	0.233183	0.240306	0.696925	1.96944	0.731844	11
106	ENSG00000137731	FXYD2	84.2756	1.27773	0.452083	2.82632	0.00470863	0.371762	3.26213	26.4302	13.5562	50.2824	21.0807	11.8791	6.59592	12.0033	12.0161	33.849	39.0166	12.0974	11
107	ENSG00000137860	SLC28A2	5.05244	-2.56383	0.73327	-3.49644	0.000471518	0.10361	0.301585	0.415594	0.0811014	0.0999091	0.0806104	0	0.547403	0.342303	0.295481	0.104273	0	0.0168964	15
108	ENSG00000138675	FGF5	21.7152	1.93236	0.48607	3.97548	7.02366e-05	0.0318318	0.19118	0.178436	0.172928	0.362926	0.468761	1.39076	0.124562	0.250273	0.193414	0.337716	0.209967	1.16024	4
109	ENSG00000138722	MMRN1	37.3566	-1.3294	0.440008	-3.0213	0.00251689	0.281751	1.35502	0.243393	1.38143	0.343445	0.623937	0.361007	1.39305	0.403039	2.20627	0.385356	0.54182	0.325693	4
110	ENSG00000138792	ENPEP	3.15632	2.90992	1.30516	2.22954	0.0257777	NA	0.0232646	0.144776	0	0.0154756	0.349254	0	0	0.0152756	0	0.00925798	0.570254	0.021154	4
111	ENSG00000139144	PIK3C2G	7.07053	-2.50194	1.12255	-2.22879	0.0258276	0.711988	0.0333921	0.18971	1.09331	0.122802	0	0.0455845	0.721351	0	1.69855	0.295779	0	0.167035	12
112	ENSG00000140450	ARRDC4	579.418	1.24418	0.193377	6.43398	1.24303e-10	8.65037e-07	7.32613	8.29019	9.21723	23.0766	22.0863	10.3797	6.54588	10.5569	8.66339	15.8891	24.0401	18.0488	15
113	ENSG00000141433	ADCYAP1	17.6378	-2.32126	0.669985	-3.46465	0.000530927	0.113233	0.335061	1.05017	2.71767	0.120744	0.194355	0.553959	0.170667	0.564763	1.99185	0.107911	0.024305	0.2535	18
114	ENSG00000141750	STAC2	155.366	1.96684	0.7299	2.69467	0.00704588	0.439086	0.504079	4.02123	1.57469	1.53075	2.54062	12.7073	0.775925	2.971	1.28033	2.80684	2.25567	18.3541	17
115	ENSG00000142494	SLC47A1	19.9485	-1.07963	0.402581	-2.68178	0.00732313	0.449228	1.73228	2.23189	0.875377	0.566379	0.602214	0.664543	2.10725	0.950491	0.947698	0.521025	1.14617	0.336019	17
116	ENSG00000142606	MMEL1	2.34122	-3.56384	1.35281	-2.6344	0.00842872	NA	1.31554	0.723435	0.0635007	0	0	0	0.368084	0.17461	0	0.207473	0	0	1
117	ENSG00000142609	CFAP74	3.42205	1.77924	0.85947	2.07016	0.038437	0.788736	0	0.0319685	0.0245086	0.137094	0.0245983	0.11384	0.107226	0.0225497	0.10793	0.111606	0.0623647	0.414038	1
118	ENSG00000142910	TINAGL1	7.33023	1.34659	0.678156	1.98566	0.0470706	0.820479	0.165004	0.348811	0.197661	1.44539	0.077131	0.298005	0.228345	0.936224	0.25558	0.653039	1.33496	1.04371	1
119	ENSG00000143199	ADCY10	5.80323	-2.37853	0.945894	-2.51458	0.0119175	0.541948	0.15518	0.192214	1.42015	0	0.0465566	0.0666004	0.0219261	0.0213403	0.316188	0.0517582	0.135312	0.0147855	1
120	ENSG00000143772	ITPKB	692.929	-1.03677	0.352247	-2.94332	0.00324716	0.31666	11.4454	8.5385	29.0025	7.42696	7.43203	4.67377	8.37812	6.58178	31.3776	9.05629	7.60468	5.97105	1
121	ENSG00000143867	OSR1	31.9803	1.46447	0.733799	1.99574	0.0459622	0.819882	0.384727	1.09773	0.674349	1.17119	5.205	0.0630998	0.516194	0.475986	1.58627	1.62797	4.01133	0.12458	2
122	ENSG00000144339	TMEFF2	28.7019	-1.54149	0.485407	-3.17566	0.00149495	0.212557	1.29199	0.755812	2.5524	0.389129	0.700148	0.792842	0.392987	1.18525	4.52955	0.350173	0.312259	0.740153	2
123	ENSG00000144355	DLX1	32.0027	2.31371	0.550384	4.20381	2.62463e-05	0.0170716	0.455101	1.19454	0.594552	3.11312	1.28213	4.14681	0.490997	1.29532	0.188847	4.69515	0.603507	6.04597	2
124	ENSG00000144596	GRIP2	17.7018	1.46967	0.474932	3.09449	0.00197151	0.245076	0.0547848	0.202839	0.275328	0.783788	0.132754	0.617438	0.101999	0.117795	0.290201	0.494439	0.229538	0.38698	3
125	ENSG00000145247	OCIAD2	10.2096	1.25412	0.611238	2.05177	0.0401921	0.796254	0.642398	1.80827	0.956392	0.578627	0.783651	3.60249	0.247402	0.730951	0.752554	1.58738	0.845878	3.87514	4
126	ENSG00000145808	ADAMTS19	5.02443	-1.76876	0.655973	-2.6964	0.00700943	0.439086	0.143152	0.314273	0.212659	0.0412154	0.0443709	0.0211584	0.104486	0.18305	0.146017	0.0246629	0.0297222	0.270686	5
127	ENSG00000146192	FGD2	5.18556	1.63014	0.709187	2.29861	0.0215273	0.669007	0.0732191	0.168698	0	0.266962	0.555841	0.203674	0.0187618	0.147677	0.0721429	0.145683	0.306201	0.0505908	6
128	ENSG00000146352	CLVS2	131.525	-1.01254	0.502368	-2.01554	0.0438484	0.817857	1.0701	0.481523	3.32329	1.2785	0.791421	1.00028	0.618456	0.708787	5.05612	0.799119	0.35061	0.821582	6
129	ENSG00000146530	VWDE	12.6189	1.61832	0.52375	3.08988	0.0020024	0.247501	0.0861126	0.210393	0.185534	0.364739	0.524932	0.802855	0.258158	0.225988	0.135205	0.122848	1.16115	0.354989	7
130	ENSG00000146674	IGFBP3	605.773	1.28605	0.441645	2.91195	0.00359185	0.3268	26.0896	22.0343	6.50041	36.9635	42.4153	16.5324	21.771	15.9745	3.37881	33.7921	64.4487	32.9591	7
131	ENSG00000146910	CNPY1	81.8095	-2.03169	0.547906	-3.7081	0.000208822	0.0641937	4.51973	1.74189	12.6717	2.97747	0.981479	0.862175	6.6672	1.7248	15.0394	3.1505	0.785445	0.657614	7
132	ENSG00000147256	ARHGAP36	20.5769	1.43867	0.527991	2.72481	0.00643391	0.426296	0.207141	0.582062	0.771842	1.94734	0.295935	1.16301	0.377949	0.690179	0.45988	2.85158	0.4303	0.908001	X
133	ENSG00000147485	PXDNL	8.37369	1.04477	0.513559	2.03437	0.0419144	0.806908	0.100938	0.124082	0.167945	0.493294	0.0722428	0.183721	0.104622	0.066227	0.209822	0.179993	0.433555	0.137666	8
134	ENSG00000147647	DPYS	1.04283	3.30862	1.46358	2.26064	0.0237817	NA	0	0	0	0.48733	0.232932	0	0	0	0	0.533284	0.384865	0.036703	8
135	ENSG00000147889	CDKN2A	12.0339	1.18578	0.460823	2.57317	0.0100772	0.500487	1.10771	2.36659	0.5706	2.10447	2.29919	2.34309	0.678537	1.24029	0	1.93381	1.69107	3.14113	9
136	ENSG00000149403	GRIK4	65.9484	-1.2332	0.349732	-3.52613	0.000421685	0.0998918	1.50689	1.61153	5.44072	1.19797	1.33303	0.903391	1.4069	1.49432	5.14773	1.1052	0.939932	0.962288	11
137	ENSG00000150361	KLHL1	8.5142	-3.18551	1.03475	-3.07852	0.00208031	0.251417	0.123503	0.021688	0.679426	0.0791541	0.0294521	0.0280838	0.0277373	0.0269963	1.55784	0.0789653	0	0.0187152	13
138	ENSG00000150510	FAM124A	89.4379	-1.47843	0.469973	-3.14579	0.00165641	0.22244	1.41513	1.44118	7.63313	1.29425	1.0264	1.39372	1.75879	1.25885	8.99888	0.779475	1.16921	1.5874	13
139	ENSG00000150687	PRSS23	606.04	1.00348	0.33879	2.96194	0.00305704	0.310761	19.0153	24.8159	13.6263	13.5198	46.2123	49.5502	23.1604	19.8764	16.1759	16.7417	42.0495	54.0058	11
140	ENSG00000151303		1.46207	2.74991	1.34474	2.04495	0.04086	NA	0	0	0	0.0472684	0.178106	0.024264	0	0.0466486	0	0.0282893	0	0.0484902	10
141	ENSG00000151615	POU4F2	7.80073	-5.02281	1.27119	-3.95126	7.7741e-05	0.0333889	0.105355	0.055501	1.42737	0	0.037663	0	0.212781	0	1.32186	0.0418991	0	0	4
142	ENSG00000151812	SLC35F4	4.21291	-2.13374	0.829191	-2.57328	0.010074	0.500487	0.147498	0.366142	0.839323	0.0823709	0	0.380218	0.749897	0.128443	1.31529	0.0781355	0.0297462	0.270125	14
143	ENSG00000152192	POU4F1	6.84052	-3.60446	1.11513	-3.23233	0.00122784	0.192412	0.035726	0.0564652	0.891637	0.0237484	0	0	0.0481606	0	0.757199	0.0142131	0.0342601	0.0487251	13
144	ENSG00000154080	CHST9	103.856	-2.38927	1.13673	-2.10188	0.0355638	0.765994	0.594989	0.0511139	5.66101	1.57517	0.241916	0.403092	0.230369	0.183122	13.1764	0.835935	0.283974	0.0504078	18
145	ENSG00000154309	DISP1	408.929	-1.11778	0.323058	-3.46	0.000540172	0.114055	12.6471	9.06142	32.6226	11.4401	10.5981	5.41732	14.7294	11.1065	34.8084	7.31422	9.17807	5.18222	1
146	ENSG00000154342	WNT3A	1.3665	-2.86204	1.1712	-2.44368	0.0145383	NA	0.194145	0.0292212	0.0791065	0	0	0	0.037336	0.0726768	0.0869807	0.0220587	0.0265937	0	1
147	ENSG00000154529	CNTNAP3B	65.3746	1.29072	0.460425	2.80333	0.0050578	0.386932	1.08877	1.0908	1.03377	2.56205	1.6295	7.42728	1.78428	1.10753	1.83705	0.827491	1.44551	4.28844	9
148	ENSG00000154608	CEP170P1	52.3673	-1.41957	0.661014	-2.14756	0.0317484	0.738804	1.09538	0.781857	2.51964	1.57375	0.101149	0.434068	1.40522	0.649067	3.68915	0.984032	0.0169425	0.385533	4
149	ENSG00000154678	PDE1C	564.161	1.05264	0.341451	3.08284	0.00205035	0.251417	5.68935	10.6234	3.63301	10.5812	20.8689	8.90403	6.85045	7.95179	3.0669	11.5576	17.1284	6.81155	7
150	ENSG00000155052	CNTNAP5	27.1701	-1.985	0.581642	-3.41275	0.000643108	0.129539	0.515174	0.0814885	0.783178	0.196509	0.152814	0.172986	0.164452	0.656894	1.4222	0.0951359	0.02697	0.194063	2
151	ENSG00000155093	PTPRN2	46.8648	-1.32091	0.352631	-3.74588	0.000179765	0.0594462	1.86344	1.37222	1.0827	0.825854	0.469239	0.164865	1.76851	1.06408	1.51068	0.91984	0.582168	0.300833	7
152	ENSG00000155816	FMN2	299.112	-2.0373	0.771237	-2.64161	0.00825138	0.472888	3.63913	1.78823	29.5842	4.73711	4.27119	2.84865	3.81524	2.67322	43.6632	3.82746	1.00445	1.93617	1
153	ENSG00000156265	MAP3K7CL	108.711	1.27045	0.437663	2.90279	0.00369851	0.329743	2.54646	5.21885	4.70339	31.1263	10.347	4.7739	5.7901	8.78097	5.32861	13.816	11.8481	3.57684	21
154	ENSG00000158113	LRRC43	1.48955	4.10367	1.38583	2.96117	0.00306476	NA	0	0	0	0	0.265877	0.75906	0	0	0	0.676794	0.107964	0.760162	12
155	ENSG00000158806	NPM2	2.90791	-2.51295	1.00699	-2.49551	0.0125776	NA	0.428986	0.274823	1.12979	0.0800493	0.0861853	0.0630308	0	2.2723	0.145087	0.208075	0	0.164967	8
156	ENSG00000158859	ADAMTS4	217.752	-1.15268	0.484278	-2.38019	0.0173035	0.6086	1.86871	1.55699	6.91239	1.22731	1.52353	1.01525	4.46218	2.61601	12.0773	2.59246	4.36469	1.25041	1
157	ENSG00000159409	CELF3	164.337	-1.34298	0.511276	-2.62673	0.00862096	0.475924	3.34928	5.03434	25.2732	3.52461	2.32354	2.71869	2.49559	2.66312	18.9041	3.08253	2.70938	5.78699	1
158	ENSG00000159899	NPR2	122.627	-1.00548	0.188233	-5.34168	9.20886e-08	0.000222588	5.67589	4.58831	5.40148	2.56333	1.83294	2.1081	3.87302	3.1509	5.85717	2.74286	1.96478	2.01433	9
159	ENSG00000160221	GATD3	48.1599	1.04784	0.455965	2.29806	0.0215582	0.669012	2.06366	8.05735	2.8341	6.54179	4.45173	4.07718	3.14961	3.69523	0.658986	5.03815	8.58624	11.4165	21
160	ENSG00000160223	ICOSLG	42.3939	1.06786	0.376387	2.83713	0.00455211	0.365412	0.355942	0.669475	0.61033	0.599332	1.34334	0.792759	0.10637	0.441595	0.438309	0.486457	1.34613	0.597037	21
161	ENSG00000160282	FTCD	2.195	3.51007	1.09087	3.21769	0.00129227	NA	0.0736786	0.0775966	0	0.525857	0.209627	0.363859	0	0	0	0.894178	0.232293	0.177114	21
162	ENSG00000160321	ZNF208	7.36618	-2.4673	0.923295	-2.67228	0.00753375	0.453253	0.227358	0.188702	0.0124312	0.0464	0.236066	0	0.776479	0.137413	0	0.0346905	0.0250789	0.0237773	19
163	ENSG00000160593	JAML	24.2023	1.50331	0.509821	2.9487	0.00319114	0.314829	0.0590591	1.18038	0.752962	1.35718	3.15061	1.33133	0.377352	0.63421	0.268092	1.1589	1.24781	0.621199	11
164	ENSG00000160886	LY6K	4.37449	-1.93239	0.982492	-1.96682	0.0492035	0.827182	0.512784	1.4021	0.0447635	0.188886	0.293242	0	0.0842801	0.761607	0	0.161425	0.120383	0	8
165	ENSG00000160963	COL26A1	180.609	1.15846	0.440724	2.62853	0.00857542	0.475892	7.74119	5.62765	5.52188	2.41432	10.1175	10.7449	2.70822	2.08875	2.27282	4.6675	8.46207	17.8074	7
166	ENSG00000161243	FBXO27	12.6488	1.28694	0.581431	2.2134	0.02687	0.711988	0.513551	0.777374	0.394358	0.528595	1.70656	0.311141	0.45868	1.15172	0.188847	2.48205	2.25913	0.584809	19
167	ENSG00000161267	BDH1	15.8018	-1.39024	0.556961	-2.49612	0.0125561	0.548212	1.09293	0.257126	3.02944	0.443004	0.249358	0.482073	1.11557	0.184607	1.93629	0.428724	0.299157	0.670715	3
168	ENSG00000161405	IKZF3	4.05058	-1.73318	0.784904	-2.20814	0.0272342	0.711988	0.0242408	0.0811974	0.203296	0.0215086	0.0578871	0.0110443	0.0218156	0.24636	0.0990396	0.0128639	0.0154993	0.0578841	17
169	ENSG00000161643	SIGLEC16	4.25034	-1.29945	0.605549	-2.1459	0.0318814	0.738804	0.105441	0.177756	0.0902244	0.0840789	0	0.0575401	0.0852454	0.221248	0.264759	0.0838854	0.0404443	0.0766951	19
170	ENSG00000162367	TAL1	6.18179	1.36949	0.615581	2.22471	0.0261004	0.711988	0.0982102	0.18385	0.0248841	0.263529	0.277842	0.507843	0.0470457	0.0228944	0.10958	0.124952	0.200791	0.079324	1
171	ENSG00000162595	DIRAS3	23.2396	1.03466	0.405317	2.55272	0.0106884	0.520878	0.485113	1.85225	1.03765	1.76577	0.949973	3.20854	0.650012	1.34394	1.13644	1.87831	1.33676	3.25108	1
172	ENSG00000162654	GBP4	5.33118	-1.86323	0.854456	-2.18061	0.0292126	0.72553	0.039129	0.32098	0.074406	0.0173496	0.0933892	0	0.541937	0.0513739	0.649987	0.0622806	0.12952	0.0355787	1
173	ENSG00000162692	VCAM1	10.9275	1.28028	0.513989	2.49088	0.0127428	0.548923	0.0746112	0.236429	0.470602	0.721467	0.243629	0.404451	0.04586	0.173665	0.328577	0.859451	0.266988	0.397507	1
174	ENSG00000162722	TRIM58	89.0253	-1.04138	0.431994	-2.41063	0.015925	0.596324	1.96475	0.805094	3.98069	1.30638	1.78589	0.447094	1.9976	1.20747	4.06497	0.90581	1.57015	0.340277	1
175	ENSG00000162992	NEUROD1	9.4049	-1.54693	0.678851	-2.27874	0.0226825	0.678673	0.238182	0.314698	1.03749	0.461209	0.0768332	0.0921369	0.193424	0.221585	2.12788	0.332636	0.0890247	0.239438	2
176	ENSG00000163081	CCDC140	8.40808	-4.06562	1.02937	-3.94962	7.82768e-05	0.0333889	1.50211	0	3.51578	0.137207	0	0.0703543	0.972862	0	1.87075	0.0823074	0.0993009	0	2
177	ENSG00000163092	XIRP2	2.4653	1.55454	0.792469	1.96164	0.0498043	NA	0.0309219	0.0162921	0	0.0768336	0.0224209	0.02097	0.0104361	0.0203146	0	0.0492631	0.0560801	0.0281174	2
178	ENSG00000163235	TGFA	234.173	2.05974	0.71677	2.87365	0.00405763	0.342131	1.4743	4.65683	3.20946	4.98803	49.008	1.91052	3.97496	4.60401	2.05659	4.26071	18.5905	3.86546	2
179	ENSG00000163347	CLDN1	264.792	1.00202	0.423547	2.3658	0.0179913	0.621244	4.08439	4.9577	2.31632	13.5417	16.6377	6.09113	10.2668	6.35626	2.623	7.58064	13.5589	3.18901	3
180	ENSG00000164199	ADGRV1	968.69	-1.09237	0.515251	-2.12008	0.0339993	0.759432	16.8171	9.77811	76.2835	24.1955	29.7161	8.14494	11.6451	14.2074	84.572	9.44671	12.6136	8.10819	5
181	ENSG00000164430	CGAS	5.34065	-1.56571	0.782386	-2.0012	0.0453709	0.819882	1.00326	0.183146	0.18424	0.147402	0.355501	0.0352258	0.45229	0.101586	0.180334	0.0822062	0	0.201053	6
182	ENSG00000164520	RAET1E	7.92867	1.23454	0.484909	2.54591	0.0108993	0.523116	0.557784	0.755751	0.871897	0.796096	1.00538	1.54933	0.189242	0.160319	0.776912	1.17149	0.757886	1.4743	6
183	ENSG00000164626	KCNK5	16.4091	-1.46193	0.681306	-2.14577	0.0318912	0.738804	1.08181	0.0911871	1.38853	0.20127	0.123818	0.0295153	0.378966	0.0851172	0.916718	0.189339	0.560182	0.177047	6
184	ENSG00000164669	INTS4P1	12.1282	1.93464	0.526909	3.67167	0.00024097	0.0698942	0.23302	0.0586734	0.0952294	0.44312	0.727158	0.607213	0.368445	0.0364816	0.305633	0.372956	0.432644	1.26818	7
185	ENSG00000164674	SYTL3	11.3126	1.13322	0.458175	2.47333	0.0133862	0.556793	0.47279	0.262325	0.443857	1.34064	0.860761	0.413896	0.408799	0.153283	0.158746	0.80246	0.443712	0.2322	6
186	ENSG00000164690	SHH	21.4362	-1.45329	0.670984	-2.16591	0.030318	0.729577	0.815427	1.53766	0.124197	0.0231567	0.783752	0.11887	0.594752	1.21122	0.218766	0.124727	0.384156	0.237544	7
187	ENSG00000164692	COL1A2	104.184	2.31428	0.606413	3.81634	0.000135447	0.0526164	3.68263	0.343576	0.929234	11.439	0.957671	5.03899	1.41976	0.235532	0.803278	10.1851	3.79794	4.38746	7
188	ENSG00000164853	UNCX	6.89216	-2.92266	1.17689	-2.48338	0.0130144	0.550927	0.451403	0	2.28231	0.108834	0	0	0.110277	0	1.09214	0.0326195	0.0393415	0.26114	7
189	ENSG00000164867	NOS3	4.10048	1.91506	0.772392	2.47939	0.0131609	0.55164	0.0712712	0.0392079	0.20497	0.298785	0.0509051	0.42698	0.110958	0.388756	0.0558249	0.401585	0.55119	0.823028	7
190	ENSG00000165061	ZMAT4	13.4654	-1.22119	0.436737	-2.79617	0.00517122	0.388455	1.30903	1.2447	1.76947	1.14744	0.434699	1.19824	0.611401	1.80658	3.54495	0.60277	0.447135	0.429571	8
191	ENSG00000166035	LIPC	1.30975	2.83582	1.29756	2.1855	0.028852	NA	0	0	0.12323	0.32938	0	0.0895669	0	0	0	0.100374	0.189112	0.168224	15
192	ENSG00000166770	ZNF667-AS1	315.053	-2.33536	1.11857	-2.08781	0.0368152	0.776044	37.8184	22.588	36.9935	6.6947	21.1482	0	44.8864	47.6323	39.3382	1.99339	14.8552	0.0261551	19
193	ENSG00000166800	LDHAL6A	7.15121	1.007	0.4722	2.13258	0.0329593	0.750209	0.164688	0.138804	0.223478	0.743936	0.282389	0.314015	0.177227	0.268324	0.206461	0.39286	0.1579	0.359337	11
194	ENSG00000166923	GREM1	153.544	1.56715	0.538397	2.91077	0.0036054	0.3268	3.18095	3.27819	1.31423	11.2102	1.8962	4.03771	1.86254	1.49201	0.595414	11.8329	1.33529	2.85392	15
195	ENSG00000167077	MEI1	2.16355	-2.78248	1.23793	-2.2477	0.0245955	NA	0	0.558208	0.300741	0.023645	0	0	0.122103	0.023335	0.816841	0.103931	0	0.0184697	22
196	ENSG00000167332	OR51E2	5.38212	-2.07479	0.655104	-3.16711	0.00153961	0.214975	0.329134	0.134736	0.384037	0.212197	0.0456899	0	0.55918	0.251187	0.703589	0.0762719	0.0613094	0.186003	11
197	ENSG00000167549	CORO6	19.0552	1.07003	0.385294	2.77718	0.00548327	0.40286	1.27733	0.557275	0.456616	1.89778	2.18057	0.952396	0.468018	0.543419	0.698407	0.529515	1.53791	1.07186	17
198	ENSG00000167653	PSCA	1.5933	-3.10034	1.12038	-2.76723	0.00565346	NA	0.42221	0.461603	0.767036	0	0	0	0.458357	0.129091	0.496415	0.15784	0	0	8
199	ENSG00000167895	TMC8	2.64544	-2.63151	1.17161	-2.24607	0.0246995	NA	0.0207994	0.839984	0.0889885	0	0	0	0	0.324699	0.389709	0.121358	0.0598356	0.0189112	17
200	ENSG00000168542	COL3A1	191.258	2.23608	0.732162	3.05408	0.00225752	0.266903	1.92125	2.00339	0.278616	13.6912	4.34384	1.66848	2.84078	1.29216	0.355584	14.3494	5.01913	1.22544	2
201	ENSG00000168685	IL7R	39.1403	1.02473	0.429954	2.38335	0.0171557	0.6086	0.419622	1.47659	0.464552	3.53165	2.81438	1.28075	1.80033	1.53372	0.336032	1.68912	1.36414	1.86284	5
202	ENSG00000168743	NPNT	74.5963	1.27223	0.470488	2.70406	0.00684982	0.435705	2.14881	1.74831	1.42576	1.44174	5.73556	8.8604	0.590969	3.23829	1.4451	1.5116	2.42415	4.06346	4
203	ENSG00000168779	SHOX2	10.3986	1.43268	0.676543	2.11764	0.0342052	0.760059	0.058369	0.326171	0.253324	1.13974	0.117305	0.133065	0.110397	0.154326	0.314817	1.11385	0.170278	0.322867	3
204	ENSG00000168875	SOX14	6.09583	1.84047	0.885506	2.07844	0.0376689	0.783693	0	0.359362	0.243234	1.01762	0.486926	0.115989	0.057281	0.111501	0.0667419	0.948991	0	0.271347	3
205	ENSG00000169715	MT1E	16.6852	1.65294	0.741021	2.23063	0.0257058	0.711988	1.28461	6.01407	1.95552	1.41961	1.58332	16.3198	0.409587	1.39518	0.956452	1.34196	2.80356	11.2654	16
206	ENSG00000171219	CDC42BPG	32.9191	1.62576	0.564813	2.87841	0.00399686	0.34004	0.233986	0.588989	0.241008	2.111	0.316459	1.42284	0.385786	1.0465	0.142944	1.29789	0.36153	2.33147	11
207	ENSG00000171502	COL24A1	67.7651	-1.33769	0.428843	-3.1193	0.00181279	0.230616	1.24395	0.926529	2.00497	0.747997	0.757227	0.30316	1.8149	0.755888	3.94912	0.713817	1.19482	0.233641	1
208	ENSG00000171540	OTP	26.667	-2.8874	1.23776	-2.33276	0.019661	0.649022	0.538494	0.174094	6.75275	0.383499	0.666696	0	0.334755	0	5.80776	0.42042	0.149089	0.0282735	5
209	ENSG00000171766	GATM	53.8359	-1.10525	0.490948	-2.25125	0.0243699	0.699911	2.07826	1.37509	6.96099	2.28462	2.04148	1.42375	1.18573	3.19145	10.2631	2.89183	0.99138	0.88064	15
210	ENSG00000171786	NHLH1	51.804	-2.35815	0.842109	-2.80029	0.00510574	0.387259	0.559463	0.832115	11.2637	0.829906	0.3762	0.761962	0.398424	0.344691	9.0766	0.706548	0.504852	0.628305	1
211	ENSG00000171847	FAM90A1	5.10928	1.05045	0.530034	1.98185	0.0474965	0.820479	0.217314	0.038157	0.206605	0.384432	0.258676	0.197221	0.194793	0.047397	0.226939	0.259163	0.312524	0.37878	12
212	ENSG00000171873	ADRA1D	27.4965	-2.10554	0.764647	-2.75361	0.00589411	0.41869	0.707051	0.208581	3.38799	0.300453	0.92996	0.0770888	0.494902	0.0741044	4.92231	0.269919	0.325416	0.179992	20
213	ENSG00000171885	AQP4	164.13	-2.26714	0.888207	-2.55249	0.0106957	0.520878	2.13577	1.55341	17.3049	2.76457	1.99161	0.12805	1.04985	1.36465	22.0342	2.46901	0.537721	0.582596	18
214	ENSG00000172123	SLFN12	42.2642	1.09972	0.241234	4.55874	5.14616e-06	0.00589208	1.86643	1.62707	2.08217	6.19466	2.72085	3.56414	1.72116	2.39971	2.10986	3.84788	3.03215	4.36069	17
215	ENSG00000172602	RND1	13.5108	-1.37767	0.384102	-3.58673	0.000334847	0.0877623	1.89702	0.907479	2.81295	0.566146	0.91456	0.435424	1.21111	1.33633	2.62296	0.851507	0.768385	0.449891	12
216	ENSG00000173110	HSPA6	9.98697	-1.87458	0.668612	-2.80369	0.00505211	0.386932	0.324001	0.758529	2.56695	0.0955295	0.154271	0.147026	0.242027	0.141336	0.33836	0.114489	0.207091	0.327283	1
217	ENSG00000173376	NDNF	177.455	-1.17298	0.544362	-2.15478	0.0311793	0.738804	2.89884	10.1603	11.911	4.15418	5.0878	0.508476	2.78147	8.24894	17.3251	3.60656	7.56797	0.913299	4
218	ENSG00000173391	OLR1	2.49158	2.46792	0.997698	2.47361	0.0133754	NA	0.125301	0	0	0.0456307	0.315149	0.82908	0.278312	0.0450094	0.0538748	0.233759	0.36506	0.521877	12
219	ENSG00000173452	TMEM196	10.9307	-1.50859	0.619429	-2.43545	0.0148731	0.584026	0.318146	0.500377	0.55642	0.530541	0.029382	0.28017	0.176817	0.898202	1.98512	0.13004	0.155098	0.324691	7
220	ENSG00000173678	SPDYE2B	61.5604	-2.99612	0.4311	-6.94995	3.65415e-12	7.94923e-08	2.70061	3.5505	8.23549	0.806179	0.868002	1.1359	9.80834	8.71198	19.0857	0.968837	1.46217	0.762718	7
221	ENSG00000173801	JUP	2190.99	1.25244	0.314165	3.98657	6.70358e-05	0.0317021	52.2213	61.8205	49.5241	49.9654	82.5353	159.576	48.2557	42.6264	41.8813	64.2267	104.739	197.838	17
222	ENSG00000173811	CCDC13-AS1	4.05386	1.56077	0.674329	2.31455	0.0206374	0.658477	0.0838508	0.1325	0.179364	0.500308	0.299244	0.399187	0.168976	0	0.0656275	0.366572	0.040193	0.266794	3
223	ENSG00000173838	MARCHF10	3.4052	3.03704	0.969791	3.13165	0.00173828	0.225192	0.0494169	0.026033	0.0704745	0.0656484	0.599455	0.640634	0	0	0.0387588	0.360974	0.0473851	0.181777	17
224	ENSG00000174059	CD34	33.4721	-1.50334	0.533547	-2.81763	0.00483797	0.378572	1.45544	0.39706	3.95348	1.09074	0.414344	0.59283	0.663478	0.50513	2.98093	0.530003	0.231346	0.345139	1
225	ENSG00000174175	SELP	11.3143	-3.60812	0.903884	-3.9918	6.55736e-05	0.0316997	1.1957	0.239298	1.34128	0	0	0.213136	1.65373	0.0922193	2.58721	0.0640676	0	0.306258	1
226	ENSG00000174371	EXO1	275.417	-1.11688	0.396272	-2.81848	0.00482523	0.378572	16.7026	5.8683	28.2812	5.83871	6.68787	6.68324	5.47865	5.30018	26.6855	5.66128	4.20899	7.89761	1
227	ENSG00000174640	SLCO2A1	677.032	1.32148	0.466436	2.83315	0.00460918	0.368633	19.2075	32.3761	8.15075	14.4682	60.2688	58.7971	12.8199	16.2148	5.07957	11.9434	31.472	48.6098	3
228	ENSG00000175785	PRIMA1	18.4133	-2.1203	0.613252	-3.45747	0.000545267	0.114055	0.472035	0.260517	2.5004	0.388289	0.128622	0.121867	0.302815	0.232718	1.97509	0.196697	0.215543	0.122622	14
229	ENSG00000176040	TMPRSS7	1.46745	-2.89391	1.19309	-2.42556	0.0152847	NA	0.183766	0.197269	0.0522622	0	0	0	0.246807	0.236034	0.28394	0.0255292	0	0.168969	3
230	ENSG00000176134		6.5849	-2.62178	1.0582	-2.47759	0.0132275	0.553366	4.45584	0.667466	0.829964	0.796438	0.231016	0	3.47225	0	2.17523	0.590104	0.523636	0	9
231	ENSG00000176204	LRRTM4	102.354	-1.10383	0.415142	-2.65893	0.00783895	0.464008	2.74123	2.39077	8.74054	4.11053	2.41298	0.930087	3.58063	2.75669	10.2239	2.71389	1.85727	1.06675	2
232	ENSG00000177338	LINC00469	6.8633	1.17827	0.472854	2.49183	0.0127086	0.548538	0.482228	1.1522	0.68742	1.95995	1.65251	1.29396	0.268322	1.79703	1.09395	2.33791	2.31138	1.94298	17
233	ENSG00000177359		9.51093	-1.64112	0.746906	-2.19722	0.0280044	0.712147	4.86692	0.777741	0.796545	0.785617	0.428645	0.320571	3.99246	0.989522	0.119388	1.02503	0.95064	0.151732	12
234	ENSG00000177452		11.3372	1.09583	0.519808	2.10815	0.035018	0.761502	1.63019	2.57245	0.871398	6.90069	2.00088	7.31408	1.33818	1.82331	2.18934	1.12602	1.94958	2.40533	1
235	ENSG00000177551	NHLH2	19.9269	-3.20779	0.847151	-3.78656	0.000152745	0.0553802	0.239917	0.0706945	4.35478	0.305558	0.169393	0.411219	0.790411	0.461042	4.47566	0.106646	0.0321682	0.0305223	1
236	ENSG00000178096	BOLA1	13.9973	-1.00684	0.46662	-2.15774	0.0309481	0.737398	3.73533	1.51215	5.25832	0.565076	0.811317	0.770429	3.23463	1.287	4.66437	2.34317	2.06331	2.02119	1
237	ENSG00000178235	SLITRK1	21.3809	-1.5724	0.671367	-2.34208	0.0191765	0.64028	0.201002	0.335334	1.43999	0.356348	0.0479539	0.251526	0.112919	0.244653	1.7096	0.213253	0.0321262	0.304628	13
238	ENSG00000178568	ERBB4	103.877	-1.97223	0.528498	-3.73177	0.000190136	0.0608269	2.27872	0.8986	4.07134	0.392838	0.982894	0.314932	1.91549	0.159346	3.07451	0.650574	0.398475	0.204221	2
239	ENSG00000178796	RIIAD1	5.42312	-2.31237	0.821012	-2.81648	0.00485527	0.378572	0.148156	0.156066	0.985948	0.501002	0.0704406	0.134204	0.198833	1.62134	1.18356	0.0784836	0.0473404	0.0448927	1
240	ENSG00000178919	FOXE1	5.898	1.75103	0.704318	2.48614	0.0129138	0.550927	0.0235512	0.148884	0.100761	0.0938726	0.370557	0.0963561	0.0317226	0.1235	0.0369488	0.112407	0.654912	0.149889	9
241	ENSG00000179082	LINC02913	3.33552	-1.66827	0.759831	-2.19558	0.0281217	NA	0.210639	0.0832231	0.075099	0.034972	0.112951	0	0.283612	0.138017	0.165177	0	0.100987	0.0478772	9
242	ENSG00000179242	CDH4	339.907	-1.23593	0.311432	-3.96853	7.23172e-05	0.0321059	13.0954	7.51365	14.2767	2.57461	2.8868	4.63373	5.35146	5.2256	7.89717	2.10467	2.93105	5.80876	20
243	ENSG00000179772	FOXS1	25.9947	1.01336	0.497694	2.03612	0.0417384	0.806908	0.493673	2.67397	0.905081	1.11857	1.90687	3.24823	0.660561	1.37765	2.86025	1.28774	4.73107	4.29465	20
244	ENSG00000180071	ANKRD18A	8.13057	1.77407	0.652198	2.72013	0.00652554	0.426296	0.0822259	0.124859	0.16205	0.251966	0.351057	0.0560933	0	0.207407	0.0645247	0.213732	1.13846	0.367315	9
245	ENSG00000180660	MAB21L1	27.322	-1.74129	0.605211	-2.87716	0.00401268	0.34004	0.602952	0.695755	3.03003	0.533761	0.328366	0.547791	0.502395	0.451358	4.0065	0.296852	0.0550602	0.73091	13
246	ENSG00000181227	DLSTP1	8.28427	1.77416	0.871717	2.03525	0.0418254	0.806908	0	0.567362	0.0960181	1.24643	2.39642	1.18635	0.0901393	0	1.15584	0.106929	0.451732	0.734427	1
247	ENSG00000181381	DDX60L	57.384	1.20821	0.435205	2.77618	0.00550011	0.40286	0.712076	0.80475	0.509871	1.7617	1.68243	3.08737	1.90506	1.2984	0.413863	0.916745	1.2728	3.64613	4
248	ENSG00000182263	FIGN	793.413	-1.03555	0.410828	-2.52063	0.0117143	0.537624	12.4394	4.32277	26.0073	10.4266	8.61859	5.29625	11.2621	4.88022	33.2453	5.94054	6.80008	4.41654	2
249	ENSG00000182511	FES	7.40447	-1.87063	0.722848	-2.58786	0.00965752	0.4919	2.46393	0.355026	1.17579	0.162344	0	0	1.75004	1.38259	0.794048	0.613412	0.973411	0.426554	15
250	ENSG00000182901	RGS7	8.40566	-1.71307	0.680057	-2.519	0.0117687	0.538983	0.185165	0.229658	1.26841	0.289007	0.12446	0.296461	0.117126	0.354194	1.91064	0.153744	0.083598	0.168336	1
251	ENSG00000183117	CSMD1	16.2079	1.65661	0.532844	3.10899	0.00187726	0.234701	0.142353	0.301764	0.0314628	0.743429	0.103688	0.300629	0.138939	0.130012	0.0642186	0.471519	0.533458	0.479636	8
252	ENSG00000183230	CTNNA3	21.4845	1.20986	0.549377	2.20224	0.0276487	0.711988	0.410576	0.395952	0.0321261	0.653963	0.44888	1.99452	0.460107	0.489063	0.482717	0.880471	0.416878	0.570183	10
253	ENSG00000183246	RIMBP3C	8.51414	-3.13981	1.04296	-3.01048	0.00260835	0.285916	0	0.248053	0.21724	0.0736735	0	0	0.298849	0.19997	0.609032	0	0.0929608	0	22
254	ENSG00000184497	TMEM255B	17.4485	1.09415	0.486389	2.24953	0.0244789	0.699911	0.454442	0.827862	0.280155	0.645319	1.53736	0.225723	0.218404	0.477696	0.367333	0.749757	1.77481	0.516685	13
255	ENSG00000184672	RALYL	8.66951	-1.03885	0.522888	-1.98675	0.0469501	0.820479	0.618983	0.528441	0.975485	0.386633	0.223305	0.419473	0.165588	0.234558	1.09024	0.198579	0.0431591	0.368267	8
256	ENSG00000184716	SERINC4	1.92418	2.82722	1.40195	2.01664	0.0437331	NA	0	0	0.0577557	0.084774	0	0.477922	0.0984965	0	0	0	0.104937	0.645474	15
257	ENSG00000184792	OSBP2	286.779	1.07316	0.44323	2.42122	0.0154684	0.596324	2.51155	14.0671	4.2058	5.8788	11.859	16.9171	3.69605	9.67371	5.37129	5.64277	14.162	23.699	22
258	ENSG00000184845	DRD1	2.44707	2.28264	1.04978	2.1744	0.0296753	NA	0.0404684	0.0213197	0	0.295831	0.115812	0	0	0.0530782	0	0.0321963	0.0970166	0.055192	5
259	ENSG00000184905	TCEAL2	10.7339	-1.11116	0.55527	-2.00112	0.0453796	0.819882	0.598293	2.43018	1.92352	0.816245	0.242865	0.836099	0.589916	0.888581	3.06084	0.406865	0.245684	1.44717	X
260	ENSG00000185028	LRRC14B	6.10625	-1.06861	0.484581	-2.20522	0.0274388	0.711988	0.327287	0.275848	0.513416	0.217201	0.0467675	0.222881	0.264163	0.214254	0.410315	0.156149	0.0627599	0.17853	5
261	ENSG00000185272	RBM11	12.764	-1.2019	0.497151	-2.41758	0.0156239	0.596324	2.31752	1.22256	0.70982	0.762094	1.39904	0.0754649	3.07774	1.3618	2.33877	1.04336	0.641554	0.766215	21
262	ENSG00000185352	HS6ST3	54.7314	-2.22138	0.684029	-3.24749	0.00116427	0.192412	0.248085	0.391999	2.91017	0.269974	0.177653	0.261862	0.106479	0.266488	3.50721	0.116665	0.140577	0.440761	13
263	ENSG00000185823	NPAP1	332.411	-1.48069	0.434474	-3.40802	0.00065437	0.130598	8.85582	4.67685	4.57241	1.48681	4.74204	0.956031	9.83679	5.48653	3.16722	0.847824	3.65569	1.19647	15
264	ENSG00000186088	GSAP	8.03479	-1.31596	0.440093	-2.99018	0.00278813	0.295868	0.43602	0.516043	0.610251	0.273538	0.402364	0.222319	0.552342	0.490823	0.626934	0.160984	0.0307563	0.217587	7
265	ENSG00000186148		2.50247	2.18313	0.969631	2.2515	0.0243538	NA	0.0570643	0.0601215	0	0.9662	0.081579	0.0388839	0.0384047	0.132704	0	0.155058	0.171119	0.267455	2
266	ENSG00000186439	TRDN	2.63603	2.40799	0.953926	2.52429	0.0115932	NA	0	0.0368946	0.0248449	0.406534	0.0499942	0.0476768	0.0236024	0.0229718	0.0274876	0.246009	0.0335786	0.072181	6
267	ENSG00000186867	QRFPR	5.95617	-1.97622	0.581655	-3.39758	0.000679843	0.13246	0.305609	0.635889	0.979807	0.304603	0.219573	0.103668	0.514984	0.29466	1.43121	0.0607911	0.146008	0.138258	4
268	ENSG00000187753	C9orf153	4.94411	-1.42262	0.546778	-2.60183	0.00927273	0.487983	0.545717	0.46848	0.813208	0.144508	0.167181	0	0.712547	0.601602	0.274922	0.179898	0.265462	0.312503	9
269	ENSG00000187984	ANKRD19P	21.6553	-2.64797	0.828581	-3.19579	0.0013945	0.205382	0.27411	7.64773	1.04238	0.363297	0.325945	0	0.429406	5.52097	0.357398	0.707649	0.131386	0.688346	9
270	ENSG00000188064	WNT7B	191.239	-1.44959	0.411155	-3.52564	0.000422453	0.0998918	5.97898	6.69467	18.8194	3.13788	2.37959	1.04171	2.65419	3.82596	10.0256	4.41595	1.83119	3.03262	22
271	ENSG00000188133	TMEM215	6.37308	-1.40024	0.634636	-2.20637	0.0273584	0.711988	0.0452138	0.127044	0.279423	0.0801725	0.0431552	0.123474	0.0609748	0.158256	0.378713	0.0119932	0.0289067	0.0822217	9
272	ENSG00000188659	SAXO2	22.3917	2.54912	0.767373	3.32188	0.000894135	0.160752	0.312572	0.424669	0.36728	8.27661	0.368435	1.70334	0.230938	0.557919	1.27715	3.38334	0.0506831	3.5279	15
273	ENSG00000188674	C2orf80	11.3351	-1.93057	0.888197	-2.17358	0.0297365	0.727222	1.9999	0.105208	8.61087	1.59466	0	1.17144	1.42005	0.379614	11.2562	1.29086	1.00996	0.274369	2
274	ENSG00000188771	PLET1	1.84736	2.57213	1.02823	2.50151	0.0123665	NA	0.0579179	0	0	0.229975	0.247603	0.314398	0.077635	0	0.0904838	0.0920101	0.166541	0.210583	11
275	ENSG00000188825	LINC00910	45.6623	-1.01601	0.389289	-2.60992	0.00905634	0.484058	1.34434	4.17669	5.19783	1.2426	2.31065	1.6644	0.987882	3.33747	6.06127	1.41884	1.98795	0.954007	17
276	ENSG00000188897		37.9236	-2.13925	1.07804	-1.98439	0.0472121	0.820479	0.24163	0.137041	5.20055	0.158781	0.248113	0.369508	0	0.446653	4.46158	0.927442	0.223609	0.112172	16
277	ENSG00000189409	MMP23B	49.9559	-1.03295	0.384463	-2.68674	0.00721534	0.444653	5.18788	9.35221	14.4827	1.75139	2.1754	2.37116	3.29014	3.39277	6.43682	3.29365	3.52043	5.50706	1
278	ENSG00000189419	SPATA41	3.44301	-1.6638	0.677414	-2.4561	0.0140454	0.566093	0.140247	0.100464	0.177041	0	0.0803782	0	0.196927	0.192359	0.259104	0.0841515	0.0791275	0.0301148	15
279	ENSG00000196071	OR2L13	3.99809	-2.85356	0.848458	-3.36323	0.000770355	0.140826	0.624098	0.252857	0.127074	0.0636113	0.136971	0	0.64441	0.250876	0.450553	0	0.138061	0	1
280	ENSG00000196132	MYT1	38.0288	-1.3011	0.587731	-2.21376	0.0268452	0.711988	0.535884	0.211151	2.47575	0.60881	0.207123	0.431333	1.07142	0.169105	2.32956	0.424557	0.152602	0.658893	20
281	ENSG00000196189	SEMA4A	44.9684	-1.20583	0.463695	-2.60048	0.00930923	0.487983	0.538804	1.88424	5.80175	1.10991	1.21067	0.926358	1.57461	1.91814	6.73793	1.29308	0.910127	1.77503	1
282	ENSG00000196361	ELAVL3	150.966	-1.63039	0.566078	-2.88015	0.00397481	0.34004	6.02777	6.08396	21.7689	1.88311	0.776195	4.59703	1.51737	1.87398	13.7175	1.61576	1.33531	4.26303	19
283	ENSG00000196482	ESRRG	37.7488	-1.08518	0.415223	-2.61348	0.00896245	0.482298	0.961753	0.543863	2.78289	0.617498	0.786253	0.487668	1.19275	0.671027	3.09388	0.499452	0.525486	1.10743	1
284	ENSG00000196593	ANKRD20A19P	4.70278	3.37426	1.22438	2.75589	0.0058533	0.41757	0.0298751	0.0314753	0.0426049	0.0396651	1.09765	2.03411	1.01261	0	0.0468338	0.625936	0.0572898	0.108645	13
285	ENSG00000196954	CASP4	3.34232	3.49155	0.94431	3.69746	0.000217769	NA	0	0.105683	0.0243197	0.562212	0.614447	0.23902	0.0229906	0.0447527	0	0.847632	0.170781	0	11
286	ENSG00000197134	ZNF257	6.52018	-3.38084	1.17968	-2.86591	0.00415815	0.346576	1.23443	0.234038	0	0.0304054	0	0	2.0208	0.401352	0.0704168	0.357284	0.0438854	0	19
287	ENSG00000197454	OR2L5	3.31537	-1.92851	0.915985	-2.10539	0.0352571	NA	0.139211	0.0366654	0.198527	0	0.2486	0.0473869	0.374428	0.0911057	0.490732	0.0276716	0.0333677	0	1
288	ENSG00000197465	GYPE	4.76395	1.68285	0.707216	2.37954	0.0173345	0.6086	0	0.0574416	0.0777638	0.433229	0.699648	0.296165	0.292529	0.475158	0.17046	0.456346	0.836337	0.148709	4
289	ENSG00000197653	DNAH10	52.1011	-1.05302	0.447193	-2.35473	0.0185362	0.633262	1.57169	0.802293	3.17109	0.785226	1.06941	0.62156	1.61407	0.273333	1.65096	0.866295	0.300237	0.444866	12
290	ENSG00000197748	CFAP43	10.6387	1.0404	0.474638	2.19199	0.0283805	0.718158	0.418104	0.299742	0.865776	0.556455	0.517342	1.67331	0.489551	0.139547	0.453924	0.588331	1.2475	0.550603	10
291	ENSG00000198046	ZNF667	71.9494	-1.94226	0.781068	-2.48668	0.0128942	0.550927	4.07467	3.16666	2.46553	0.268916	2.29072	0.0344919	3.04873	2.75692	5.4073	0.306512	2.20859	0.13355	19
292	ENSG00000198074	AKR1B10	4.2616	1.40105	0.713769	1.96289	0.0496584	0.828427	0.339169	0	0.166024	0.362292	0.26649	0.621203	0.276647	0.259049	0.281678	0.43475	0.220305	1.50016	7
293	ENSG00000198128	OR2L3	2.33899	-2.35744	1.04607	-2.25361	0.0242209	NA	0.23937	0.0945718	0.0853416	0.0397262	0	0	0.322132	0	0.0938118	0	0.0573783	0.0544062	1
294	ENSG00000198156	NPIPB6	20.0052	-1.00934	0.453723	-2.22458	0.0261095	0.711988	1.64326	0.677368	2.37677	1.13317	0.782122	0.813701	1.83701	0.614599	1.90654	0.109298	1.01443	0.388494	16
295	ENSG00000198221	AFDN-DT	25.3075	-1.42537	0.337925	-4.21801	2.46463e-05	0.0167549	1.01702	0.492929	1.7405	0.293287	0.291048	0.333034	0.86674	0.496719	1.34374	0.307471	0.370599	0.425361	6
296	ENSG00000198417	MT1F	2.87092	1.7513	0.854094	2.05048	0.0403176	NA	0	0.427416	0	1.82051	0.503395	0.912545	0.901836	0.87767	1.07799	0.824161	2.28722	2.22296	16
297	ENSG00000198453	ZNF568	81.7795	-1.14041	0.290673	-3.92336	8.73242e-05	0.0365317	5.03577	3.06847	5.39886	2.86202	2.82214	0.946093	5.09709	3.73598	5.47724	2.12464	2.40553	0.879101	19
298	ENSG00000198796	ALPK2	323.565	1.09443	0.272276	4.01954	5.83113e-05	0.0302025	5.13813	4.8982	3.48157	10.2046	7.69535	7.12182	3.60492	2.79181	2.23978	9.08054	3.48797	7.53197	18
299	ENSG00000198822	GRM3	201.157	-1.27757	0.462239	-2.76387	0.00571195	0.414193	7.08935	2.11084	12.3778	2.80324	5.12419	0.996439	7.16703	2.2496	14.4428	3.55473	3.52774	1.4082	7
300	ENSG00000198825	INPP5F	515.659	-1.04605	0.236554	-4.42204	9.7775e-06	0.00904919	25.0282	10.007	18.3733	8.5003	6.95576	9.38424	18.5068	11.2456	17.9615	7.22439	5.30548	8.7683	10
301	ENSG00000203663	OR2L2	8.0359	-1.59231	0.590328	-2.69734	0.00698964	0.439086	0.499779	0.0811651	0.593761	0.102396	0.0826772	0.0788397	0.549564	0.252622	0.272063	0.0655306	0.282047	0.0525295	1
302	ENSG00000204186	ZDBF2	1356.72	1.04374	0.197074	5.29617	1.18254e-07	0.000230412	5.81881	8.23301	8.27589	21.7344	23.4491	11.8705	10.2138	10.4039	11.1832	14.7725	19.913	14.6178	2
303	ENSG00000204335	SP5	6.4708	2.45626	0.988945	2.48372	0.0130018	0.550927	0	0.0442624	0.239671	1.56621	0.0599782	0.114299	0.0564468	0.274692	0.263077	1.95448	0	0.968434	2
304	ENSG00000204362	LINC02783	4.35673	-1.46776	0.746484	-1.96623	0.0492718	0.827484	0.190474	0.417585	0.123475	0.0460446	0.281028	0	0.0700333	0.250027	0.0815612	0.0688902	0.0166054	0.0314884	1
305	ENSG00000204539	CDSN	93.8803	6.80173	2.2621	3.00682	0.00263997	0.286122	0.296438	0	0	24.7871	0	0.807467	0	0.0862458	0	16.9454	0	0.299448	6
306	ENSG00000204677	FAM153CP	7.12002	1.41081	0.633418	2.2273	0.025927	0.711988	0.14404	0.0445837	0.39319	0.374262	0.664362	0.088242	0.0202424	0.168369	0.0868225	0.2704	0.394954	0.182979	5
307	ENSG00000204869	IGFL4	4.42316	-1.77958	0.709129	-2.50953	0.0120892	0.541948	0.184738	0.571253	0.131728	0.0817507	0.132018	0	0.804038	0.161293	0.289574	0.0244851	0.147608	0.0839776	19
308	ENSG00000205334	LINC01460	2.76119	1.76292	0.834944	2.11142	0.0347364	NA	0.0583104	0	0	0.232275	0.166709	0.238377	0.0784798	0.0763828	0.0457093	0.115934	0.0838648	0.0265068	2
309	ENSG00000205403	CFI	35.8014	1.75975	0.589963	2.98281	0.00285613	0.299129	0.31699	1.40464	1.05152	3.16358	0.971769	8.52198	1.32365	2.27203	1.0764	1.99357	0.800664	7.91614	4
310	ENSG00000205488	CALML3-AS1	1.30417	2.56069	1.16184	2.204	0.0275246	NA	0	0	0	0.0362216	0.0389942	0	0.0122459	0.0119187	0	0.0847275	0.111934	0.0247495	10
311	ENSG00000205835	GMNC	4.77623	-2.81006	0.826102	-3.40159	0.000669958	0.13246	0.846788	0.0786258	0.616593	0.033045	0.0711512	0.0614438	0.167498	0.130418	0.68347	0	0.0954092	0.0226162	3
312	ENSG00000205946	USP17L6P	1.59559	2.92491	1.36612	2.14104	0.0322706	NA	0.0779821	0	0	0.308957	0.443535	0.211052	0	0.101448	0	0	0.597812	0	4
313	ENSG00000206026	SMIM21	0.809692	3.02916	1.37922	2.19628	0.028072	NA	0	0	0	0.0437348	0.260131	0.0448783	0	0	0	0.0594432	0.0717662	0.059915	18
314	ENSG00000213071	LPAL2	13.9619	-1.08168	0.546953	-1.97765	0.0479687	0.821499	0.405457	0.53614	2.75356	1.24126	0.57023	0.297197	0.913388	1.46696	2.08514	0.559403	0.825784	0.11422	6
315	ENSG00000213149	CNN2P9	2.43142	-1.75702	0.846501	-2.07563	0.0379286	NA	0.329516	0.231285	0.313214	0	0.155642	0.147962	0.58464	0.995763	0.511539	0	0.210423	0.299408	6
316	ENSG00000213178	RPL22P1	0.910327	3.263	1.47205	2.21663	0.0266485	NA	0	0	0	0.960517	1.03489	0	0	0	0	0.294339	0.358453	2.04294	3
317	ENSG00000213185	FAM24B	1.10567	2.89876	1.42855	2.02917	0.0424414	NA	0	0	0.260339	1.57946	0	0.207299	0	0	0	0.144297	0.296525	0.159469	10
318	ENSG00000213232	PPP1R2P10	1.21708	3.06713	1.51005	2.03115	0.0422398	NA	0	0	0	0	0.27797	1.05393	0	0.253347	0	0	0.378974	1.25883	13
319	ENSG00000213413	PVRIG	8.32627	1.33864	0.583725	2.29328	0.0218318	0.672703	1.90824	0.286623	3.88507	2.11469	6.07406	4.66663	0.35471	0.3452	2.9052	1.71668	3.38775	4.20591	7
320	ENSG00000214212	C19orf38	2.46778	1.66267	0.800108	2.07806	0.0377035	NA	0	0.172149	0	0.219642	0.547314	0.224421	0.120705	0.200303	0.517862	0.488738	0.44257	0.489706	19
321	ENSG00000214290	POU2AF3	18.002	-1.2519	0.436048	-2.87101	0.00409169	0.34367	5.45846	1.36769	1.85072	1.18439	1.39681	0.674376	2.81028	2.20253	1.40375	0.477801	0.882307	1.55287	11
322	ENSG00000214548	MEG3	359.527	-5.52257	1.02322	-5.39723	6.76766e-08	0.00018403	20.6551	42.4908	0.236764	0.244338	0.531818	0.298282	26.5672	43.1895	0.182074	0.381916	0.261827	1.1431	14
323	ENSG00000214676	RPL9P16	7.60474	1.08738	0.508041	2.14034	0.0323276	0.743398	2.34642	1.34635	0.608105	3.05306	2.09244	3.39839	2.2384	0.272311	0.327035	2.35656	2.2447	1.93676	4
324	ENSG00000214708		1.1579	2.38146	1.17216	2.03169	0.0421852	NA	0	0.0584706	0	0.146982	0.0791234	0.226073	0	0.0724432	0	0.0440968	0.106414	0.151373	17
325	ENSG00000214870	LINC02981	29.8084	-1.03066	0.449881	-2.29097	0.0219653	0.674337	3.1594	1.31335	5.08569	0.75687	1.0474	1.83287	3.1004	1.83417	5.46938	1.14546	0.59643	3.34582	7
326	ENSG00000215158	GUSBP18	146.201	-1.79518	0.387199	-4.63632	3.54669e-06	0.00453851	30.4444	7.72383	33.0627	7.98661	8.31542	4.06507	22.7661	5.41112	30.6338	4.71486	4.91555	5.17865	5
327	ENSG00000215218	UBE2QL1	58.7233	-1.0399	0.444273	-2.34067	0.019249	0.64028	0.598698	0.759891	3.37656	1.04971	0.350712	0.408832	0.587321	0.660947	2.26558	0.725511	0.430621	0.643352	5
328	ENSG00000215262	KCNU1	4.25035	-1.57729	0.622398	-2.53421	0.0112701	0.530605	0.111004	0.140348	0.158306	0.118004	0	0.0302829	0.209366	0.261993	0.243851	0.105968	0.0425772	0.0201851	8
329	ENSG00000215374	FAM66B	20.2381	1.0171	0.482423	2.10831	0.0350041	0.761502	0.655175	0.518221	0.0914409	1.29328	0.743092	0.372939	0.636684	0.458476	0.0680758	1.06148	0.666302	0.742455	8
[truncated: 1,028 more rows]
