# Supplementary material for: Differential effects of lithium on metabolic dysfunctions in astrocytes derived from bipolar disorder patients
Source: Mol Psychiatry. 2025 Aug 22;30(12):5833–48. doi: 10.1038/s41380-025-03176-w (PMC12602366; doi:10.1038/s41380-025-03176-w)
Supplement: Supplementary file 3 — Supplementary Table 4 [file 41380_2025_3176_MOESM3_ESM.xlsx]

## Sheet: Sheet1
Supplementary Table 4 DEG list_Li-R iAstrocytes_Lithium treatment: DEGs in Li-R iAstrocytes with and without lithium treatment
	ensembl_gene_id	hgnc_symbol	baseMean	log2FoldChange	lfcSE	stat	pvalue	padj	L1_wo_1	L2_wo_1	L3_wo_1	L1_with_1	L2_with_1	L3_with_1	L1_wo_2	L2_wo_2	L3_wo_2	L1_with_2	L2_with_2	L3_with_2		chromosome_name
1	ENSG00000011677	GABRA3	14.6778	1.25951	0.5944	2.11897	0.0340934	0.999908	0.396394	0.0182599	0.278909	1.01531	0.0150503	1.60161	0.17687	0.0355936	0.0567588	0.264785	0.0458535	0.114622		X
2	ENSG00000012779	ALOX5	2.66758	-1.76946	0.890227	-1.98766	0.0468498	0.999908	0.247774	0.210834	0.273684	0.0830349	0	0.0913763	0.503733	0.148261	0	0.0842212	0.0589512	0.0303612		10
3	ENSG00000066056	TIE1	13.8516	-1.25781	0.611281	-2.05766	0.039623	0.999908	0.218056	0.582977	1.07426	0.189122	0.425109	1.09004	0.925132	1.04388	0.350852	0.0955516	0.182819	0.0896937		1
4	ENSG00000073734	ABCB11	20.3013	-1.00365	0.480179	-2.09016	0.0366037	0.999908	0.215095	0.243738	0.508873	0.116287	0.26279	0.118022	0.0393716	0.428413	0.290459	0.0271906	0.276242	0.0785134		2
5	ENSG00000074706	IPCEF1	17.1734	-1.23621	0.496773	-2.48848	0.012829	0.999908	1.1727	0.228819	0.631574	0.278519	0.180568	0.0612469	0.612561	0.200785	0.803138	0.459851	0.350941	0.186737		6
6	ENSG00000115607	IL18RAP	5.80079	1.58579	0.669742	2.36776	0.0178961	0.999908	0	0.0493581	0.361196	0.0711495	0.22955	0.397494	0	0.109502	0.488539	0.2699	0.516821	0.660321		2
7	ENSG00000118307	DNAI7	10.6006	-1.16591	0.528575	-2.20575	0.0274012	0.999908	0.440677	0.982029	1.58208	0.297726	0.065963	0.68054	0.333177	0.164907	1.67238	0.312031	0.282929	0.569817		12
8	ENSG00000125731	SH2D3A	9.65028	1.53842	0.565052	2.72262	0.00647672	0.999908	0.0839943	0.115458	0.0626767	0.220167	0.635937	0.957021	0.100975	0.703792	0.415357	0.367015	0.452092	0.548002		19
9	ENSG00000140279	DUOX2	7.74758	1.8868	0.886975	2.12723	0.0334012	0.999908	0.0278977	0.0102499	0.323866	0.0289523	0.31097	0.0215628	0.0539481	0.0391499	0.0745691	0.503667	0.0522083	0.302444		15
10	ENSG00000141086	CTRL	4.75059	1.82643	0.70734	2.58211	0.00981981	0.999908	0.242096	0.222788	0.595336	0.33192	1.45374	0.694628	0	0.161523	0.207266	0.891105	0.335078	0.646349		16
11	ENSG00000143199	ADCY10	6.11965	-1.93763	0.563618	-3.43785	0.000586357	0.999908	0.189285	0.13138	0.229474	0.0253092	0.138265	0.070076	0.38731	0.289624	0.253661	0.0897726	0.0404275	0.0555337		1
12	ENSG00000145075		3.62313	3.89816	1.74603	2.23258	0.0255766	0.999908	0.175019	0	0	0	0.177886	0	0	0	0	0.201418	0.211627	0.109012		3
13	ENSG00000153495	TEX29	4.65332	-1.50082	0.72605	-2.0671	0.0387245	0.999908	0.331744	0.860377	0.931579	0.232874	0.423198	0.257329	1.02687	0.11941	1.89906	0.118683	0.124021	0.5104		13
14	ENSG00000155066	PROM2	24.767	1.81064	0.771045	2.34829	0.0188597	0.999908	0.561715	0.0710254	0.155783	0.205011	4.50715	0.119866	0.383151	0.114802	0.220126	0.44103	0.385469	1.15644		2
15	ENSG00000158683	PKD1L1	11.2796	1.34942	0.538809	2.50444	0.0122645	0.999908	0.0192307	0.084994	0.0639901	0.209899	0.178474	0.221252	0.121733	0.0207167	0.118028	0.130112	0.058418	0.294281		7
16	ENSG00000164512	ANKRD55	5.0323	-1.47605	0.623391	-2.36778	0.0178954	0.999908	0.132002	0.292774	0.369216	0.0462758	0.0795668	0.255189	0.406992	0.142026	0.503646	0.0469855	0.0985657	0.152899		5
17	ENSG00000166928	MS4A14	1.0056	19.085	3.09989	6.15668	7.42849e-10	3.0153e-05	0	0	0	0	0.422901	0	0	0	0	0	0	0		11
18	ENSG00000169876	MUC17	13.5816	-1.70188	0.835346	-2.03733	0.0416169	0.999908	0	0.0090735	0.0246373	0	0.00374108	0.00952022	0.019058	0.00884709	1.017	0.0175459	0.00922245	0.0332585		7
19	ENSG00000170381	SEMA3E	5.77161	2.27744	0.72444	3.14373	0.00166811	0.999908	0.0784103	0	0.0305677	0.296693	0.256837	0.324905	0.0298323	0.0500187	0.169828	0.15272	0.0583062	0.665823		7
20	ENSG00000172995	ARPP21	7.74109	-1.09148	0.528784	-2.06413	0.0390055	0.999908	0.946943	0.185124	0.610399	0.563422	0.187277	0.0496831	1.21391	0.54184	0.237182	0.564524	0.227323	0.207623		3
21	ENSG00000175920	DOK7	5.11865	1.22297	0.614971	1.98866	0.0467383	0.999908	0.200616	0.0667823	0	0.181222	0.27086	0.0997254	0.355739	0.0926463	0.0665125	0.528219	0.27864	0.230897		4
22	ENSG00000176020	AMIGO3	15.1611	-1.94364	0.978575	-1.9862	0.0470115	0.999908	0.237737	0	0.363243	0	0	1.00272	0.80248	0.41923	0.866473	0.207937	0	0.524889		3
23	ENSG00000176927	EFCAB5	10.4791	-1.0419	0.4482	-2.32463	0.0200915	0.999908	0.684372	0.844336	0.921173	0.414316	0.61996	0.287894	0.312468	0.273553	0.370916	0.251547	0.0736303	0.0726925		17
24	ENSG00000179256	SMCO3	4.55369	-2.12183	1.0489	-2.02291	0.0430824	0.999908	0.120975	0.200773	0.399482	0.255044	0	0.3509	0.140375	0.195591	0.173208	0	0	0		12
25	ENSG00000180019		1.5764	-3.5004	1.61454	-2.16805	0.0301548	0.999908	0	3.94776	10.4103	2.9628	0	0	9.99212	0.789648	3.1965	0	0	0		7
26	ENSG00000180539	LINC02908	12.4939	-1.04097	0.45517	-2.28699	0.0221965	0.999908	0.347549	0.655389	0.429314	0.113318	0.152327	0.422729	0.273223	0.0771946	0.274072	0.114841	0.0804481	0.134629		9
27	ENSG00000183395	PMCH	24.0554	-1.15753	0.450634	-2.56866	0.0102093	0.999908	16.6684	2.61216	1.41432	7.98825	0.877738	0.248606	1.86034	0.346103	0	1.60521	0.119838	0		12
28	ENSG00000184956	MUC6	12.9873	-1.10921	0.455629	-2.43445	0.0149145	0.999908	0.284605	0.185673	0.153381	0.130809	0.0798734	0.140762	0.110196	0.397002	0.27992	0.13824	0.0492209	0.0845215		11
29	ENSG00000185988	PLK5	1.80335	-2.8797	1.43435	-2.00767	0.0446783	0.999908	0.216599	0.183438	0	0.0429345	0.0371369	0	0.0472709	0.0280516	0.648346	0.0368284	0	0		19
30	ENSG00000186081	KRT5	4.28922	-1.53026	0.717868	-2.13168	0.0330333	0.999908	0.289813	0.368322	0.645377	0.0297633	0.102935	0.220517	0.514174	0.19355	0.356116	0.338089	0.0316961	0.151569		12
31	ENSG00000187908	DMBT1	4.4629	1.40407	0.678078	2.07066	0.0383906	0.999908	0.0596324	0.172812	0.0722071	0.0333109	0.610853	0.185382	0.0140558	0.157903	0.034152	0.0639095	0.352226	0.181756		10
32	ENSG00000188897		10.9441	1.57895	0.791039	1.99604	0.0459294	0.999908	0.0109844	0.0606814	0.439931	0.0319904	0.290595	0.764865	0	0.0744705	0.24696	0.218626	0.0123344	0.411765		16
33	ENSG00000196542	SPTSSB	70.6583	-1.05624	0.426722	-2.47523	0.0133151	0.999908	0.376086	0.1748	6.53632	0.145828	0.239895	1.90098	2.10336	0.170348	18.0954	0.344754	0.388055	6.55952		3
34	ENSG00000196826		15.3472	-6.9027	2.98301	-2.314	0.0206675	0.999908	0	0	0.446742	0	0	0	0.508995	0.988272	0	0.568222	0	0.123015		19
35	ENSG00000203288	TDRKH-AS1	2.97849	-2.60419	1.05994	-2.45693	0.0140129	0.999908	0.849939	0.163856	0.379199	0	0	0	0.590232	0.239086	0.50751	0.734563	0.0828772	0		1
36	ENSG00000204261	PSMB8-AS1	6.46862	-1.48098	0.592243	-2.50064	0.012397	0.999908	0.615427	0.429287	0.557647	0.0612259	0.219067	0.216539	0.670226	0.184633	0.214781	0.0976416	0.243244	0.117839		6
37	ENSG00000204816	FGF7P5	3.21507	1.66421	0.815454	2.04083	0.0412675	0.999908	0	2.4491	0	1.50591	2.64242	2.53795	1.67273	3.12401	0.81837	7.04664	4.80296	3.29195		9
38	ENSG00000204837	FGF7P3	9.42737	-3.69536	0.723625	-5.10674	3.27771e-07	0.00332614	3.80968	0.254529	1.54061	0	0	0.444774	2.71507	0.289207	3.85719	0.690355	0	0.350492		9
39	ENSG00000210082	MT-RNR2	54.5488	-1.36507	0.545744	-2.5013	0.0123738	0.999908	5.49062	6.92741	0.409015	0.628021	2.59984	1.48214	1.0866	2.11093	5.50861	0.683144	2.19758	1.37754		MT
40	ENSG00000211459	MT-RNR1	38.6905	-1.24986	0.525654	-2.37773	0.0174198	0.999908	6.06015	8.53321	0.747345	0.818445	3.47304	2.16707	1.44274	3.43721	7.20643	0.915906	1.65623	3.23013		MT
41	ENSG00000213176	RPL13P6	3.28173	1.89064	0.817925	2.31151	0.0208046	0.999908	0.140606	0	0.169354	0.591946	0.89893	1.80141	0.163228	0.455788	0.321897	0.453319	0.315272	0.810615		14
42	ENSG00000213228	RPL12P38	2.45918	-1.92969	0.945187	-2.0416	0.0411916	0.999908	0.0814331	0.232428	0.0977762	0	0	0	0.188982	0.117023	0.230488	0.1161	0.121891	0.031388		17
43	ENSG00000213648	SULT1A4	4.21329	1.56769	0.736031	2.12993	0.0331773	0.999908	0.219463	0	0.354811	0.525423	0.672583	1.1888	0.565848	0.233192	0.0951999	0.594064	0.667168	0.361262		16
44	ENSG00000219361	RPSAP72	1.24264	3.44804	1.61202	2.13895	0.0324395	0.999908	0	0	0	1.27643	1.48677	0.475324	0	0	0	1.31817	1.81217	0		6
45	ENSG00000220685	TFB2MP1	4.01173	-1.61693	0.658085	-2.45702	0.0140095	0.999908	0.353358	0.456863	0.353874	0.0620553	0.161123	0.136798	0.615109	0.317599	0.269784	0.189187	0.13218	0.0680454		6
46	ENSG00000221874	ZNF816-ZNF321P	8.29211	1.75322	0.85452	2.05171	0.0401981	0.999908	0.165711	0.673222	0	0.465649	0.554072	1.28289	0.833323	0.0595718	0	0.650516	0.74388	0.574445		19
47	ENSG00000224186	PITX1-AS1	30.2793	1.50045	0.497771	3.01433	0.00257551	0.999908	0.176546	0.317596	0.181686	1.69133	0.316545	1.20422	0.764543	0.932067	0.867338	1.2406	2.59662	0.631174		5
48	ENSG00000225032		5.51949	1.24082	0.588252	2.10933	0.0349159	0.999908	0.248414	0.240505	0.111863	0.229123	0.339637	0.491478	0.0360316	0.13388	0.035567	0.232462	0.336117	0.179513		9
49	ENSG00000225159	NPM1P39	1.7888	2.58407	1.12107	2.30501	0.0211661	0.999908	0.0881581	0	0	0.278561	0.402199	0.409973	0	0.0951478	0.100945	0.189044	0.197796	0.30535		1
50	ENSG00000225727		4.50663	2.91744	0.946872	3.08113	0.00206216	0.999908	0.19338	0.214767	0.116319	2.58277	2.27632	0	0	2.37659	0.221413	5.0027	0.650739	2.82393		13
51	ENSG00000227145	IL21-AS1	19.138	1.12418	0.410191	2.74063	0.00613208	0.999908	0.668898	0.601606	0.897879	1.5424	0.809318	1.20403	0.34449	0.235995	0.1904	0.318201	1.00506	0.997617		4
52	ENSG00000227617	CERS6-AS1	2.08334	3.76684	1.65719	2.27303	0.0230242	0.999908	0.204585	0	0	0	0.232665	0	0	0	0	0.361316	0.518651	0.471093		2
53	ENSG00000228016	RAPGEF4-AS1	8.98829	-1.26041	0.593388	-2.12409	0.0336627	0.999908	0.193967	0.114346	0.27804	0.0272685	0.106042	0.134947	0.0600151	0.41536	0.440208	0.138182	0.101634	0.0448742		2
54	ENSG00000228352		2.37495	-1.88896	0.908294	-2.07968	0.037555	0.999908	0.687749	0.765591	0.331326	0.144779	0.376869	0.320382	0.479032	0.44586	0.629825	0	0	0.158615		9
55	ENSG00000230445	LRRC37A6P	10.5718	1.17327	0.565404	2.07509	0.0379778	0.999908	0.141744	0.0241011	0.373213	0.344919	0.139083	0.176988	0.0634828	0.0352415	0.0641358	0.119685	0.168607	0.280914		10
56	ENSG00000232460	BMPR1AP2	6.05617	1.23805	0.603255	2.05228	0.0401429	0.999908	0.143994	0.239543	0.692435	0.606793	0.591067	1.58948	0.0835573	0.0776769	0.659578	0.308556	0.484701	0.332634		11
57	ENSG00000234231	ANAPC1P4	0.833906	16.9862	3.09734	5.48411	4.15558e-08	0.000843396	0	0	0	0	0	0	0	0	0	0	0	0.356117		2
58	ENSG00000234257	SOD2P1	5.68751	1.27406	0.649003	1.9631	0.049634	0.999908	2.3373	0.186147	0.603676	4.3912	0.91532	0.973102	0.387661	0	0.382138	1.43694	0.561338	0.192376		1
59	ENSG00000234788	HSPA8P3	4.48292	-1.29217	0.658833	-1.9613	0.0498438	0.999908	1.22255	0.67908	0.367733	0.429139	0.0929817	0.1185	0.473005	0.879914	0.583223	0.437202	0.228541	0.470337		10
60	ENSG00000236698	EIF1AXP1	1.35855	2.67397	1.28272	2.08461	0.0371045	0.999908	0.264814	0	0.319893	0.278268	0.242349	0.619112	0	0	0	1.14367	1.18566	0.609025		1
61	ENSG00000237080	EHMT2-AS1	3.60234	-2.08761	0.95983	-2.17498	0.029632	0.999908	1.0855	0.38667	0.0581894	0.359853	0.0883423	0.0843324	0.417879	0	0.420364	0	0	0		6
62	ENSG00000237483	RPS27AP8	5.77948	1.31305	0.60705	2.163	0.0305414	0.999908	1.5193	0	0.611637	2.12898	1.62189	2.07149	0.588177	1.64502	1.15839	2.45971	3.11834	2.03879		3
63	ENSG00000237940	NA	8.90853	1.385	0.615082	2.25173	0.0243394	0.999908	1.04783	0.905059	0.346278	0.936381	1.09477	0.588325	0.237337	0.0314938	0.0669373	0.892063	0.303317	0.794043		NA
64	ENSG00000238207		9.82165	-1.08539	0.529951	-2.0481	0.0405503	0.999908	0.179838	0.710228	0.251833	0.0158009	0.16387	0.312815	0.175434	0.323063	0.327542	0.0640644	0.117785	0.340823		2
65	ENSG00000239959	ENPP7P2	3.39705	1.66698	0.763842	2.18236	0.0290827	0.999908	0.157756	0.0875131	0.0948445	0.498541	0.431759	0.458371	0.183091	0.340456	0	0.676298	0.353988	0.182181		3
66	ENSG00000240399		16.0757	-1.20188	0.327264	-3.67252	0.000240166	0.60886	4.8656	4.29373	2.14584	1.64426	1.14499	1.54328	6.39278	3.37818	3.76179	3.07484	1.36093	1.88471		12
67	ENSG00000241945	PWP2	37.653	1.4029	0.603707	2.32382	0.0201353	0.999908	0.446024	0	5.28291	0.165502	1.58066	7.99192	0.519155	0.482548	8.4419	3.02447	0.881505	8.07627		21
68	ENSG00000242479	EIF2AK1P1	6.18646	-2.44286	0.820498	-2.97729	0.00290806	0.999908	0.374049	0.620815	0.336876	0.164286	0	0	0.325527	0.302385	0.142813	0.133345	0	0.144161		3
69	ENSG00000243710	CFAP57	10.7512	1.04489	0.499675	2.09113	0.0365164	0.999908	0.156584	0.347001	0.318096	0.685326	0.595805	0.945894	0.27514	0.0479133	0.342094	0.166145	0.171015	0.620812		1
70	ENSG00000245648	KLRK1-AS1	9.87379	-1.18532	0.491844	-2.40995	0.0159546	0.999908	0.329764	0.327487	1.15798	0.319996	0.0795688	0.379435	0.782142	0.159249	0.356399	0.282776	0.0648838	0.230984		12
71	ENSG00000248870		1.64117	-2.44501	1.16592	-2.09707	0.0359876	0.999908	0.274437	0.458239	0.165262	0	0	0	0.318585	0.889564	0.314155	0	0.307695	0.158234		5
72	ENSG00000249359		4.34401	-1.96602	0.945739	-2.07882	0.0376336	0.999908	0.0108826	0.260511	0	0	0.148733	0	0.0825638	0.369844	0.138031	0.0116281	0.0610965	0		5
73	ENSG00000249487	LINC01586	3.60123	1.5639	0.695723	2.24788	0.0245838	0.999908	0.0414176	0.116789	0.149249	0.262965	0.26431	0.397597	0.0480618	0.148914	0.0948745	0.0886303	0.240582	0.449297		15
74	ENSG00000249961	TERB1	1.99819	-2.78831	1.38587	-2.01196	0.0442245	0.999908	0	0.0526033	0.276413	0.0701268	0	0.0523219	0.109741	0.373335	0.108798	0	0	0		16
75	ENSG00000250548	LINC01303	12.6412	1.23828	0.515942	2.40004	0.0163932	0.999908	0.128315	0.623838	0.0560003	0.373013	0.473633	0.0676269	0.0676734	0.30736	0.0534506	0.433015	0.58746	0.301956		14
76	ENSG00000253361		5.07411	-1.57945	0.717253	-2.20209	0.0276592	0.999908	0.211356	0.829732	0.0483758	0.156497	0.0766278	0.0470449	0.144615	0.416379	0.208414	0.0864494	0.0486337	0.116923		8
77	ENSG00000253492	CDH12P3	4.33664	-1.86379	0.835266	-2.23137	0.0256568	0.999908	5.51358	4.68943	5.01782	2.88522	0	0	5.60755	4.48828	3.9207	2.24927	4.60192	0		5
78	ENSG00000254192		1.09678	-3.36092	1.49053	-2.25485	0.0241426	0.999908	0.19338	0.536917	0.116319	0	0	0	0.112226	0.313124	0.110707	0	0	0		5
79	ENSG00000254206	NPIPB11	27.2044	-1.49835	0.345213	-4.34036	1.42249e-05	0.0962338	0.514396	1.2323	1.4514	0.209938	0.272169	0.211674	0.966012	0.573047	0.841638	0.354694	0.428499	0.460624		16
80	ENSG00000254335	CDH12P1	4.33664	-1.86379	0.835266	-2.23137	0.0256568	0.999908	5.51358	4.68943	5.01782	2.88522	0	0	5.60755	4.48828	3.9207	2.24927	4.60192	0		5
81	ENSG00000254489	MPPED2-AS1	4.38686	-2.13433	0.918721	-2.32315	0.0201709	0.999908	0.283833	0.661488	0.628227	0	0.0650113	0	0.90606	0.921642	0.0544737	0.63773	0.582223	0.0274979		11
82	ENSG00000254553		5.60535	-3.4368	1.51139	-2.27393	0.0229705	0.999908	0.688468	0.234213	0.0211903	0	0.0160864	0	0	0.038044	0.181993	0	0	0.142924		1
83	ENSG00000254610		3.58459	-2.88039	1.23823	-2.32621	0.0200073	0.999908	0.102613	0.114001	3.66032	0	0	0.119358	3.66177	0	0.23497	0.220184	0.115093	0.118429		11
84	ENSG00000256029		10.0165	1.63636	0.716114	2.28505	0.0223098	0.999908	0.508179	0	0.0452227	0.383474	0.511474	0.148539	0.362697	0.089314	0	0.639742	0.0592406	0.693976		1
85	ENSG00000256690	STX5-DT	4.03713	-1.48032	0.7206	-2.05429	0.0399473	0.999908	1.65495	1.29156	1.00341	0.696502	1.05853	0.385839	0.774958	0.715689	0.947051	0	0	0.39044		11
86	ENSG00000257527		6.72584	-2.00663	0.887488	-2.26102	0.023758	0.999908	0.883852	2.3664	2.34424	0.929801	0.969306	0	2.25757	1.1469	2.62985	2.28304	0	0		16
87	ENSG00000257663		6.15579	4.68357	1.19426	3.92174	8.79132e-05	0.389331	0	0	0.643917	2.53276	1.7091	0.466984	0	0	0	0.574468	2.9977	1.54162		12
88	ENSG00000258548	LINC00645	2.72981	-2.57922	1.23591	-2.0869	0.0368974	0.999908	0.156346	0.0210458	0.242607	0	0.0693797	0.0662247	0.174901	0.205214	0	0	0	0.0220138		14
89	ENSG00000258588	TRIM6-TRIM34	0.870537	-16.6622	3.09734	-5.37951	7.46883e-08	0.00101056	0	0	0	0	0	0	0.208448	0	0	0	0	0		11
90	ENSG00000258603		3.81634	2.30199	1.1228	2.05023	0.0403422	0.999908	0	0.0233333	0.0253303	0.610945	0.382416	0.0244731	0.885735	0.022738	0	0.299977	0.0710666	0.520756		14
91	ENSG00000258676		11.5939	-1.72941	0.516363	-3.3492	0.000810439	0.999908	0.464899	1.69822	0.691872	0.2443	0.216085	0.114907	0.69159	0.314084	0.718204	0.103881	0.199877	0.384517		15
92	ENSG00000259332	ST20-MTHFS	11.3425	-1.51301	0.753343	-2.00839	0.0446017	0.999908	0	1.55382	5.38919	0	3.41465	0.484098	0.518016	2.36277	2.08974	0	0.776712	0.92751		15
93	ENSG00000260081	MRFAP1P1	6.7327	1.07622	0.544358	1.97705	0.0480356	0.999908	0.67891	0.571931	0.827358	1.97836	2.82103	1.42514	0.988249	0.739324	0.391282	1.10368	0.383172	1.38206		X
94	ENSG00000260570		6.744	-3.20238	1.01186	-3.16483	0.00155174	0.999908	6.20277	11.7236	10.8719	0.721305	6.95999	0	12.0162	11.2207	0	1.49951	0	0		16
95	ENSG00000261377	PDCD6IPP2	8.62353	-1.25064	0.487049	-2.56779	0.010235	0.999908	1.5863	0.714816	1.64133	0.213488	0.434565	0.47445	1.67777	0.464849	1.67408	0.746573	0.372341	1.22862		15
96	ENSG00000261606		25.1724	1.10271	0.344205	3.20363	0.00135709	0.999908	0.432521	0.122572	0.120092	0.729128	0.312073	0.54422	0.373166	0.0597426	0.127608	0.68104	0.124525	0.12152		15
97	ENSG00000262526		3.2228	-6.07739	2.9929	-2.0306	0.0422954	0.999908	1.5392	0	0	0	0	0	0	0	1.87976	0	0.920744	0		17
98	ENSG00000264019		2.27701	3.2419	1.15093	2.81677	0.00485088	0.999908	0.225475	0	0	1.49871	0.294774	1.13013	0.327629	0	0	3.13256	0	1.82812		17
99	ENSG00000266527		1.56692	-3.97745	1.89881	-2.09471	0.0361969	0.999908	0	0	0.334374	0	0	0	0.0969403	0.0600289	0.0318978	0	0.0625246	0		17
100	ENSG00000267561		6.52212	-1.76899	0.855424	-2.06797	0.0386432	0.999908	0.127118	0.421975	0.763249	0.435484	0	0.147496	0.147505	0.239786	0.327604	0.0679765	0.0713488	0		1
101	ENSG00000267649		3.15202	1.73735	0.827233	2.10019	0.0357121	0.999908	0.0895442	0.318911	0.566278	0.203132	0.524101	1.1333	0	0	0.102531	0.192029	0.523	0.350464		19
102	ENSG00000268790		2.90269	-3.13828	1.26162	-2.48751	0.0128643	0.999908	1.14991	0.293971	0	0	0.14137	0	0.609529	3.28812	2.10056	0	0	0.529311		19
103	ENSG00000269693		26.5865	3.97106	1.62369	2.44571	0.0144567	0.999908	0.353655	0.11167	0.291038	0.394209	0.349843	0.456895	0	0	0	0	0.544592	1.04033		19
104	ENSG00000269694		1.86741	-2.60484	1.26629	-2.05707	0.0396795	0.999908	0	0.959754	1.0388	0	0.112547	0	0.286179	0.133145	0.282231	0.132371	0.138225	0		19
105	ENSG00000270332	SMC2-DT	7.57376	1.65299	0.719839	2.29634	0.0216566	0.999908	0.3028	0.158985	0.618178	0.824674	0.715068	0.607413	0	0.0278226	0	0.0271511	0.0188102	0.184408		9
106	ENSG00000270689	BUD13P1	5.2361	-1.19575	0.554848	-2.1551	0.0311543	0.999908	0.314389	0.198934	0.431624	0.0946671	0.16379	0.156409	0.469064	0.193703	0.617272	0.144187	0.100819	0.259554		11
107	ENSG00000270863	DDX55P1	2.94418	1.86388	0.942824	1.97691	0.0480521	0.999908	0.38189	0	0.0573493	0.301844	0.130572	0.110839	0.110791	0	0	0.408722	0.214307	0.110341		12
108	ENSG00000273143	DUSP5-DT	20.7132	1.75179	0.809705	2.16349	0.0305033	0.999908	0.84293	0.112857	0.844348	0.843858	3.60572	4.11879	4.33117	0.340389	0.407285	8.65409	0.0916656	0.820738		10
109	ENSG00000273540	AGBL1	3.21339	-1.75291	0.790982	-2.21612	0.0266832	0.999908	0.0614678	0.111215	0.0472282	0.0148779	0	0.0163551	0.0461099	0.0426362	0.0901184	0.0650441	0.0292991	0.0108826		15
110	ENSG00000275484		3.11359	-2.21568	0.821215	-2.69805	0.00697474	0.999908	0.961121	1.07307	1.15917	0.404348	0	0	1.33913	0.831671	1.09977	0.414025	0.215368	0.442749		11
111	ENSG00000276612	NA	6.85608	6.79627	2.97183	2.2869	0.0222018	0.999908	0	0	0	1.17605	0.339087	0	0	0	1.27802	0	0.463873	0.429941		NA
112	ENSG00000277690		1.98056	2.55483	1.12634	2.26825	0.0233141	0.999908	0.684475	0	0	0.959435	0.626083	0.799397	0	0	0.260993	0.984187	1.02208	0.525114		22
113	ENSG00000278224	PRICKLE4	7.17678	-1.49143	0.545168	-2.73573	0.00622429	0.999908	1.53059	0.432993	0.840729	0.273072	0.315402	0.20093	2.13064	1.42787	0.494771	0.63899	0.290847	0.698458		6
114	ENSG00000278966		2.10866	2.39805	1.09806	2.18391	0.0289692	0.999908	0	0	0.0992534	0.381574	0	0.851604	0	0.178138	0.378041	0.358933	0.863928	0.834133		1
115	ENSG00000279232		98.6777	-1.01865	0.302018	-3.37279	0.000744096	0.999908	2.823	4.10766	1.27406	2.01395	1.16059	0.886278	3.32485	2.28736	4.74108	1.52023	1.57276	1.81651		5
116	ENSG00000279571		13.3458	-1.54704	0.688712	-2.24628	0.0246859	0.999908	2.07291	1.33378	1.8381	0.919023	1.3942	0	3.79911	1.41366	1.99852	1.05375	3.059	0		9
117	ENSG00000279815		1.42103	-2.81804	1.27886	-2.20356	0.0275551	0.999908	0.542004	1.21483	0.98226	0	0.248039	0.316837	1.25901	0.293492	0.309872	0	0	0		16
118	ENSG00000280136		11.8362	-1.02777	0.411621	-2.49688	0.0125291	0.999908	0.939268	1.42364	1.24726	0.520965	0.991641	0.631349	0.344204	0.692998	0.452941	0.264563	0.166448	0.0571314		17
119	ENSG00000280916	FOXCUT	3.9606	-2.90625	0.928292	-3.13075	0.00174363	0.999908	0.641226	0.341526	0.589984	0.0325368	0	0	0.10745	0.727811	0.0707099	0.0660211	0.10395	0.0356888		6
120	ENSG00000281103	TRG-AS1	5.68365	-1.89247	0.659865	-2.86796	0.00413127	0.999908	0.0365759	0.0768934	0.363231	0.0192809	0.0661272	0.0895838	0.0771936	0.398133	0.335296	0.0195473	0.041065	0.0681825		7
121	ENSG00000282413		1.8247	3.96129	1.31254	3.01803	0.00254422	0.999908	0	0	0	3.98248	0.87527	3.36467	0	0	0	10.3878	1.05722	3.26436		10
122	ENSG00000284057		16.5547	5.26059	2.2734	2.31397	0.0206693	0.999908	0.616328	0	0	1.01798	0.842492	0	0.548273	0	0	0.505107	0	0.950401		11
123	ENSG00000284431		20.1961	1.32682	0.361415	3.67119	0.000241423	0.60886	0.367241	0.231959	0.125935	0.553156	0.394375	0.334582	0.0913082	0.0847884	0.13522	0.434486	0.250349	0.470319		22
124	ENSG00000286001		6.88311	2.04362	0.688883	2.96657	0.00301141	0.999908	0.0496069	0.0731245	0	0.22664	0.13561	0.0767042	0.0767453	0	0.0947079	0.212075	0.148524	0.401642		5
125	ENSG00000286596		5.34812	1.6353	0.833268	1.96251	0.049703	0.999908	0.0804363	0.118638	0.0643856	0.254381	0.122184	0.279942	0.124446	0.0288974	0	0.258023	0	0.589076		4
126	ENSG00000286733	LINC02348	2.82695	1.8504	0.907278	2.0395	0.0413999	0.999908	0.059152	0	0	0.16667	0.060535	0.0588702	0.0385405	0.0178955	0.0359643	0.141299	0	0.108944		15
127	ENSG00000287286		11.7092	-1.69834	0.86272	-1.96859	0.0490005	0.999908	0.0884981	0.136916	0.0849641	0	0.0725678	0	0.287508	0.200218	0.19262	0.0661866	0	0.245714		3
128	ENSG00000287378		6.91175	-1.04573	0.530526	-1.97112	0.0487106	0.999908	0.427499	0.270286	0.256672	0.289693	0.0278323	0.106287	0.248028	0.263307	0.349759	0.293905	0.102836	0.141225		3
129	ENSG00000287534		2.0827	1.9667	0.941577	2.08873	0.0367317	0.999908	0.0218697	0.0241856	0	0.11528	0.0398608	0.101467	0.0253761	0.023568	0.0250511	0.0935176	0.0491057	0.0758763		4
130	ENSG00000287548		4.83988	1.25426	0.615279	2.03852	0.0414979	0.999908	0.203391	0.225298	0.244371	0.321504	0.695455	0.531344	0.0590068	0.164497	0.0582348	0.108856	0.171201	0.470093		11
