# Supplementary material for: Differential effects of lithium on metabolic dysfunctions in astrocytes derived from bipolar disorder patients
Source: Mol Psychiatry. 2025 Aug 22;30(12):5833–48. doi: 10.1038/s41380-025-03176-w (PMC12602366; doi:10.1038/s41380-025-03176-w)
Supplement: Supplementary file 4 — Supplementary Table 5 [file 41380_2025_3176_MOESM4_ESM.xlsx]

## Sheet: Sheet1
Supplementary Table 5 BD_Astrocyte metabolite analysis
																				ANOVA non-significantly
	Metabolite	ng / 1x10^5 cells										Mean_Q				Metabolite	Normalized value_Q			P-value (<0.05)			VIP score (>1.0)
		C1	C2	C3	L1	L2	L3	N1	N2	N3		C	LR	NR			C	LR	NR	C vs LR	LR vs NR	C vs NR
1	Phenylalanine	37.5699	22.3067	30.7957	18.8347	21.2388	20.3122	16.077	11.6001	9.87555		30.2241	20.1286	12.5175		Phenylalanine	1	0.665977	0.414157	0.068856	0.028503	0.01355	1.4217
2	Tryptophan	3.849	2.1062	3.14276	1.87313	1.82981	1.95068	1.52866	1.08543	0.878254		3.03265	1.88454	1.16412		Tryptophan	1	0.621417	0.38386	0.066513	0.03538	0.016411	1.4137
3	Leucine	46.3986	27.0305	41.3603	24.1565	28.3577	26.8526	20.8632	14.9729	11.2649		38.2631	26.4556	15.7003		Leucine	1	0.691413	0.410325	0.11328	0.040221	0.020813	1.3712
4	Isoleucine	19.9545	10.9348	17.3478	9.35642	11.0546	10.3027	7.83025	5.37519	4.34257		16.079	10.2379	5.84934		Isoleucine	1	0.636725	0.363787	0.087942	0.030402	0.015686	1.4046
5	Methionine	19.5237	10.859	16.4213	9.65595	10.4878	10.6055	8.23444	6.20386	4.422		15.6013	10.2497	6.28676		Methionine	1	0.656979	0.402963	0.090537	0.04624	0.02188	1.3797
6	Proline	14.5783	8.58007	13.0546	7.05471	9.17736	7.93568	7.6012	4.52896	3.34577		12.071	8.05591	5.15864		Proline	1	0.667378	0.427358	0.09696	0.11841	0.037687	1.3073
7	Valine	30.1395	17.2127	25.4897	14.5951	17.5882	16.8554	12.1136	8.72132	5.6037		24.2806	16.3462	8.81286		Valine	1	0.673222	0.362958	0.10091	0.045099	0.020462	1.3656
8	Tyrosine	46.3117	27.2355	41.0051	22.1677	27.4786	23.8589	19.0143	14.9129	10.8897		38.1841	24.5017	14.939		Tyrosine	1	0.641673	0.391236	0.070207	0.040703	0.014526	1.4119
9	Alanine	34.6606	24.5144	34.2263	20.7299	23.894	20.6229	20.8144	13.9596	12.3106		31.1338	21.7489	15.6949		Alanine	1	0.698565	0.504111	0.047349	0.10211	0.023028	1.3764
10	Threonine	26.853	18.3669	26.6459	15.3652	18.2811	17.7351	12.6368	10.0284	7.65424		23.9552	17.1271	10.1065		Threonine	1	0.714963	0.42189	0.076647	0.024211	0.010537	1.4188
11	Serine	42.7832	25.9276	41.363	22.0471	24.7451	24.3913	19.4594	14.6251	10.6594		36.6913	23.7279	14.9146		Serine	1	0.646689	0.40649	0.06742	0.050057	0.018862	1.397
12	Glutamine	29.7885	24.241	31.2121	17.3558	20.1459	18.1235	18.5021	11.7615	8.01874		28.4139	18.5417	12.7608		Glutamine	1	0.652558	0.449104	0.0090932	0.15505	0.028304	1.3583
13	Glutamic acid	37.0503	44.0259	41.4654	22.4681	33.2643	22.0224	39.744	21.6399	20.6442		40.8472	25.9183	27.3427		Glutamic acid	1	0.634518	0.66939	0.030397	0.92438	0.10902	0.99622
14	Asparagine	13.6675	8.19408	12.718	7.56835	7.54714	7.40708	5.81807	4.55814	4.38188		11.5265	7.50752	4.91937		Asparagine	1	0.651327	0.426787	0.064779	0.0083736	0.010267	1.4524
15	Histidine	9.61822	5.50615	8.98872	5.22017	5.69625	5.46446	4.31356	2.78875	1.65035		8.0377	5.46029	2.91755		Histidine	1	0.679335	0.362984	0.11374	0.065868	0.032213	1.3172
16	NG-Methylarginine	1.94984	0.685344	1.24744	0.620303	0.852352	0.922875	0.406321	0.267175	0.146503		1.29421	0.79851	0.273333		NG-Methylarginine	1	0.616988	0.211197	0.2778	0.023441	0.021554	1.3227
17	Lysine	87.635	32.3473	64.5266	30.3774	36.1654	38.0813	21.7821	14.8168	10.2998		61.503	34.8747	15.6329		Lysine	1	0.567041	0.254181	0.17945	0.020434	0.021687	1.3632
18	Ornithine	1.58761	1.66329	1.12746	1.08787	1.33139	1.24614	1.08179	0.957848	0.521736		1.45945	1.2218	0.853792		Ornithine	1	0.837162	0.585008	0.28794	0.16002	0.091086	1.1317
19	Arginine	52.4836	30.1926	49.855	29.4225	38.6648	34.0778	25.059	17.4101	10.3959		44.1771	34.0551	17.6217		Arginine	1	0.770877	0.398887	0.28673	0.055396	0.037284	1.2604
20	Glycine	21.1782	21.7454	34.635	17.8481	26.6241	22.2784	18.1167	15.4666	12.5684		25.8529	22.2502	15.3839		Glycine	1	0.860648	0.595057	0.52656	0.079415	0.058348	1.1468
21	Pyroglutamic acid	34.3656	22.5567	16.3409	11.4597	15.621	16.3544	18.6444	10.5165	14.6886		24.4211	14.4783	14.6165		Pyroglutamic acid	1	0.592863	0.59852	0.11432	0.97954	0.1435	0.98965
22	Cysteine	2.37134	2.75833	5.17924	5.95067	6.30665	2.85186	5.80396	6.2654	3.6052		3.4363	5.03639	5.22485		Cysteine	1	1.46564	1.52049	0.33474	0.83718	0.20117	0.79583
23	Aspartic acid	9.56609	8.19045	10.7093	7.4299	12.2771	5.68101	10.1051	6.98206	9.93488		9.48861	8.46268	9.00734		Aspartic acid	1	0.891878	0.949279	0.53807	0.71414	0.69732	0.19392
24	Kynurenine	0.127151	0.0980337	0.0724623	0.0868154	0.0840498	0.0444815	0.085829	0.128431	0.370442		0.0992158	0.0717822	0.194901		Kynurenine	1	0.723496	1.96441	0.27751	0.15836	0.34066	0.55377
25	Lactic acid	18.6983	10.0177	24.8543	6.91804	10.5122	7.69841	15.5489	9.05862	33.2614		17.8568	8.37622	19.2896		Lactic acid	1	0.469079	1.08024	0.075715	0.1495	0.99661	0.054281
26	Glycolic acid	3.69538	2.74047	5.62768	2.55321	5.51737	4.41624	5.46672	4.20044	2.9476		4.02118	4.16227	4.20492		Glycolic acid	1	1.03509	1.04569	0.92942	0.9276	0.84504	0.12682
27	3-Hydroxypropionic acid	0.749655	0.389683	1.02592	0.493647	1.42298	1.46676	1.57544	0.714058	0.862473		0.721753	1.1278	1.05066		3-Hydroxypropionic acid	1	1.56258	1.4557	0.41935	0.9651	0.35167	0.56849
28	Malonic acid	0.286342	0.20001	0.132008	0.189656	0.269158	0.184598	0.342569	0.35908	0.250744		0.20612	0.214471	0.317465		Malonic acid	1	1.04051	1.54019	0.78735	0.075516	0.13468	0.96875
29	Succinic acid	1.56862	0.673986	0.910789	0.826712	0.739884	0.7347	1.47566	0.977561	0.930317		1.05113	0.767099	1.12785		Succinic acid	1	0.729784	1.07298	0.36726	0.073321	0.71962	0.20922
30	Fumaric acid	0.733706	0.637078	0.690933	0.419308	0.556721	0.397079	0.696805	0.584242	0.553027		0.687239	0.457703	0.611358		Fumaric acid	1	0.666002	0.889586	0.020838	0.078435	0.21098	0.45096
31	Oxaloacetic acid	1.22059	1.30853	1.61497	1.49601	0.820776	1.3305	1.9244	1.97858	1.22815		1.38136	1.21576	1.71038		Oxaloacetic acid	1	0.880117	1.23818	0.49314	0.218	0.32278	0.46782
32	a-Ketoglutaric acid	0.225482	0.205635	0.224941	0.162671	0.141579	0.18212	0.334236	0.360001	0.204939		0.218686	0.162123	0.299725		a-Ketoglutaric acid	1	0.741353	1.37058	0.018311	0.036603	0.18493	0.58062
33	Malic acid	2.94227	4.38575	2.57132	2.0481	2.40426	1.81507	2.89727	3.69874	1.70252		3.29978	2.08914	2.76618		Malic acid	1	0.633116	0.838292	0.071848	0.38322	0.51518	0.48135
34	Citric acid	1.24765	1.61084	1.16694	1.21703	1.2914	1.07867	1.59663	1.53879	1.04556		1.34181	1.1957	1.39366		Citric acid	1	0.891112	1.03864	0.38726	0.39461	0.86485	0.093877
35	Dodecanoic acid	0.156333	0.287781	0.333393	0.360028	0.50837	0.341191	0.259438	0.343068	0.417776		0.259169	0.403197	0.340094		Dodecanoic acid	1	1.55573	1.31225	0.14535	0.40614	0.32497	0.67076
36	Tetradecanoic acid	13.4008	18.6117	9.88581	11.099	11.8495	9.49028	14.8218	10.028	11.8281		13.9661	10.8129	12.2259		Tetradecanoic acid	1	0.774226	0.875401	0.30747	0.43262	0.6276	0.38972
37	Myristoleic acid	1.48736	0.967119	1.46395	0.862325	1.07227	0.801594	0.789529	0.555705	0.632868		1.30614	0.912065	0.659368		Myristoleic acid	1	0.69829	0.504821	0.10374	0.072014	0.017907	1.3759
38	Palmitoleic acid	96.9191	98.6893	117.365	61.9213	89.5962	62.5324	59.3661	48.3038	59.5718		104.324	71.35	55.7472		Palmitoleic acid	1	0.683924	0.534364	0.045097	0.16674	0.0024486	1.427
39	Palmitic acid	177.542	270.638	160.97	187.671	180.181	147.105	187.898	180.546	178.973		203.05	171.652	182.472		Palmitic acid	1	0.845369	0.898658	0.45086	0.43571	0.64071	0.36244
40	r-Linolenic acid	3.24479	2.97277	2.7381	1.87698	2.99269	1.69645	2.26299	1.66033	1.78844		2.98522	2.18871	1.90392		γ-Linolenic acid	1	0.733181	0.637782	0.13457	0.58837	0.012372	1.1756
41	Linoleic acid	10.1388	14.4506	11.8321	14.536	12.2061	9.89836	9.59473	8.6594	6.96033		12.1405	12.2135	8.40482		Linoleic acid	1	1.00601	0.692295	0.97849	0.064164	0.058683	1.0125
42	Oleic acid	270.533	323.886	297.364	235.631	278.417	195.807	243.456	243.114	224.107		297.261	236.619	236.893		Oleic acid	1	0.795995	0.796917	0.10787	0.924	0.018607	1.0415
43	Octadecanoic acid	120.442	168.204	117.779	123.955	126.477	106.854	119.65	120.335	124.876		135.475	119.095	121.621		Octadecanoic acid	1	0.879093	0.897734	0.40546	0.68929	0.46182	0.55228
44	Arachidonic acid	205.197	238.962	219.989	203.418	189.963	158.141	177.245	175.621	172.113		221.383	183.84	174.993		Arachidonic acid	1	0.830418	0.790454	0.095318	0.59326	0.0065233	1.2443
45	Eicosadienoic acid	18.561	30.394	14.0738	15.6989	15.7643	11.0607	15.93	10.1339	16.8843		21.0096	14.1747	14.3161		Eicosadienoic acid	1	0.674675	0.681407	0.23472	0.99466	0.26767	0.80112
46	11-Eicosenoic acid	11.4532	16.8493	7.74671	10.2178	8.7178	8.75281	11.6429	12.3842	8.71714		12.0164	9.22948	10.9148		11-Eicosenoic acid	1	0.768073	0.908323	0.39948	0.25598	0.82784	0.19922
47	Eicosanoic acid	1.69026	2.10404	1.58673	1.95669	1.78796	1.49735	1.76747	1.77534	1.52603		1.79368	1.74734	1.68961		Eicosanoic acid	1	0.974164	0.941983	0.84137	0.76362	0.60944	0.33507
48	Docosapentaenoic acid	32.1505	27.5934	37.8675	35.3437	29.2896	28.2977	20.4604	14.9144	22.9808		32.5371	30.977	19.4519		Docosapentaenoic acid(DPA)	1	0.952051	0.597836	0.71061	0.031285	0.029928	1.198
49	Docosahexaenoic acid	37.3118	40.345	39.6652	38.5189	31.7295	29.8716	31.4841	31.6396	35.0716		39.1073	33.3733	32.7318		Docosahexaenoic acid(DHA)	1	0.853378	0.836973	0.11062	0.87039	0.013585	1.0999
50	Erucic acid	4.82423	4.89381	3.08884	3.56309	3.10952	2.71248	3.68614	3.47439	2.85454		4.26896	3.12836	3.33836		Erucic acid	1	0.732817	0.782008	0.15784	0.58566	0.24645	0.78919
51	Docosanoic acid	1.11982	1.13671	1.10793	1.19261	1.17556	0.871147	1.07677	1.03164	1.01815		1.12149	1.07977	1.04218		Docosanoic acid	1	0.962806	0.929288	0.66472	0.81715	0.016336	0.53339
52	Nervonic acid	1.80079	1.64035	1.30476	1.53662	1.40548	1.14944	1.65932	1.35371	1.37242		1.58196	1.36384	1.46182		Nervonic acid	1	0.86212	0.924052	0.31775	0.54075	0.55628	0.3991
53	Tetracosanoic acid	2.35029	1.58016	2.24159	2.04004	1.98152	1.45659	2.24733	1.47472	1.79395		2.05735	1.82605	1.83867		Tetracosanoic acid	1	0.887576	0.893709	0.52316	0.98508	0.55545	0.4273
54	Pseudouridine	0.760335	0.647377	0.55779	0.439273	0.500668	0.332409	0.415239	0.304589	0.358266		0.655167	0.424117	0.359365		Pseudouridine	1	0.647341	0.548509	0.042609	0.34862	0.0089963	1.3556
55	Cytidine	1.08522	4.62947	0.956453	0.373505	0.454057	0.102901	1.59116	0.320368	0.218042		2.22371	0.310154	0.709856		Cytidine	1	0.139476	0.319221	0.052801	0.46578	0.18783	0.80011
56	Uridine	23.0487	28.2915	17.2685	15.355	21.9036	10.6075	21.4686	12.6412	17.2953		22.8696	15.9554	17.1351		Uridine	1	0.697667	0.749251	0.2054	0.74254	0.23736	0.68072
57	5-Methylcytidine	0.0233197	0.0259748	0.0115178	0.0116258	0.00662865	0.00468827	0.0133682	0.00523472	0.00758802		0.0202708	0.00764759	0.00873032		5-Methylcytidine	1	0.377271	0.430685	0.054902	0.7525	0.082936	1.0065
58	Adenosine	0.844639	0.62571	0.720843	0.772847	0.577556	0.643995	0.469722	0.420129	0.549629		0.730397	0.664799	0.479827		Adenosine	1	0.910189	0.656939	0.48238	0.04794	0.022898	1.2422
59	Inosine	11.3231	4.28228	4.76306	6.34985	4.23408	3.95854	4.01276	2.60631	4.65357		6.78948	4.84749	3.75755		Inosine	1	0.713971	0.553437	0.49157	0.31661	0.21606	0.89002
60	Guanosine	3.05153	2.62266	2.72514	5.40859	2.30684	3.15569	1.73972	1.91078	2.48712		2.79978	3.62371	2.04587		Guanosine	1	1.29428	0.730726	0.4798	0.12717	0.049743	0.62743
61	Xanthosine	0.296623	0.281157	0.229563	0.115482	0.422028	0.0859956	0.210559	0.138461	0.169416		0.269114	0.207835	0.172812		Xanthosine	1	0.772294	0.642152	0.36398	0.91863	0.034989	0.64226
62	N2-Methylguanosine	0.26917	0.160309	0.121457	0.138216	0.0936795	0.116876	0.106986	0.0481049	0.176133		0.183645	0.116257	0.110408		N2-Methylguanosine	1	0.633052	0.601203	0.1851	0.68727	0.25825	0.85824
63	N1-Methylguanosine	1.03274	0.466606	0.347619	0.470734	0.240136	0.307598	0.309446	0.118241	0.349158		0.615656	0.339489	0.258948		N1-Methylguanosine	1	0.551426	0.420605	0.23991	0.44568	0.14352	1.0236
64	Thymidine	3.60453	0.760765	1.21249	6.62604	0.992287	1.17477	1.08854	0.608068	2.4642		1.85926	2.93103	1.38694		Thymidine	1	1.57645	0.745961	0.73101	0.51683	0.71877	0.18654
65	1-Methyladenosine	0.0311574	0.0142996	0.0153965	0.0107913	0.00990216	0.0110136	0.0102801	0.00883949	0.0102848		0.0202845	0.010569	0.00980147		1-Methyladenosine	1	0.521041	0.4832	0.078793	0.26969	0.05862	1.2163
66	N6-Methyladenosine	0.029038	0.010076	0.0118544	0.0065276	0.00400585	0.00776916	0.00369584	0.00442313	0.00526952		0.0169895	0.00610087	0.00446283		N6-Methyladenosine	1	0.359097	0.262682	0.06959	0.26907	0.023347	1.3127
67	Creatine	0.870915	1.44737	1.08964	0.645516	0.485713	0.137838	2.08199	0.150346	0.736001		1.13598	0.423022	0.989445		Creatine	1	0.372387	0.871009	0.081007	0.56872	0.48703	0.47821
